# Supplementary material for: Unravelling the Complexity of Human Olfactory Receptor Repertoire by Copy Number Analysis across Population Using High Resolution Arrays
Source: PLoS One. 2013 Jul 3;8(7):e66843. doi: 10.1371/journal.pone.0066843 (PMC3700933; doi:10.1371/journal.pone.0066843)
Supplement: Table S2 — Complete list of Olfactory Receptor genes and pseudogenes in humans along with the list of Intact genes = 405–46.98%, Pseudogenes = 457–53.01%, and Total OR genes = 862. (XLSX) [file pone.0066843.s003.xlsx]

## Sheet: Sheet1
	Table S2: Complete list of Olfactory Receptor genes and pseudogenes in humans
Sl No	Gene Symbol	Gene Description	Type of gene	NCBI Link	Location		Sequence
1	OR1A1	olfactory receptor, family 1, subfamily A, member 1	Intact gene	http://www.ncbi.nlm.nih.gov/gene/8383	17p13.3		ATGAGGGAAAATAACCAGTCCTCTACACTGGAATTCATCCTCCTGGGAGTTACTGGTCAG CAGGAACAGGAAGATTTCTTCTACATCCTCTTCTTGTTCATTTACCCCATCACATTGATT GGAAACCTGCTCATCGTCCTAGCCATTTGCTCTGATGTTCGCCTTCACAACCCCATGTAT TTTCTCCTTGCCAACCTCTCCTTGGTTGACATCTTCTTCTCATCGGTAACCATCCCTAAG ATGCTGGCCAACCATCTCTTGGGCAGCAAATCCATCTCTTTTGGGGGATGCCTAACGCAG ATGTATTTCATGATAGCCTTGGGTAACACAGACAGCTATATTTTGGCTGCAATGGCATAT GATCGAGCTGTGGCCATCAGCCGCCCACTTCAC…
2	OR1A2	olfactory receptor, family 1, subfamily A, member 2	Intact gene	http://www.ncbi.nlm.nih.gov/gene?term=OR1A2	17p13.3		ATGAAGAAAGAAAATCAATCCTTTAACCTGGATTTTATTCTCCTGGGAGTTACTAGTCAG CAAGAACAGAATAATGTCTTCTTTGTGATTTTTTTGTGCATTTACCCCATCACACTGACT GGAAATCTGCTCATCATCTTGGCCATCTGTGCTGACATTCGCCTTCACAACCCCATGTAT TTTCTCCTTGCCAACCTCTCCTTGGTTGACATCATCTTCTCATCCGTAACCATCCCTAAG GTGCTGGCCAACCATCTCTTGGGGAGCAAGTTCATCTCCTTTGGGGGATGCCTAATGCAG ATGTATTTCATGATAGCCTTGGCCAAGGCAGACAGCTATACCTTGGCTGCAATGGCATAC GATCGAGCTGTGGCCATCAGCTGCCCACTTCAT…
3	OR1AA1P	olfactory receptor, family 1, subfamily AA, member 1 pseudogene	Pseudogene	http://www.ncbi.nlm.nih.gov/gene?term=OR1AA1P	Xq26.2		ATGCACCAAGGAAATTGAACTACTGTCTCTAAATTCTTTCTCCTGGGAATCACAACAAAG CCTAAAGAGCAGCAGTTTATCTTCATGCTGTTTCTATGCACGTATCTGGTCACTATGGTA AGAAATTTACTTATCATCCTGGCCGTTGTCAGTGATGCTCACCTCCATGGCCCCATATAT TTCTTCCTTGCCAATCTATCTTTCACTAACGTCTGCATCACAACCACTACAGTCCCCAAA ATCTTGGCAGATATTCAAAGCCAGAATTCAACCATATCCTTTGAAGGATGCCCTGCACAA ATGTAGTTTTAAATATTCCTGGTGGATCTGGATAATTTCCTATTGGTAGACATGGCATAT AATTGATACATTGCCATCTGTCACCCATTACAC…
4	OR1AB1P	olfactory receptor, family 1, subfamily AB, member 1 pseudogene	Pseudogene	http://www.ncbi.nlm.nih.gov/gene?term=OR1AB1P	19p13.12		ACTCACAGTCAAGACCTTCCGTCTGGTAATCTGGTAACATCTTGCCTGGGTCTCTGAGTT TCTACTCTTGGGCCTCTTGGAGGAACTCATGCTCATCCTCTTCCTGAGCATATTCCTGGT CACTGGGCTGAAGAACCTGCTCATCCCTGCTCATCATCCCAGCCATTGCCACTGACACCC GGCTCTCTGTGCTCGTGCGCTTTTTCCTTGCCAACCTGGCCTTCGTGGTCACTTGCTTCA CCTCCACCACCATCCCCAAGATGCTGGACGTGCAAAGAGATCCCTTGTGTCATGTCAGGA TGCAAAGGGATTCCTTATGCTGGTTGCCTGACCCAGATGCTCTTCTTCATCTGTTAGGCA TCCACAGCTTCCTGCTGACTGCAATGGCCAATG…
5	OR1AC1P	olfactory receptor, family 1, subfamily AC, member 1 pseudogene	Pseudogene	http://www.ncbi.nlm.nih.gov/gene?term=OR1AC1P	17p13.3	Not found in HORDE	GACATTCTTGTCAACACCTGGTATTATCAATTTTTAATTTTAGCCTTTCTACTGGCCCTGTCATACTGGA TTATATCATCTTTTTCTTTATCTGTATGGTCTCAGCTATCCTCAGAGTCTTCTTTTCCCCAGAGAAGTGC CTGCAGCCCTCACCTTGGTGTCATCTCCCTGGTCAATGGAACAGCTTGGTAGAGGAGACTCAGCAGCCCC CGTGCTGTACGTAGTAGTCATGGCCATGCCAAACCCATTCATCTAAAGCCCGAGGAACAAACGCCTGAAG GAGTCTTCGGGGATAAATCTCAGGGCCAAAATGGTCTCTTCCACTTACAGTCTCAGTGAGGTAGGCAAAG AATGTGGGCCCATTAAGGAAGAGAGAGAATAAAGCTAATAAAAT…
6	OR1B1	olfactory receptor, family 1, subfamily B, member 1	Intact gene	http://www.ncbi.nlm.nih.gov/gene/347169	9q33.2		ATGATGAGCTTTGCCCCTAATGCTTCACACTCTCCGGTTTTTTTGCTCCTTGGGTTCTCG AGAGCTAACATCTCCTACACTCTCCTCTTCTTCCTGTTCCTGGCTATTTACCTGACCACC ATACTGGGGAATGTGACACTGGTGCTGCTCATCTCCTGGGACTCCAGACTGCACTCACCC ATGTATTATCTGCTTCGTGGCCTCTCTGTGATAGACATGGGGCTATCCACAGTTACACTG CCCCAGTTGCTGGCCCATTTGGTCTCTCATTACCCAACCATTCCTGCTGCCCGCTGCTTG GCTCAGTTCTTTTTCTTCTATGCATTTGGGGTTACAGATACACTTGTCATTGCTGTCATG GCTCTGGATCGCTATGTGGCCATCTGTGACCCC…
7	OR1C1	olfactory receptor, family 1, subfamily C, member 1	Intact gene	http://www.ncbi.nlm.nih.gov/gene?term=OR1C1	1q44		ATGGAAAAAAGAAATCTAACAGTTGTCAGGGAATTCGTCCTTCTGGGACTTCCTAGCTCA GCAGAGCAGCAGCACCTCCTGTCTGTGCTCTTTCTCTGTATGTATTTAGCCACCACCTTG GGGAACATGCTCATCATTGCGACGATTGGCTTTGACTCTCACCTCCATTCCCCTATGTAC TTCTTCCTTAGTAACTTGGCCTTTGTTGACATCTGCTTTACGTCGACTACAGTCCCCCAA ATGGTAGTGAATATCTTGACTGGCACCAAGACTATCTCTTTTGCAGGCTGCCTCACCCAG CTCTTCTTCTTCGTTTCTTTTGTGAATATGGACAGCCTCCTTCTGTGTGTGATGGCGTAT GATAGATATGTGGCGATTTGCCACCCCTTACAT…
8	OR1D2	olfactory receptor, family 1, subfamily D, member 2	Intact gene	http://www.ncbi.nlm.nih.gov/gene/4991	17p13.3		ATGGATGGAGGCAACCAGAGTGAAGGTTCAGAGTTCCTTCTCCTGGGGATGTCAGAGAGT CCTGAGCAGCAGCGGATCCTGTTTTGGATGTTCCTGTCCATGTACCTGGTCACGGTGGTG GGAAATGTGCTCATCATCCTGGCCATCAGCTCTGATTCCCGCCTGCACACCCCCGTGTAC TTCTTCCTGGCCAACCTCTCCTTCACTGACCTCTTCTTTGTCACCAACACAATCCCCAAG ATGCTGGTGAACCTCCAGTCCCATAACAAAGCCATCTCCTATGCAGGGTGTCTGACACAG CTCTACTTCCTGGTCTCCTTGGTGGCCCTGGACAACCTCATCCTGGCTGTGATGGCATAT GACCGCTATGTGGCCATCTGCTGCCCCCTCCAC…
9	OR1D3P	olfactory receptor, family 1, subfamily D, member 3 pseudogene	Pseudogene	http://www.ncbi.nlm.nih.gov/gene?term=OR1D3P	17p13.3		ATGGATGGAGGCAACCAGAGTGAAGGTTCAGAGTTCCTTCTCCTGGGGATCTCAGAGAGT CCTGAGCAGCAGCAGATGCTGTTTTGGATGTTCCTGGTCAGGTACCTGGTCACGGTGCTG GGAAATGTGCTCATCATCCTGGCCATCAGCTCTGATTCCCGCCTGCACACCCCCATGTAC TTCTTCCTGGCCAACCTCTCCTTCACTGACCTCTTCTTTGTCACCAACACAATCCCCAAG ATGCTGGTGAACCTCCAGTCCCAGAACAAAGCCATCTCCTACACAGGGTGTCTGACACAG CTCTACTTCCTGGTCTCCTTGGTGGCCCTGGACAACCTCAACCTGGCCGTGATGGCGTAT GATCGCTATGTGGCCATCTGCCGTCCCCTCCAC…
10	OR1D4	olfactory receptor, family 1, subfamily D, member 4	Intact gene	http://www.ncbi.nlm.nih.gov/gene/653166	17p13.3		ATGGATGGAGATAACCAGAGTGAGAACTCACAGTTCCTTCTCCTGGGGATCTCAGAGAGT CCTGAGCAGCAGCAGATCCTGTTTTGGATGTTCCTGTCCATGTACCTGGTCACGGTGCTG GGAAATGTGCTCATCATCCTGGCCATCAGCTCTGATTCCCACCTGCACACCCCCATGTAC TTCTTCCTGGCCAACCTCTCCTTCACTGACCTCTTCTTTGTCACCAACACAATCCCCAAG ATGCTGGTGAACTTCCAGTCCCAGAACAAAGCCATCTCCTATGCAGGGTGTCTGACACAG CTCTACTTCCTGGTCTCCTTGGTGACCCTGGACAACCTCATCCTGGCCGTGATGGCGTAT GATCGCTATGTGGCCATCTGCTGCCCCCTCCAC…
11	OR1D5	olfactory receptor, family 1, subfamily D, member 5	Intact gene	http://www.ncbi.nlm.nih.gov/gene/8386	17p13.3		ATGGATGGAGATAACCAGAGTGAGAACTCACAGTTCCTTCTCCTGGGGATCTCAGAGAGT CCTGAGCAGCAGCGGATCCTGTTTTGGATGTTCCTGTCCATGTACCTGGTCACGGTGCTG GGAAATGTGCTCATCATCCTGGCCATCAGCTCTGATTCCCACCTGCACACCCCCATGTAC TTCTTCCTGGCCAACCTCTCCTTCACTGACCTCTTCTTTGTCACCAACACAATCCCCAAG ATGCTGGTGAACTTCCAGTCCCAGAACAAAGCCATCTCCTATGCAGGGTGTCTGACACAG CTCTACTTCCTGGTCTCCTTGGTGACCCTGGACAACCTCATCCTGGCCGTGATGGCGTAT GATCGCTATGTGGCCACCTGCTGCCCCCTCCAC…
12	OR1E1	olfactory receptor, family 1, subfamily E, member 1	Intact gene	http://www.ncbi.nlm.nih.gov/gene/8387	17p13.3		ATGATGGGACAAAATCAAACCAGCATCTCAGACTTCCTGCTCCTGGGCCTGCCCATCCAA CCAGAGCAGCAAAACCTGTGCTATGCCCTGTTCTTGGCCATGTATCTTACCACCCTCCTG GGGAACCTCCTCATCATTGTCCTCATTCGACTGGACTCCCATCTCCACACGCCTATGTAT TTGTTTCTCAGCAACTTGTCCTTCTCTGACCTCTGCTTCTCTTCCGTGACCATTCCCAAG TTGTTACAGAACATGCAGAACCAGGACCCATCCATCCCCTATGCGGACTGCCTGACCCAA ATGTACTTCTTCCTGTTATTTGGAGACCTGGAGAGCTTCCTCCTTGTGGCCATGGCCTAT GACCGCTATGTGGCCATCTGCTTCCCCCTGCAC…
13	OR1E2	olfactory receptor, family 1, subfamily E, member 2	Intact gene	http://www.ncbi.nlm.nih.gov/gene/8388	17p13.3		ATGATGGGACAAAATCAAACCAGCATCTCAGACTTCCTGCTCCTGGGCCTGCCCATCCAA CCAGAGCAGCAAAACCTGTGCTATGCCCTGTTCTTGGCCATGTATCTTACCACCCTCCTG GGGAACCTCCTCATCATTGTCCTCATTCGACTGGACTCCCATCTCCACACGCCTGTGTAT TTGTTTCTCAGCAACTTGTCCTTCTCTGACCTCTGCTTTTCCTCAGTCACAATGCCCAAA TTGCTGCAGAACATGCAGAACCAAGACCCATCCATCCCCTATGCAGACTGCCTGACCCAA ATGTACTTCTTCTTGTATTTTTCGGATCTAGAGAGCTTCCTCCTTGTGGCCATGGCCTAT GACCGCTATGTGGCCATCTGCTTCCCCATGCAC…
14	OR1E3	olfactory receptor, family 1, subfamily E, member 3	Intact gene	http://www.ncbi.nlm.nih.gov/gene?term=OR1E3	17p13.3	Not found in HORDE	TCTCTTTGCAAATAGGCCACACATTATAGAGATATGTTTATTGGTTACCTGTAGGTGTTAAGGTGCATTA TATTCTTCTTAAGGATAATAGAGTCACAGAATGATGAAGAAGAACCAAACCATGATCTCAGAGTTCCTGC TCCTGGGCCTTCCATCCAACCTGAGCAGCAGAATCTGTTCTATGCCTTGTTCTTGGCCGTGTATCTTACC ACCCTCCTGGGGAACCTCCTCGTCATTGTCCTCATTCGACTGGACTCCCACCTCCACATGCCTATGTATT TGTGTCTCAGCAACTTGTCCTTCTCTGACCTCTGCTTTTCCTCGGTCACAATGCCCAAATTGCTGCAGAA CATGCAGAGCCAAAACCCATCCATCCCCTTTGCGGACTGCCTGG…
15	OR1F1	olfactory receptor, family 1, subfamily F, member 1	Intact gene	http://www.ncbi.nlm.nih.gov/gene/4992	16p13.3		ATGAGCGGGACAAACCAGTCGAGTGTCTCCGAGTTCCTCCTCCTGGGACTCTCCAGGCAG CCCCAGCAGCAGCATCTCCTCTTTGTGTTCTTCCTCAGCATGTACCTGGCCACTGTCCTG GGGAACCTGCTCATCATCCTGTCCGTAAGCATAGACTCCTGCCTGCACACCCCCATGTAC TTCTTCCTCAGCAACCTGTCTTTTGTGGACATCTGCTTCTCCTTCACCACCGTCCCCAAG ATGCTGGCCAATCACATACTCGAGACTCAGACCATCTCCTTCTGTGGCTGTCTCACACAG ATGTATTTCGTTTTCATGTTCGTGGACATGGACAATTTCCTCCTAGCTGTGATGGCCTAT GACCACTTTGTCGCCGTGTGCCACCCCTTACAT…
16	OR1F2P	olfactory receptor, family 1, subfamily F, member 2 pseudogene	Pseudogene	http://www.ncbi.nlm.nih.gov/gene/26184	16p13.3		GTATGTTTCTGAATTCACTGTCTTCTATGCAGCTGGGTCCAGACATATGAGAGGGACAAA CCAGTGAGTGTCTCCGAGTTCCTCCTCTTGGGACTCTCCAGGCAGCCCCAGCAGCAGCAT CTCCTCTTTGTGTTCTTCCTCAGCATGTACCTGGCCACTGTCCTGGGGAACCTGCTCATC ATCCTGGCCATAAGCATAGACTCCCGCCTGCACACCCCCATGTACTTCTTCCTCAGCAAC ATGTCCTTTGTGGACAACTGCTTCTCCACCACCGTCCCCAAGATGCTGGCCAATCACATA CTCAGGACTCAAACCATCTCCTTCTCTGGCTGTCTCATGCAGATGTATTTTATCAGTGAG CTTGCTGACATGGACAATTTCCTCCTGGCTGTG…
17	OR1F12	olfactory receptor, family 1, subfamily F, member 12	Intact gene	http://www.ncbi.nlm.nih.gov/gene/442179	6p22.1		ATGGAAGGGAAAAATCAAACCAATATCTCTGAATTTCTCCTCCTGGGCTTCTCAAGTTGG CAACAACAGCAGGTGCTACTCTTTGCACTTTTCCTGTGTCTCTATTTAACAGGGCTGTTT GGAAACTTACTCATCTTGCTGGCCATTGGCTCGGATCACTGCCTTCACACACCCATGTAT TTCTTCCTTGCCAATCTGTCCTTGGTAGACCTCTGCCTTCCCTCAGCCACAGTCCCCAAG ATGCTACTGAACATCCAAACCCAAACCCAAACCATCTCCTATCCCGGCTGCCTGGCTCAG ATGTATTTCTGTATGATGTTTGCCAATATGGACAATTTTCTTCTCACAGTGATGGCATAT GACCGTTACGTGGCCATCTGTCACCCTTTACAT…
18	OR1G1	olfactory receptor, family 1, subfamily G, member 1	Intact gene	http://www.ncbi.nlm.nih.gov/gene/8390	17p13.3		ATGGAGGGGAAAAATCTGACCAGCATCTCAGAATGTTTCCTCCTGGGGTTCTCTGAGCAG CTGGAGGAGCAGAAGCCCCTCTTTGGGTCCTTCCTGTTCATGTACTTGGTCACGGTGGCA GGCAACCTCCTCATCATTCTAGTCATCATTACTGACACTCAACTCCATACCCCCATGTAC TTCTTTCTAGCCAACCTCTCCCTTGCAGATGCCTGCTTTGTGTCCACCACAGTCCCTAAG ATGCTGGCAAACATACAGATCCAGAGTCAGGCCATCTCCTACTCAGGGTGTCTACTACAG TTGTATTTTTTCATGTTATTTGTGATGCTGGAGGCATTCCTCTTGGCGGTCATGGCCTAT GACTGCTACGTGGCCATATGCCACCCACTTCAT…
19	OR1H1P	olfactory receptor, family 1, subfamily H, member 1 pseudogene	Pseudogene	http://www.ncbi.nlm.nih.gov/gene?term=OR1H1P	9q33.2		ATGGACAGAAGAAACCAGACCTGCATCTATGAATTTCTTCTCATGGGCTTCTCTGAACAC CAGGAGCAGCAGGCTCTTTTGTTTGGGCTTTTCCTGGTCATGTACTTGGTCACTGTGTTG GAGAACCTGCTAATCATCCTGGCCATTGGCTCTGACCTGCACCTCCACACCCCCCATGTA CCTCTTCCTGTCCAACCTGTCCTTTTTGGATATTGGCTTTATCTCTACAATAATTCCCAA TATGCTAGATCATATTAGCTCAGGAATTAAGCTGATTTCTTATGGGGAGTGTCTGACACA ACTCTATTTCTCTGGCCTATTTGCAGATCTGGACAACAACTTTCTCCTGGCTGTGATGGC CCTTGACCGCTATGTGGCCATCAGCCATCCTCT…
20	OR1I1	olfactory receptor, family 1, subfamily I, member 1	Intact gene	http://www.ncbi.nlm.nih.gov/gene/126370	19p13.1		ATGGAACCAGAAAAGCAAACCGAAATCTCAGAATTCTTCCTCCAGGGACTCTCAGAAAAG CCAGAGCATCAGACCCTCCTCTTCACAATGTTCCTCTCCACATACCTGGTCACCATCATT GGAAATGCCCTCATTATCCTGGCCATCATCACGGACTCTCACCTCCACACACCCATGTAC TTCTTTCTCTTCAACCTCTCACTCGTTGACACCCTATTATCCTCCACCACCGTCCCCAAG ATGCTAGCGAACATCCAGGCTCAGAGCAGAGCCATCCCCTTTGTGGGCTGCCTCACCCAG ATGTATGCCTTCCACCTGTTCGGGACCATGGACAGCTTTCTCCTGGCAGTAATGGCCATC GACCGCTTCGTGGCCATTGTCCACCCACAGCGT…
21	OR1J1	olfactory receptor, family 1, subfamily J, member 1	Intact gene	http://www.ncbi.nlm.nih.gov/gene/347168	9q33.2		ATGAGCCCTGAGAACCAGAGCAGCGTGTCCGAGTTCCTCCTCCTGGGCCTCCCCATCCGG CCAGAGCAGCAGGCCGTGTTCTTCGCCCTGTTCCTGGGCATGTACCTGACCACGGTGCTG GGGAACCTGCTCATCATGCTGCTCATCCAGCTAGACTCTCACCTTCACACCCCCATGTAC TTCTTCCTTAGCCACTTGGCCCTCACTGACATCTCCTTTTCATCTGTCACTGTCCCTAAG ATGCTGATGAACATGCAGACTCAGCACCTAGCCGTCTTTTACAAGGGATGCATTTCACAG ACATATTTTTTCATATTTTTTGCTGACTTAGACAGTTTCCTTATCACTTCAATGGCATAT GACAGGTATGTGGCCATCTGTCATCCTCTACAT…
22	OR1J2	olfactory receptor, family 1, subfamily J, member 2	Intact gene	http://www.ncbi.nlm.nih.gov/gene/26740	9q34.11		ATGAGCCCTGAGAACCAGAGCAGCGTGTCCGAGTTCCTCCTTCTGGGCCTCCCCATCCGG CCAGAGCAGCAGGCTGTGTTCTTCACCCTGTTCCTGGGCATGTACCTGACCACGGTGCTG GGGAACCTGCTCATCATGCTGCTCATCCAGCTGGACTCTCACCTTCACACCCCCATGTAC TTCTTCCTCAGCCACTTGGCTCTCACTGACATCTCCTTTTCATCTGTCACTGTCCCTAAG ATGCTGATGGACATGCGGACTAAGTACAAATCGATCCTCTATGAGGAATGCATTTCTCAG ATGTATTTTTTTATATTTTTTACTGACCTGGACAGCTTCCTTATTACATCAATGGCATAT GACCGATATGTTGCCATATGTCACCCTCTCCAC…
23	OR1J4	olfactory receptor, family 1, subfamily J, member 4	Intact gene	http://www.ncbi.nlm.nih.gov/gene/26219	9q34.11		ATGAAGAGGGAGAATCAGAGCAGTGTGTCTGAGTTCCTCCTCCTGGACCTCCCCATCTGG CCAGAGCAGCAGGCTGTGTTCTTCACCCTGTTCTTGGGCATGTACCTGATCACGGTGCTG GGGAACCTGCTCATCATCCTGCTCATCCGGCTGGACTCTCACCTTCACACCCCCATGTTC TTCTTCCTCAGCCACTTGGCTCTCACTGACATCTCCCTTTCATCTGTCACTGTCCCAAAG ATGTTATTAAGCATGCAAACTCAGGATCAATCCATTCTTTATGCAGGGTGTGTAACTCAG ATGTATTTTTTCATATTTTTCACTGATCTAGACAATTTCCTTCTCACTTCAATGGCATAC GATCGGTATGTGGCCATCTGTCACCCCCTCCGC…
24	OR1K1	olfactory receptor, family 1, subfamily K, member 1	Intact gene	http://www.ncbi.nlm.nih.gov/gene/392392	9q33.2		ATGGAGGCTGCCAATGAGTCTTCAGAGGGAATCTCATTCGTTTTATTGGGACTGACAACA AGTCCTGGACAGCAGCGGCCTCTCTTTGTGCTGTTCTTGCTCTTGTATGTGGCCAGCCTC CTGGGTAATGGACTCATTGTGGCTGCCATCCAGGCCAGTCCAGCCCTTCATGCACCCATG TACTTCCTGCTGGCCCACCTGTCCTTTGCTGACCTCTGCTTCGCCTCCGTCACTGTGCCC AAGATGTTGGCCAACTTGTTGGCCCATGACCACTCCATCTCGCTGGCTGGCTGCCTGACC CAAATGTACTTCTTCTTTGCCCTGGGGGTAACTGATAGCTGTCTTCTGGCGGCCATGGCC TATGACTGCTACGTGGCCATCCGGCACCCCCTC…
25	OR1L1	olfactory receptor, family 1, subfamily L, member 1	Intact gene	http://www.ncbi.nlm.nih.gov/gene/26737	9q33.2		ATGGGAAGAAATAACCTAACAAGACCCTCTGAATTCATCCTCCTTGGACTCTCCTCTCGA CCTGAGGATCAGAAGCCGCTCTTTGCTGTGTTCCTCCCCATCTACCTTATCACAGTGATA GGAAACCTGCTTATCATCCTGGCCATCCGCTCAGACACTCGTCTCCAGACGCCCATGTAC TTCTTTCTAAGCATCCTGTCTTTTGTTGACATTTGCTATGTGACAGTCATTATCCCTAAG ATGCTGGTGAACTTCTTATCAGAGACAAAGACCATCTCTTACAGTGAGTGTCTGACCCAG ATGTACTTTTTCTTAGCCTTTGGAAACACAGACAGTTACCTGCTAGCAGCCATGGCCATT GACCGCTATGTGGCCATATGTAATCCCTTCCAC…
26	OR1L3	olfactory receptor, family 1, subfamily L, member 3	Intact gene	http://www.ncbi.nlm.nih.gov/gene/26735	9q33.2		ATGGGAATGTCCAACCTGACAAGACTCTCTGAATTTATTCTCTTGGGACTCTCCTCTCGG TCTGAAGACCAGAGGCCACTCTTTGCCCTCTTTCTTATCATATACCTGGTCACTTTGATG GGAAATCTGCTCATCATCTTGGCTATCCACTCTGATCCTCGACTTCAAAACCCTATGTAT TTTTTCCTAAGCATCTTGTCCTTTGCTGATATTTGCTACACAACAGTCATAGTCCCAAAG ATGCTCGTGAACTTCTTATCAGAGAAAAAGACCATTTCCTATGCTGAATGTCTGGCACAG ATGTATTTCTTCCTGGTTTTTGGAAACATAGATAGTTATCTCCTGGCGGCTATGGCCATC AACCGCTGTGTAGCCATTTGTAACCCATTCCAT…
27	OR1L4	olfactory receptor, family 1, subfamily L, member 4	Intact gene	http://www.ncbi.nlm.nih.gov/gene/254973	9q33.2		ATGGAGACAAAGAATTATAGCAGCAGCACCTCAGGCTTCATCCTCCTGGGCCTCTCTTCC AACCCTAAGCTGCAGAAACCTCTCTTTGCCATCTTCCTCATCATGTACCTACTCACTGCG GTGGGGAATGTGCTCATCATCCTGGCCATCTACTCTGACCCCAGGCTCCACACCCCTATG TACTTTTTTCTCAGCAACTTGTCTTTCATGGATATCTGCTTCACAACAGTCATAGTGCCT AAGATGCTGGTGAATTTTCTATCAGAGACAAAGATTATCTCTTATGTGGGCTGCCTGATC CAGATGTACTTCTTCATGGCATTTGGGAACACTGACAGCTACCTGCTGGCCTCTATGGCC ATCGACCGGCTGGTGGCCATCTGCAACCCCTTA…
28	OR1L6	olfactory receptor, family 1, subfamily L, member 6	Intact gene	http://www.ncbi.nlm.nih.gov/gene/392390	9q33.2		ATGGAGATAAAGAACTACAGCAGCAGCACCTCAGGCTTCATCCTCCTGGGCCTCTCTTCC AACCCTCAGCTGCAGAAACCTCTCTTTGCCATCTTCCTCATCATGTACCTGCTCGCTGCG GTGGGGAATGTGCTCATCATCCCGGCCATCTACTCTGACCCCAGGCTCCACACCCCTATG TACTTTTTTCTCAGCAACTTGTCTTTCATGGATATCTGCTTCACAACAGTCATAGTGCCT AAGATGCTGGTGAATTTTCTATCAGAGACAAAGGTTATCTCCTATGTGGGCTGCCTGGCC CAGATGTACTTCTTTATGGCATTTGGGAACACTGACAGCTACCTGCTGGCCTCTATGGCC ATCGACCGGCTGGTGGCCATCTGCAACCCCTTA…
29	OR1L8	olfactory receptor, family 1, subfamily L, member 8	Intact gene	http://www.ncbi.nlm.nih.gov/gene/138881	9q33.2		ATGGAAAGAATCAACCACACCAGCAGTGTCTCCGAGTTTATCCTCCTGGGACTCTCCTCC CGGCCTGAGGACCAAAAGACACTCTTTGTTCTCTTCCTCATCGTGTACCTGGTCACCATA ACAGGGAACCTGCTCATCATCCTGGCCATTCGCTTCAACCCCCATCTTCAGACCCCTATG TATTTCTTCTTGAGTTTTCTGTCTCTCACTGATATTTGCTTTACAACAAGCGTTGTCCCC AAGATGCTGATGAACTTCCTGTCAGAAAAGAAGACCATCTCCTATGCTGGGTGTCTGACA CAGATGTATTTTCTCTATGCCTTGGGCAACAGTGACAGCTGCCTTCTGGCAGTCATGGCC TTTGACCGCTATGTGGCCGTCTGTGACCCTTTC…
30	OR1M1	olfactory receptor, family 1, subfamily M, member 1	Intact gene	http://www.ncbi.nlm.nih.gov/gene/125963	19p13.2		ATGGAACCAAGAAACCAAACCAGTGCATCTCAATTCATCCTCCTGGGACTCTCAGAAAAG CCAGAGCAGGAGACGCTTCTCTTTTCCCTGTTCTTCTGCATGTACCTGGTCATGGTCGTG GGGAACCTGCTCATCATCCTGGCCATCAGCATAGACTCCCACCTCCACACCCCCATGTAC TTCTTCCTGGCCAACCTGTCCCTGGTTGATTTCTGTCTGGCCACCAACACCATCCCTAAG ATGCTGGTGAGCCTTCAAACCGGGAGCAAGGCCATCTCTTATCCCTGCTGCCTGATCCAG ATGTACTTCTTCCATTTCTTTGGCATCGTGGACAGCGTCATAATCGCCATGATGGCTTAT GACCGGTTCGTGGCCATCTGCCACCCATTGCAC…
31	OR1M4P	olfactory receptor, family 1, subfamily M, member 4 pseudogene	Pseudogene	http://www.ncbi.nlm.nih.gov/gene?term=OR1M4P	19p13.2		ATGGAACCAGGAAACCAAACCAGTGCATCTCAATTCATCCTCCTGGGACTGTCAGAAAAG CCGGAGCAGGAAACACTTCTCTTTTCTCTGTTCCTCTGCATGTACCTGGTACAGTCCTGG GGAACCTGCTCATCATCCTGGCCATCAGCATAGACTCCCACTTCCACACCCCCATGTACT TCTTCCTGGCCAACCTGTCCCTGATTGATTTCTGTCTGGCCACCAACACCATCCCCAAGA TGCTGGTGAGCCTTCAAACCGGAAGCAAGGCCATCTCTTATCCCTGATAATGCAAACATT CCTGGGCTCTCTATGGGGAAGCTGTGGCCCTGTGCCTGACCCCAAGGCACTGGGAGAGAA AGCCTTTCCTGACCCCAAGGTGTTACAGGAAAG…
32	OR1N1	olfactory receptor, family 1, subfamily N, member 1	Intact gene	http://www.ncbi.nlm.nih.gov/gene/138883	9q34.11		ATGGAAAACCAATCCAGCATTTCTGAATTTTTCCTCCGAGGAATATCAGCGCCTCCAGAG CAACAGCAGTCCCTCTTCGGAATTTTCCTGTGTATGTATCTTGTCACCTTGACTGGGAAC CTGCTCATCATCCTGGCCATTGGCTCTGACCTGCACCTCCACACCCCCATGTACTTTTTC TTGGCCAACCTGTCTTTTGTTGACATGGGTTTAACGTCCTCCACAGTTACCAAGATGCTG GTGAATATACAGACTCGGCATCACACCATCTCCTATACGGGTTGCCTCACGCAAATGTAT TTCTTTCTGATGTTTGGTGATCTAGACAGCTTCTTCCTGGCTGCCATGGCGTATGACCGC TATGTGGCCATTTGCCACCCCCTCTGCTACTCC…
33	OR1N2	olfactory receptor, family 1, subfamily N, member 2	Intact gene	http://www.ncbi.nlm.nih.gov/gene/138882	9q33.2		ATGGGAAAACCAGGCAGAGTGAACCAAACCACTGTTTCAGACTTCCTCCTTCTAGGACTC TCTGAGTGGCCAGAGGAGCAGCCTCTTCTGTTTGGCATCTTCCTTGGCATGTACCTGGTC ACCATGGTGGGGAACCTGCTCATTATCCTGGCCATCAGCTCTGACCCACACCTCCATACT CCCATGTACTTCTTTCTGGCCAACCTGTCATTAACTGATGCCTGTTTCACTTCTGCCTCC ATCCCCAAAATGCTGGCCAACATTCATACCCAGAGTCAGATCATCTCGTATTCTGGGTGT CTTGCACAGCTATATTTCCTCCTTATGTTTGGTGGCCTTGACAACTGCCTGCTGGCTGTG ATGGCATATGACCGCTATGTGGCCATCTGCCAA…
34	OR1P1	olfactory receptor, family 1, subfamily P, member 1	Intact gene	http://www.ncbi.nlm.nih.gov/gene?term=OR1P1	17p13.3	Not found in HORDE	GGCCAATAAAAGTACTTTCTTTCTTTCTTCTTCTTCTTCCTTAAAGCTCAGAGAATAGCATGCTCACCAA TCTAAAGTAAAACATTTTTATAGAATTCTAATGGGGCTCACTCAAGATTTTTTTCCTCCGACCTCTGAGC TCCTGGAAGGAGGGAATCAGACTAGCACCTTTGAGTTCCTCCTCTGGGGACTCTCAGACCAGCCACAGCA GCAACACATCTTCTTCCTGCTGTTTCTGTGGATGTACGTGGTCACTGTGGCTGGGAACCTGCTCATTGTC CTGGCCATTGGCACTGACACACACCTCCACACCCCTATGTACTTCTTCCTTGCCAGCTTGTCGTGTGCAG ATATCTTTTCCACCTCCACCACTGTGCCCAAGGCCCTGGTGAAT…
35	OR1Q1	olfactory receptor, family 1, subfamily Q, member 1	Intact gene	http://www.ncbi.nlm.nih.gov/gene/158131	9q33.2		ATGGACAACAGCAACTGGACCAGTGTGTCCCATTTTGTTCTCTTGGGCATTTCCACCCAC CCAGAAGAGCAAATCCCACTCTTCCTTGTTTTCTCACTCATGTACGCAATCAATATTTCT GGCAACTTGGCCATCATCACACTGATTCTCTCTGCTCCACGCCTCCACATCCCCATGTAC ATCTTCCTCAGTAACTTGGCCTTGACAGACATCTGCTTCACCTCCACCACGGTCCCCAAG ATGCTGCAGATTATTTTCTCCCCTACAAAGGTAATTTCCTACACAGGCTGTTTAGCCCAA ACTTATTTCTTCATTTGCTTCGCCGTCATGGAAAACTTCATCCTGGCTGTGATGGCCTAT GACAGGTACATTGCCATCTGCCACCCTTTCCAC…
36	OR1R1P	olfactory receptor, family 1, subfamily R, member 1 pseudogene	Pseudogene	http://www.ncbi.nlm.nih.gov/gene?term=OR1R1P	17p13.3		ATGGCTCCGACCAACCTCACATCTGCCCCCGTGTTCCTCCTCCTCGGCCTGGTGGACGGA ACAGACGCCCACCCGCTGCTGTTCCTGCTCTGCCTTGGCATCTATCTGCTCAACGCCCTG AGCAACCTGAGCATGGTGGCGCTGGTGAGATCCGACGGGGCCCTCCGCTCCCCCATGTAT TACTTCTTGGGTCACCTGAGCCTCGTGGACGTCTGCTTTACCACCGTCACGGTCCCCAGG CTGCTGGCCGGCCTGCTCCACCCGGGCCAGGCCATATCCTTCCAGGCGTGCTTTGCCGAG ATGTACTTCTTCGTGGCTCTGGGCATCACCGAGAGCTACCTCCTGGCGGCCATGTCCTAC GACCGCCCGACGGCGGCGTGCCGGCCCCTGCGC…
37	OR1S1	olfactory receptor, family 1, subfamily S, member 1	Intact gene	http://www.ncbi.nlm.nih.gov/gene/219959	11q12.1		ATGCATCAAGGAAACCAAACCACCATCACTGAATTCATTCTCCTGGGATTTTTCAAGCAG GATGAGCATCAAAACCTCCTCTTTGTGCTTTTCTTGGGTATGTACCTGGTCACTGTGATT GGGAACGGGCTCATCATTGTGGCTATCAGCTTGGATACGTACCTTCATACCCCCATGTAT CTCTTCCTTGCCAATCTATCCTTTGCTGATATTTCCTCCATTTCCAACTCAGTCCCCAAA ATGCTGGTGAATATTCAAACCAAGAGTCAATCCATCTCTTATGAGAGCTGCATCACACAG ATGTACTTTTCTATTGTGTTTGTCGTCATTGACAATTTGCTCTTGGGGACCATGGCCTAT GACCACTTTGTGGCGATCTGCCACCCTCTGAAT…
38	OR1S2	olfactory receptor, family 1, subfamily S, member 2	Intact gene	http://www.ncbi.nlm.nih.gov/gene/81339	11q12.1		ATGCATCAAGAAAACCAAACCACCATCACTGAATTCATTCTCCTGGGACTCTCCAACCAG GCTGAACATCAAAACCTCCTCTTTGTGCTTTTCCTGAGTATGTATGTGGTCACTGTGGTT GGGAACGGGCTCATCATTGTGGCTATCAGCTTGGATATATACCTTCACACCCCCATGTAT CTCTTCCTTGCCTACCTATCCTTTGCTGATATTTCCTCCATTTCCAACTCAGTCCCCAAA ATGCTGGTGAATATTCAAACCAACAGCCAATCCATCTCTTATGAGAGCTGCATCACACAG ATGTACTTTTCTATTGTGTTTGTCGTCACTGACAATTTGCTTTTGGGGACCATGGCCTTC GACCACTTTGTGGCGATCTGCCACCCTCTGAAC…
39	OR1X1P	olfactory receptor, family 1, subfamily X, member 1 pseudogene	Pseudogene	http://www.ncbi.nlm.nih.gov/gene/402236	5q35.2		GGGGGTAAAGAGAATGAGACAGGAGTTGGCGAGTTCCTCTTGCTCAGCATCACCAGTGAC TCAGAGAAGCAGCAGGCCCTCTTCTGGCTCTTCCTGTGTATGCACTTAGTCACTGAGGCT GGAAACACACCCATCATCCTGGGCATCGGCTCCAACCCTCGCCTGCACACCCCCACGTAC TTCTTCACCCATCTCTCCTTTGTCAACATCTGCTTCATCACCAACCTGATCCCCAAGCTC CTGGTCAACCATGTGGCAGGAACAGGGATGATCTCTATGGACGATCTCTTCTCCCCAGTG CCTGACTCAGATGTACTTCCTCATCTCCTTTGCCAACGTGGACACCTTTCTGCTGGCCAT CATGGCACTGGACCACTATGTGGCCATCTGCAG…
40	OR1X5P	olfactory receptor, family 1, subfamily X, member 5 pseudogene	Pseudogene	http://www.ncbi.nlm.nih.gov/gene/402240	5q35.3		ATGTCCAGGGGTAAAGAGAATGAGACAGGAGTTGGCGAGTTCCTCTTGCTCGGCATCACC AGTGACTCAGGGAAGCAGCAGGCCCTCTTCTGGCTCTTCCTGTGTATGCACTTAGTCACT GAGGCTGGAAACACACCCATCATCCTGGGCATCGGCTCCAACCTTCGCCTGCACACCCCC ATGTACTTCTTCACCCATCTCTCCTTTGTCAACATCTGCTTCATCACCAACCTGATCCCC AAGCTCCTGGTCAACCATGTGGCAGGAACAGGGATGATCTCTATGGACGATCTCTTATCC CCAGTGCCTGACTCAGATGTACTTCCTCATCTCCTTTGCCAACGTGGACACCTTTCTGCT GGCCATCATGGCACTGGACCACTATGTGGCCAT…
41	OR2A1	olfactory receptor, family 2, subfamily A, member 1	Intact gene	http://www.ncbi.nlm.nih.gov/gene/346528	7q35		ATGGGGGAAAATCAGACAATGGTCACAGAGTTCCTCCTACTGGGATTTCTCCTGGGCCCA AGGATTCAGATGCTCCTCTTTGGGCTCTTCTCCCTGTTCTATATCTTCACCCTGCTGGGG AACGGGGCCATCCTGGGGCTCATCTCACTGGACTCCAGACTCCACACCCCCATGTACTTC TTCCTCTCACACCTGGCTGTCGTCGACATCGCCTACACCCGCAACACGGTGCCCCAGATG CTGGCGAACCTCCTGCATCCAGCCAAGCCCATCTCCTTTGCTGGCTGCATGACGCAGACC TTTCTCTGTTTGAGTTTTGGACACAGCGAATGTCTCCTGCTGGTGCTGATGTCCTACGAT CGTTACGTGGCCATCTGCCACCCTCTCCGATAC…
42	OR2A2	olfactory receptor, family 2, subfamily A, member 2	Intact gene	http://www.ncbi.nlm.nih.gov/gene/442361	7q35		ATGGAAGGCAACCAGACATGGATCACAGACATCACCCTGCTGGGATTCCAGGTTGGTCCA GCACTGGCGATTCTCCTCTGTGGACTCTTCTCTGTCTTCTATACACTCACCCTGCTGGGG AATGGGGTCATCTTTGGGATTATCTGCCTGGACTCTAAGCTTCACACACCCATGTACTTC TTCCTCTCACACCTGGCCATCATTGACATGTCCTATGCTTCCAACAATGTTCCCAAGATG TTGGCAAACCTAATGAACCAGAAAAGAACCATCTCCTTTGTTCCATGCATAATGCAGACT TTTTTGTATTTGGCTTTTGCTGTTACAGAGTGCCTGATTTTGGTGGTGATGTCCTATGAT AGGTATGTGGCCATCTGCCACCCTTTCCAGTAC…
43	OR2A3P	olfactory receptor, family 2, subfamily A, member 3 pseudogene	Pseudogene	http://www.ncbi.nlm.nih.gov/gene/202861	7q35		ATGGGGGACAACCAATCACGGGTCACAGAATTCATCCTGGTTGGATTCCAGCTCAGTGTG GAGATGGAAGTGCTCCTCTTCTGGATCTTCTCCCTGTTATATCTCTTCAGCCTGCTGGCA AATGGCATGATCTTGGGGCTCATCTGTCTGGATCCCAGACTGCGCACCCCCATGTACTTC TTCCTGTCACACTTGGCCGTCATTGACATATACTATGCTTCCAGCAATTTGCTCAACATG CTGGAAAACCTAGTGAAACACAAAAAAAACTATCTCGTTCATCTCTTGCATTATGCAGAT GGCTTTGTATTTGACTTTTGCTGCTGCAGTGTGCATGATTTTGGTGGTGATGTCCTATGA CAGATTTGTGGCGATCTGCCATCCCCTGCATTA…
44	OR2A4	olfactory receptor, family 2, subfamily A, member 4	Intact gene	http://www.ncbi.nlm.nih.gov/gene?term=OR2A4	6q23		ATGGGAGACAATATAACATCCATCAGAGAGTTCCTCCTACTGGGATTTCCCGTTGGCCCA AGGATTCAGATGCTCCTCTTTGGGCTCTTCTCCCTGTTCTACGTCTTCACCCTGCTGGGG AACGGGACCATACTGGGGCTCATCTCACTGGACTCCAGACTGCACGCCCCCATGTACTTC TTCCTCTCACACCTGGCGGTCGTCGACATCGCCTACGCCTGCAACACGGTGCCCCGGATG CTGGTGAACCTCCTGCATCCAGCCAAGCCCATCTCCTTTGCGGGCCGCATGATGCAGACC TTTCTGTTTTCCACTTTTGCTGTCACAGAATGTCTCCTCCTGGTGGTGATGTCCTATGAT CTGTACGTGGCCATCTGCCACCCCCTCCGATAT…
45	OR2A5	olfactory receptor, family 2, subfamily A, member 5	Intact gene	http://www.ncbi.nlm.nih.gov/gene/393046	7q35		ATGACAAAAAATCAGACATGGGTCACAGAATTCATTCTCCTGGGATTTCCACTCAGCCTA AGGATTCAGATGCTCCTCTCTGGGCTTTTCTCCCTGTTATACGTCTTCACCCTGCTGGGA AATGGGGCCATCCTGGGGCTCATCTGGCTGGACTCCAGACTGCACACCCCCATGTACTTC TTTCTCTCACACCTGGCCATCATTGATATTTCGTATGCTTCCAACAATGTCCCCAAGATG CTGACAAACCTTGGCTTGAACAAGAGAAAAACAATCTCCTTTGTCCCATGCACAATGCAG ACCTTTTTATACATGGCTTTTGCTCACACTGAGTGTCTCATCTTGGTAATGATGTCCTAC GATCGGTACATGGCTATCTGCCACCCTCTGCAA…
46	OR2A7	olfactory receptor, family 2, subfamily A, member 7	Intact gene	http://www.ncbi.nlm.nih.gov/gene/401427	7q35		ATGGGGGACAATATAACATCCATCACAGAGTTCCTCCTACTGGGATTTCCCGTTGGCCCA AGGATTCAGATGCTCCTCTTTGGGCTCTTCTCCCTGTTCTACGTCTTCACCCTGCTGGGG AACGGGACCATACTGGGGCTCATCTCACTGGACTCCAGACTGCACGCCCCCATGTACTTC TTCCTCTCACACCTGGCGGTCGTCGACATCGCCTACGCCTGCAACACGGTGCCCCGGATG CTGGTGAACCTCCTGCATCCAGCCAAGCCCATCTCCTTTGCGGGCCGCATGATGCAGACC TTTCTGTTTTCCACTTTTGCTGTCACAGAATGTCTCCTCCTGGTGGTGATGTCCTATGAT CTGTACGTGGCCATCTGCCACCCCCTCCGATAT…
47	OR2A9P	olfactory receptor, family 2, subfamily A, member 9 pseudogene	Pseudogene	http://www.ncbi.nlm.nih.gov/gene/441295	7q35		ATGGTGAAAAATCAGACAATGGTCACAGAGTTCCTCCTACTGGGATTTCTCCTGGGCCCA AGGATTCAGATGCTCCTCTTTGGGCTCTTCTCCCTGTTCTATGTCTTCACCCTGCTGGGG AATGGGACCATCCTGGGGCTCATCTCACTGGACTCCAGACTCCACACCCCCATGTACTTC TTCCTCTCACACCTGGCCGTCGTCAACATCGCCTATGCCTGCAACACAGTGCCCCAGATG CTGGTGAACCTCCTGCATCCAGCCAAGCCCATCTCCTTTGCTGGCTGCATGACATAGACC TTTCTCTTTTTGAGTTTTGCACATACTGAATGCCTCCTGTTGGTGCTGATGTCCTACGAT CGGTACGTGGCCATCTGCCACCCTCTCCGATAT…
48	OR2A12	olfactory receptor, family 2, subfamily A, member 12	Intact gene	http://www.ncbi.nlm.nih.gov/gene/346525	7q35		ATGGAAAGCAATCAGACCTGGATCACAGAAGTCATCCTGTTGGGATTCCAGGTGGACCCA GCTCTGGAGTTGTTCCTCTTTGGGTTTTTCTTGCTATTCTACAGCTTAACCCTGATGGGA AATGGGATTATCCTGGGGCTCATCTACTTGGACTCTAGACTGCACACACCCATGTATGTC TTCCTGTCACACCTGGCCATTGTGGACATGTCCTATGCCTCGAGTACTGTCCCTAAGATG CTAGCAAATCTTGTGATGCACAAAAAAGTCATCTCCTTTGCTCCTTGCATACTTCAGACT TTTTTGTATTTGGCGTTTGCTATTACAGAGTGTCTGATTTTGGTGATGATGTGCTATGAT CGGTATGTGGCAATCTGTCACCCCTTGCAATAC…
49	OR2A13P	olfactory receptor, family 2, subfamily A, member 13 pseudogene	Pseudogene	http://www.ncbi.nlm.nih.gov/gene/392140	7q35		ATGGGAGTCAACCAATCATGGGTCACAGAATTCATCCTGGTGGGATTCCAGCTCAGTGCC GAGATGGAAGTGCTCCTCTTTTAGATCTTCTCCCTGTTATACATCTTCAGCCTGCTGGCA AATGGCATGATCTTGGGACTCATCTGTCTGGACCACATTCTGCCTACCCCCATGTACTTC TTCCTCTCACACCTGGCCATCATTGACATGTCCTATGCTTCCAACAATGTTCCCAAGATG TTGGCAAATCTGATGAACAAGAAAAGAACCATCTCCTTTCTTCCATGCATAATGCAGACC TATTTGCATTTCTCTTTTGCTGCTACAGAGTGTCTGATTTTGGTGGTGATGTCCTATGAT AGGTATGTGGCCATTTGCCACCCTCTCCAGTAC…
50	OR2A14	olfactory receptor, family 2, subfamily A, member 14	Intact gene	http://www.ncbi.nlm.nih.gov/gene/135941	7q35		ATGGAAGGCAACAAGACATGGATCACAGACATCACCTTGCCGCGATTCCAGGTTGGTCCA GCACTGGAGATTCTCCTCTGTGGACTTTTCTCTGCCTTCTATACACTCACCCTGCTGGGG AATGGGGTCATCTTTGGGATTATCTGCCTGGACTGTAAGCTTCACACACCCATGTACTTC TTCCTCTCACACCTGGCCATTGTTGACATATCCTATGCTTCCAACTATGTCCCCAAGATG CTGACGAATCTTATGAACCAGGAAAGCACCATCTCCTTTTTTCCATGCATAATGCAGACA TTCTTGTATTTGGCTTTTGCTCACGTAGAGTGTCTGATTTTGGTGGTGATGTCCTATGAT CGCTATGCGGACATCTGCCACCCCTTACGTTAC…
51	OR2A15P	olfactory receptor, family 2, subfamily A, member 15 pseudogene	Pseudogene	http://www.ncbi.nlm.nih.gov/gene/135942	7q35		ATGGGATGTCACCAATCAATGGTCACAGAATTCATCCTGGTGGGATTCCAGCTCAGTGCT GAGATGGAAGTGCTCCTCTTTTGGAGCTTCTCCCTTGGAATAGCCTTGGAACTCATCTGT CTGGACCACAGTCTGCACACTCTCATACTTCTTCCTCTCACACCTGGCCGTCATTGACAT GTCCTATGCTTCCAACAATGTTCCCAAGATGCTGGTGGATCTTGCGAACTAGAAAAGCAC CATGTGCTTTTTTCCATGCATAATGCAGACATTCTTGTATTTGGCTTTTGCTCACATAGA GTGTCTGATTTTGGTGGTTTTGTCCTATGATCGCTATGTGGCCATCTGCCACCCCTTACG TTACAATGTCCTCATGAGCTGGAGAGAGTGCAC…
52	OR2A20P	olfactory receptor, family 2, subfamily A, member 20 pseudogene	Pseudogene	http://www.ncbi.nlm.nih.gov/gene/401428	7q35		ATGGTGAAAAATCAGACAATGGTCACAGAGTTCCTCCTACTGGGATTTCTCCTGGGCCCA AGGATTCAGATGCTCCTCTTTGGGCTCTTCTCCCTGTTCTATGTCTTCACCCTGCTGGGG AATGGGACCATCCTGGGGCTCATCTCACTGGACTCCAGACTCCACACCCCCATGTACTTC TTCCTCTCACACCTGGCCGTCGTCAACATCGCCTATGCCTGCAACACAGTGCCCCAGATG CTGGTGAACCTCCTGCATCCAGCCAAGCCCATCTCCTTTGCTGGCTGCATGACATAGACC TTTCTCTTTTTGAGTTTTGCACATACTGAATGCCTCCTGTTGGTGCTGATGTCCTACGAT CGGTACGTGGCCATCTGCCACCCTCTCCGATAT…
53	OR2A25	olfactory receptor, family 2, subfamily A, member 25	Intact gene	http://www.ncbi.nlm.nih.gov/gene/392138	7q35		ATGGGGGGAAATCAGACTTCCATCACAGAGTTCCTCCTACTGGGATTTCCCATTGGCCCA AGGATTCAGATGCTCCTCTTTGGGCTCTTCTCCCTGTTCTACATCTTCATTCTGTTGGGG AACGGGACAATCCTGGGGCTCATCTCACTGGACTCCAGACTCCACACCCCCATGTACTTC TTCCTCTCACACCTGGCGGTCGTCGACATCGCCTGTGCTTGCAGCACGGTGCCCCAGATG CTGGTGAACCTCCTGCATCCAGCCAAGCCCATCTCCTTTGCTGGCTGCATGACCCAGATG TTTCTGTTTTTGAGTTTTGCACATACAGAATGTCTCCTCCTGGTGGTGATGTCCTATGAT CGGTACGTGGCCATCTGCCACCCTCTCCGATAT…
54	OR2A41P	olfactory receptor, family 2, subfamily A, member 41 pseudogene	Pseudogene	http://www.ncbi.nlm.nih.gov/gene?term=OR2A41P	7q35		AGTTCTCTGAAAGAGTAATGACTATTTTAAAATACATGGATAAATACAATTCAAAATTGC TAAAATTCATATATGTGTGTGTATATATTACACACACACATACACACACACATCAGTGCT AGGTCCTGGAAACAAAAGGACGAATAGGGCACATTTCCTATTACTTTATTCATGTGTAGT AGGAGAATTAAATGGATATATGATGGAAATTATCAACTTATATAATAAGTTAATAACTGA GCTCTGCCCAGGATGCTATTGTAGCCCAGAGGAAGGATAACTCCCCCAGAATGGGAGTGT TTCAGTAAGACTTCCTGGAGTGGAAGTCTGCATCACTCTGGCATTGACTTCCTGGATTTT AGGAGTCTTACTGGCCCTTGTCCATCTAGTGTT…
55	OR2A42	olfactory receptor, family 2, subfamily A, member 42	Intact gene	http://www.ncbi.nlm.nih.gov/gene/402317	7q35		ATGGGGGAAAATCAGACAATGGTCACAGAGTTCCTCCTACTGGGATTTCTCCTGGGCCCA AGGATTCAGATGCTCCTCTTTGGGCTCTTCTCCCTGTTCTATATCTTCACCCTGCTGGGG AACGGGGCCATCCTGGGGCTCATCTCACTGGACTCCAGACTCCACACCCCCATGTACTTC TTCCTCTCACACCTGGCTGTCGTCGACATCGCCTACACCCGCAACACGGTGCCCCAGATG CTGGCGAACCTCCTGCATCCAGCCAAGCCCATCTCCTTTGCTGGTTGCATGACGCAGACC TTTCTCTGTTTGAGTTTTGGACACAGCGAATGTCTCCTGCTGGTGCTGATGTCCTACGAT CGTTACGTGGCCATCTGCCACCCTCTCCGATAC…
56	OR2AD1P	olfactory receptor, family 2, subfamily AD, member 1 pseudogene	Pseudogene	http://www.ncbi.nlm.nih.gov/gene?term=OR2AD1P	6p22.1		ATGGAAACAAGCAGTGTAAGTTCTGGAACAGATTTCATCCTTCTGGGGTTTTCTGATCGA CCCCAATTAGAGCACATCATCTCAGTGGTTGTCTTCATCATCTATATTGTGACTCTGGTA GGAAATACAACCATCATTCTTGTATCTTATCTAGACACCCAGCTCCATACCTTCATGTAT TTTTTCTTATCCAATTTGTCTTTCTTGGACCTCTGTTATACAACTAGCATTATCCCCCAG ATGCTGGCAAATCAATGGGGCCCAAAAAAATCTATTACTTATGGAGGGTGTGTACTCCAA TTCTTTTTTGTCCTTGACTTGGGAGCCACAGAATGTCTTCTGTTGGCTGTGATGGCCTAT GATCGTTATGCTGCTGTCTGTCAACCTCTTCAC…
57	OR2AE1	olfactory receptor, family 2, subfamily AE, member 1	Intact gene	http://www.ncbi.nlm.nih.gov/gene/81392	7q22.1		ATGTGGCAGAAGAATCAGACCTCTCTGGCAGACTTCATCCTTGAGGGGCTCTTCGATGAC TCCCTTACCCACCTTTTCCTTTTCTCCTTGACCATGGTGGTCTTCCTTATTGCGGTGAGT GGCAACACCCTCACCATTCTCCTCATCTGCATTGATCCCCAGCTTCATACACCAATGTAT TTCCTGCTCAGCCAGCTCTCCCTCATGGATCTGATGCATGTCTCCACAATCATCCTGAAG ATGGCTACCAACTACCTATCTGGCAAGAAATCTATCTCCTTTGTGGGCTGTGCAACCCAG CACTTCCTCTATTTGTGTCTAGGTGGTGCTGAATGTTTTCTCTTAGCTGTCATGTCCTAT GACCGCTATGTTGCCATCTGTCATCCACTGCGC…
58	OR2AF1P	olfactory receptor, family 2, subfamily AF, member 1 pseudogene	Pseudogene	http://www.ncbi.nlm.nih.gov/gene?term=OR2AF1P	Xq26.2		ATGACTGAACTCATCCTTGTTGGATTTGCCCAACACCCTGAAATCCAGACTGCCTTCTTC TTGGAACTACTGTTTTTCTACTAGTCACAGCGTTTGAGAACATCCTTATCGTTGCTGTAG TGAGATGAGATTCTCGACTTCATACTCCTATGGGATTTTTTTTTCCTCAGTACCTTATCC TCCCTTGAAATGTGTTACTCCATCAGCTGGGAGCTATAAGTCTTGGCTCAATGCATCAAG GACTTCCCCACCATCTCCTATAACAGCTGTTCTGTTCAGATGATCACACACCTCTTTCTG GGGATGACAGTGTCTCCTCCTTGCTGGCATGGCTTACAACAGGTTTGTTGAAATCTCTTA TCTCCTCCATTACACTATTATTATGAGCAATCG…
59	OR2AG1	olfactory receptor, family 2, subfamily AG, member 1	Intact gene	http://www.ncbi.nlm.nih.gov/gene/144125	11p15.4		ATGGAGCTCTGGAACTTCACCTTGGGAAGTGGCTTCATTTTGGTGGGGATTCTGAATGAC AGTGGGTCTCCTGAACTGCTCTGTGCTACAATTACAATCCTATACTTGTTGGCCCTGATC AGCAATGGCCTACTGCTCCTGGCTATCACCATGGAAGCCCGGCTCCACATGCCCATGTAC CTCCTGCTTGGGCAGCTCTCTCTCATGGACCTCCTGTTCACATCTGTTGTCACTCCCAAG GCCCTTGCGGACTTTCTGCGCAGAGAAAACACCATCTCCTTTGGAGGCTGTGCCCTTCAG ATGTTCCTGGCACTGACAATGGGTGGTGCTGAGGACCTCCTACTGGCCTTCATGGCCTAT GACAGGTATGTGGCCATTTGTCATCCTCTGACA…
60	OR2AG2	olfactory receptor, family 2, subfamily AG, member 2	Intact gene	http://www.ncbi.nlm.nih.gov/gene/338755	11p15.4		ATGGAGCTCCGGAACTCCACCTTGGGAAGCGGCTTCATCTTGGTGGGGATTCTGAATGAC AGTGGGTCTCCTGAACTGCTCTATGCTACATTTACAATCCTATACATGTTGGCACTGACC AGCAATGGTCTGCTGCTCCTGGCCATCACCATAGAAGCCCGGCTCCACATGCCCATGTAC CTCCTGCTTGGGCAGCTCTCTCTCATGGACCTCCTGTTCACATCTGTTGTCACTCCCAAG GCCCTTGCGGACTTTCTGCGCAGAGAAAACACTATCTCCTTTGGAGGCTGTGCACTTCAG ATGTTCCTGGCACTGACAATGGGTAGCGCTGAGGACCTCCTACTGGCCTTCATGGCCTAT GACAGGTATGTGGCCATTTGTCATCCTCTGAAA…
61	OR2AH1P	olfactory receptor, family 2, subfamily AH, member 1 pseudogene	Pseudogene	http://www.ncbi.nlm.nih.gov/gene?term=OR2AH1P	11q12.1		ATGGAGTCAATAAACACAAACTTCACTGTCACTGAATTTGTGTTCCTGGGGTTGTCCTCT GAACCAAAGATACAGCTTATTCTTTTTATTATGTTCTTGTTCTATTTATCAACGGTGGCT GGAAATGTTATAATCATCACTATTATCTAGATGGAACCTCTCCTCCAAACCCCCATGTAC TTCTTCCTCACTAATTTATCCTTTCTGGACATTTGCTACACATCCACCAATGTCCCCCAA ATGCTGTCCAACATGGCGGGGAAAAAGAACACCATCTCATTCTCCAGCTGCGCTACTCAG ATGTACTTCTCCCTCTCCTTTGGAATGATTGTGTCCTCCTTGGTGTCATGGCTTATGACA GATATGTAGCCATTTGTCATCCTCTTCATTATA…
62	OR2AI1P	olfactory receptor, family 2, subfamily AI, member 1 pseudogene	Pseudogene	http://www.ncbi.nlm.nih.gov/gene/134082	5q35.3		ATGATGAAAATAAATGACAGCTCAGGGGAAGACTTCATCTTAGTTGGCTTCTCAGAATAT CCCCAGGCTGAGTTCATCCTTTCTCTGTTTGTCTCCGGGTTCTACACCATGACATTCACA GGGAACACAGCCATCATCTTGGTCTCTCTGCTGGACTACCGGCTCCGCACCCCAATGTAC TTCTTCCTCCGAAAGCTCTCATTTCTGGACATGTGTTTCACCACCTGCATTGTCCTTCAG ATGCTGGTGAACATCTGGGGAGAGAGTAAGAAGGTCAGCTATGTAGGCTGCATGGTTCAG TATTCTGTAGCCTTGGCTCTTGGCTCCACAGAGTGTGTGCTTCTTGCTATCATGGCTGTG GACCGTTATGTTGCCGTCCGCTGGCCCCTTCAC…
63	OR2AJ1	olfactory receptor, family 2, subfamily AJ, member 1	Intact gene	http://www.ncbi.nlm.nih.gov/gene/127608	1q44		ATGATGGGCCATCAGAATCACACTTTCAGCAGTGATTTCATACTTTTGGGATTGTTCTCT TCTTCCCCAACAAGTGTGGTCTTCTTCTTAGTTTTATTTGTCATTTTCATTATGAGTGTA ACAGAAAATACGCTCATGATCCTCCTCATTCGCAGTGACTCCCGACTCCACACTCCAATG TATTTTCTGCTCAGCCATCTCTCCTTAATGGATATCTTGCATGTTTCCAACATCGTTCCC AAAATGGTCACTAACTTTCTGTCAGGCAGCAGAACTATTTCATTTGCAGGTTGTGGGTTC CAGGTATTTCTGTCCCTCACCCTCCTGGGTGGTGAGTGCCTTCTCCTGGCTGCAATGTCC TGTGATCGCTATGTGGCTATCTGTCACCCGCTG…
64	OR2AK2	olfactory receptor, family 2, subfamily AK, member 2	Intact gene	http://www.ncbi.nlm.nih.gov/gene/391191	1q44		ATGAAAACAGGAAATCAAAGTTTTGGGACAGATTTTCTACTTGTTGGTCTTTTCCAATAT GGCTGGATAAACTCTCTTCTCTTTGTCGTCATTGCCACCCTCTTTACAGTTGCTCTGACA GGAAATATCATGCTGATCCACCTCATTCGACTGAACACCAGACTCCACACTCCAATGTAC TTTCTGCTCAGTCAGCTCTCCATCGTTGACCTCATGTACATCTCCACCACAGTGCCCAAG ATGGCAGTCAGCTTCCTCTCACAGAGTAAGACCATTAGATTTTTGGGCTGTGAGATTCAA ACGTATGTGTTCTTGGCCCTTGGTGGAACTGAAGCCCTTCTCCTTGGTTTTATGTCTTAT GATCGCTATGTAGCTATCTGTCACCCTTTACAT…
65	OR2AL1P	olfactory receptor, family 2, subfamily AL, member 1 pseudogene	Pseudogene	http://www.ncbi.nlm.nih.gov/gene?term=OR2AL1P	11q22.3		ATGGGAAATATCAACATAAGTCTTGAAAATTACTTTATTCTACTGGGTCTTTCTAATTGA CCTCCTCTGGAAATAGTTATTTTTGTAGTTCTCTTGATATTCTGCTTCATGACACTGATA GGCAAGCTGTTCAGCATCATTCTGTCATACCTGGACTCCCATCCCCACACTCTCGGTACT TATTCTCTTTTCTGGATTTCTGCTACACCATCAGTTCCATCTTTTAATTACAGTACAATC TCTGGGGCCCACAGAAGAACATCTCTTATGCCAGTGGTATGATTCAAATTTATTTTGTTC TCACACTGGGAACCATGGATTGCGCTCTACTGGTGGTGATGTCCAGGACTGTGATGCAGC TGGACACAGACACTTGCCTTATACTGTTGTTAT…
66	OR2AM1P	olfactory receptor, family 2, subfamily AM, member 1 pseudogene	Pseudogene	http://www.ncbi.nlm.nih.gov/gene?term=OR2AM1P	9p13.3		GGAGTTCTTGGCCCATCTGCCCTAAGGGAAGGGAAGAGACTAAATGTCATCAGTCACCTG CCCTTCTATGGGGACATCATCAACCACTTGACCTGTGAGGTCCTGGCTGTCCTGAAGTTG GCCTGTGCTGACATCTCTATCAACATGATCAGGCAAAAGGCCTTCTCCACCTGCTCTGCC CACCTCACAGTTGTGGTCATCTTCTACAGGACCATCCTCTTCACGCATGGGAAGCCCAAG TCGAAGGACCCACTGGGGGCAGACAAGCAGGATTTTGCAGACAAACTCATCTCCCTCTCC TATGGAGTGGTCACCCCCATGCTGAACACCATCATCTACAGCCTGAGGAAAAAGGGTGTG AAGGCTGCTGTGAAGAACCTGGTATTTCAGAAA…
67	OR2AO1P	olfactory receptor, family 2, subfamily AO, member 1 pseudogene	Pseudogene	http://www.ncbi.nlm.nih.gov/gene?term=OR2AO1P	7q35		ATGGGAGGCAAGCAGCCCTGGGTCACAGAATTCATCCTGGTGGGATTCCAGCTCTGTGCA GAGATGGAGATCTTTCTCTCTTGCATCTTCTCGCGATTTTATGCCTTCAGTCTACTGAGG AATGGCATGAACATGGGACTCACCTATCTGGATGACAGAGACGACAGACTACACACCCTC ATATACATTTTCCTCTCACACCTGGCCATCAATGACATGTACTATGCTTCCAACAATGTT CCAAAGAGGCAGGTGAACCAAATGAACCAGAAAAAAAAAACTTTGTTCTATGGATAAAGC AGATATTTTTGTATTTGGCTTTTGCTCACACAGAGTGCCTAATTTAGGCAATGATGTCCT GTAATAGATATGTGGCAATCTGCTAGATCTTTC…
68	OR2AP1	olfactory receptor, family 2, subfamily AP, member 1	Intact gene	http://www.ncbi.nlm.nih.gov/gene/121129	12q13.2		ATGAAAAATAAAACCGTGTTAACTGAGTTTATCCTTCTGGGTCTAACAGATGTCCCTGAA CTCCAGGTGGCAGTTTTCACCTTTCTTTTCCTTGCGTATTTACTCAGCATCCTTGGAAAT CTGACTATCCTCATCCTCACCTTGCTGGACTCCCACCTTCAGACTCCCATGTATTTCTTT CTCCGGAACTTCTCCTTCTTGGAAATTTCCTTCACAAACATCTTCATTCCAAGGGTCCTG ATTAGCATCACAACAGGGAACAAGAGTATCAGCTTTGCTGGCTGCTTCACTCAGTATTTC TTTGCCATGTTCCTTGGGGCTACAGAGTTTTACCTTCTGGCTGCCATGTCCTATGACCGC TATGTGGCCATCTGCAAACCTCTGCATTACACC…
69	OR2AQ1P	olfactory receptor, family 2, subfamily AQ, member 1 pseudogene	Pseudogene	http://www.ncbi.nlm.nih.gov/gene?term=OR2AQ1P	1q23.1		CATGGAAAAAAAGTAAAAGTGTGGTCACCATGTTCTAAGGGCCCGCCATGATCACGTACT TGAGGTCTGACTCCTAGTATAACCTACAGTGGGAAAACAGTTGGTGCTGTTCTACAGCAT TGTCTCTGCCTTCATAAAACCCATCATCTCCAGCCTCAGGAACAAGGATGTAAAAGGGGC TTCTTGGAAAGTACTTAGAGTCAAAGGGACAGCTCAAGGACCTAGTATGCTTCAGAGTTT T
70	OR2AS1P	olfactory receptor, family 2, subfamily AS, member 1 pseudogene	Pseudogene	http://www.ncbi.nlm.nih.gov/gene?term=OR2AS1P	1q44		AGCCAGAATATGGGGATGAGAAAGGAACAAGCTGTCTGTGGTAGTCATCCATGATTGAGA TGATGTGTGGACCCTGAGTCAGACTACCTGGTTCAAATGCAGGCTCTCTACTTTTTACCC ATTTGATCTTGGCCTGTGGCTCTCTACTTCTTATCCATTTCATCTTGGACTTGTGGCCTC TCATACCTCATCTTCCTTACAGTCCTCCATATGAAATCCCCCTAAAGTAGGAACAAAGCT TTGGCCAACTGCTCCTCCCATCTTTCCGTGGTCTTTACTTAGGAACTGTGTGTTTAATAT ACGTGACACAGGGTTTCTCCCACATCCCTGAGCAGAAACAAGCTGTGTCTGTATTTTGCA CTGTACTCACCCCCATGCTAAACCCCCTCATCT…
71	OR2AS2P	olfactory receptor, family 2, subfamily AS, member 2 pseudogene	Pseudogene	http://www.ncbi.nlm.nih.gov/gene?term=OR2AS2P	1q44		CCTGTGGCTCTCTACTTCTTATCCATTTCATCTTGGACTTGTGGCCTCTCATACCTCATC TTCCTTACAGTCCTCCATATGAAATCCCCCTAAAGTAGGAACAAAGCTTTGGCCAACTGC TCCTCCCATCTTTCCGTGGTCTTTACTTAGGAACTGTGTGTTTAATATACGTGACACAGG GTTTCTCCCACATCCCTGAGCAGAAACAAGCTGTGTCTGTATTTTGCACTGTACTCACCC CCATGCTAAACCCCCTCATCTACATCCTGAGAAACAAGGATGTGGTGGGGCTCTTCAGAA AGTTCTGGGAACACATCAAGTCTCTAAACAGAACACATAAATATCAATGT
72	OR2AT1P	olfactory receptor, family 2, subfamily AT, member 1 pseudogene	Pseudogene	http://www.ncbi.nlm.nih.gov/gene/390225	11q13.4		CTTCTTAATCTATCCGCTTATCCTGGTGGGTAATGACCAGATCCTGGTGGTTGTGATGGC AGAGGCCAGCCTTCACAAGCCTGTGTACTTCTTCCTGATAAACCTCTCAGCCCTAGACAT CCTCTCCACTACAGTCACTGTCCCCAAGACGCTGCCCCTGTTCTTGCTTGGGGACCACTT CCTCAGCTTCCCTGCCTGCTTCCTACAGATGTACCTGTTCCACAGCTTCTCCTGCTCAGA AGCCTTCATCCTGGTGGTCATGGCCTATGACCGCTATGTAGCTATCTGCCACCCACTGCA ATACCCTGTTCTCATGAACCCACAGACCAATGCTGTCTTGGCAACCGGTGCCTGGCTCAC TGCCCTCCTCCTGCCCATTCCAGCAGTAGTACA…
73	OR2AT2P	olfactory receptor, family 2, subfamily AT, member 2 pseudogene	Pseudogene	http://www.ncbi.nlm.nih.gov/gene/390224	11q13.4		ATGGAAACAATCACCTGTAATGGATCAGGGGACTCCTCAACCACCTTCTACCTTATGGGC ATCCCCTCTCTGCCAAAATCCCTTTTCCTTCCTATTTTCTTTGTCTTTCTCCTCCTCTAC GTGCTCATCCTGATGGGTAATACCTTTATCCTGGTGGCTGTGGTGGCCAAGCCCAGCCTC CACAAGCCCATGTACTTCTTCCTGATAAACCTCTCCACCTTGGACATTCTTGTTACCACA ACCACTGTCCCCAAGATGCTGTCCCTGTTCTTGTTTGGGGACAGCTTCCTCAGCTTCCCT GCCTGCTTCCTGCAGATGTACCTGTTCCACAGCTTCTCCTGCTCAGAAGCCTTCATCCTG GTGGTCATGGCCTATGACCGCTATGTGGCTATC…
74	OR2AT4	olfactory receptor, family 2, subfamily AT, member 4	Intact gene	http://www.ncbi.nlm.nih.gov/gene/341152	11q13.4		ATGGATGCCACAGCCTGTAATGAATCAGTGGATGGCTCACCCGTCTTCTATCTATTGGGC ATCCCCTCTCTGCCAGAGACCTTCTTCCTCCCTGTGTTTTTTATTTTCCTCCTCTTCTAC CTTCTCATCCTGATGGGTAATGCCCTGATCCTGGTGGCCGTGGTGGCAGAGCCCAGCCTC CACAAGCCCATGTACTTCTTTCTGATCAATCTCTCCACCTTGGACATCCTTTTCACCACA ACCACTGTCCCCAAGATGCTGTCCTTATTCTTGCTTGGGGACCGCTTCCTCAGCTTTTCT TCCTGCTTACTGCAGATGTACCTCTTCCAAAGTTTTACATGTTCAGAAGCCTTCATCCTG GTGGTCATGGCCTATGACCGCTATGTGGCTATC…
75	OR2B2	olfactory receptor, family 2, subfamily B, member 2	Intact gene	http://www.ncbi.nlm.nih.gov/gene?term=OR2B2	6p22.3-p21.3		ATGAATTGGGTAAATAAGAGTGTCCCACAGGAGTTCATTCTGTTAGTTTTCTCAGATCAA CCATGGCTAGAGATTCCACCCTTTGTGATGTTTCTGTTTTCCTATATCTTGACAATCTTT GGCAATCTGACAATAATTCTTGTGTCACATGTGGATTTCAAACTCCACACCCCTATGTAC TTTTTTCTTAGCAATCTCTCACTCCTGGACCTTTGCTATACCACAAGTACAGTTCCACAA ATGCTGGTAAACATATGCAACACCAGGAAAGTAATCAGTTATGGTGGCTGTGTGGCCCAG CTTTTCATTTTCCTGGCCTTGGGTTCCACAGAATGTCTTCTCCTGGCCGTCATGTGCTTT GATAGGTTTGTAGCTATTTGTCGGCCTCTCCAT…
76	OR2B3	olfactory receptor, family 2, subfamily B, member 3	Intact gene	http://www.ncbi.nlm.nih.gov/gene/442184	6p22.1		ATGAATTGGGAAAATGAGAGCTCCCCAAAAGAGTTTATACTACTTGGCTTCTCAGATAGG GCTTGGCTACAAATGCCCCTTTTTGTGGTCCTGTTAATATCATACACAATCACCATATTT GGCAATGTGTCCATCATGATGGTGTGCATTCTGGATCCCAAACTTCATACTCCCATGTAT TTCTTTCTCACTAATCTCTCCATCTTAGATCTCTGCTATACCACAACTACAGTCCCTCAT ATGTTGGTAAATATTGGTTGCAACAAAAAGACCATCAGCTATGCTGGCTGTGTGGCCCAC CTCATCATCTTCCTGGCCCTAGGTGCTACAGAGTGTCTCCTTCTGGCTGTTATGTCCTTT GACAGATATGTGGCTGTTTGCAGACCCCTCCAC…
77	OR2B4P	olfactory receptor, family 2, subfamily B, member 4 pseudogene	Pseudogene	http://www.ncbi.nlm.nih.gov/gene/442190	6p22.1		CCTCCCAGTGCTAACATGTGGATCAACAATCAAAGCTCGCTAGATGATTTTATCCTATTG GGATTTTCTGACCGTCCCTGGCTAGAGACACCCCTCTGTAATCTTTCTGGTGGCCTACAT CTTTTCCCTATTTGGAAATATCTCCATTATCCTAGTTTCCCATCTGGATCCCCAGCTTGA CAGTCCCATGTACTTTTTTGTCTCTAATCTATCCTTTCTGGACCTCTGCTATACCACCAG CACTGTCCCACAGATGCTGGTCAACCTCCGGGGACCAGAAAAGACCATTAGCTATGGGGG TTGTGTTGCCCAACTCTATATATTTTTGGCCCTGGGTTCTACTGAATGCATACTTCTAGC CATCATGGCCTTTGACCGTTACGCTGCCATATG…
78	OR2B6	olfactory receptor, family 2, subfamily B, member 6	Intact gene	http://www.ncbi.nlm.nih.gov/gene/26212	6p21.3		ATGAATTGGGTAAATGACAGCATCATACAGGAGTTTATTCTGCTGGGTTTCTCAGATCGA CCTTGGCTGGAGTTTCCACTCCTTGTGGTCTTCTTGATTTCTTACACTGTGACCATCTTT GGCAATCTGACCATTATTCTAGTGTCACGCCTGGACACCAAACTTCATACCCCCATGTAT TTTTTTCTTACCAATCTATCACTCCTGGATCTTTGTTACACCACATGTACAGTCCCACAA ATGCTAGTAAATTTATGCAGCATCAGGAAAGTAATCAGTTATCGTGGCTGTGTAGCCCAG CTTTTCATATTTCTGGCCTTGGGGGCTACTGAATATCTTCTCCTGGCCGTCATGTCCTTT GATAGGTTTGTAGCTATTTGTCGGCCTCTCCAT…
79	OR2B7P	olfactory receptor, family 2, subfamily B, member 7 pseudogene	Pseudogene	http://www.ncbi.nlm.nih.gov/gene?term=OR2B7P	6p22.1		ATGGAAAGAGCTAACGACAGCACCTTCTCTGGATTCATCCTCCTGGGCTTCTCCAACAGG CCTCAGCTGGAAACAGCTCTCTTTGTGGTCATCTTGATCATCTACTTTCTGAGCTTTCTG GGCAATGGCACCATTATACTTTTATCCATTGTAGATCCTCGCCTCCATACCCCTATGTAT TTCTTCCTCTCCAATCTCTCTTTTATGGATCTTTGTTTGACCACTTGTACTGTCCCTCAG ACACTGGTCAACTTTAAGGGGAAGGACAAGACCATCACCTATGGTGGCTGCGTGACCCAG CTATTCATTGCCTTGGGACTCGGGGGGAGTGGAGTGTGTCTTATTGTCTGCCATGGCCTA TGACCGCTATGCAGCCGTCTGCCGCCCACTCCA…
80	OR2B8P	olfactory receptor, family 2, subfamily B, member 8 pseudogene	Pseudogene	http://www.ncbi.nlm.nih.gov/gene?term=OR2B8P	6p21.3		ATGTGCTAACAAAGAATGGATCAGAAAAATGGAAGTTCTTTCACTGGATTTATCCTACTG GGTTTCTCTGACAGGCCTCAGCTGGAGCTAGTCCTCTTTGTGGTTTTTTGATCTTCTATA TCTTCACTTTGCTGGGGAACAAAACCATCATTGTATTATCTCACTTGGACCCACATCTTC ACAATCCTATGTATTTTTTCTTCTCCAACCTAAGCTTTTTGGATCTGTGTTACACAACCG GCATTGTTCCACAGCTCCTGGTTAATCTCAGGGGAGCAGACAAATCAATCTCCTATGGTG GTTGTGTAGTTCAGCTGTACATCTCTCTAGGCTTGGGATCTACAGAATGCGTTCTCTTAG GAGTGATGGCATTTGACCGCTATGCAGCTGTTT…
81	OR2B11	olfactory receptor, family 2, subfamily B, member 11	Intact gene	http://www.ncbi.nlm.nih.gov/gene/127623	1q44		ATGAAAAGTGACAACCATAGCTTCTTAGGGGACTCCCCTAAAGCCTTCATCCTTCTGGGT GTGTCTGACAGGCCGTGGCTGGAACTCCCTCTCTTTGTGGTCCTCCTGCTGTCCTATGTG CTGGCCATGTTGGGGAACGTCGCCATCATCCTGGCATCCCGGGTGGATCCTCAACTCCAC AGCCCCATGTACATCTTCCTCAGTCACCTGTCCTTCCTGGACCTCTGCTACACCACCACG ACAGTCCCTCAGATGCTGGTCAACATGGGCAGTTCCCAGAAGACCATCAGCTATGGAGGC TGCACTGTGCAATATGCAGTCTTCCACTGGCTGGGATGCACGGAGTGCATCGTCCTGGCC GCCATGGCCCTGGACCGCTACGTGGCCATCTGC…
82	OR2BH1P	olfactory receptor, family 2, subfamily BH, member 1 pseudogene	Pseudogene	http://www.ncbi.nlm.nih.gov/gene?term=OR2BH1P	11p14.1		ATGTTTTCTCTCTCAATTTTACAACTTCCTTAGATGTACACTGTGGCCCTCTCAGGGACA TCTATTCTGATTTTCTTGATTTAGACAGATTTCTGAGTTCACACATCATTGTACTCTTTC TGAGTTCTCATTGATATAGCCATTTCTGTTGTTAAAATTGGTATTGAGGTTTTCTCTGGA AAGATAAACTTCTCACATACTGGTTGTGGAACTCAGATTTTCTTCTTTCTGACTGCTGGC ATTTTCAAATATGTCCTTCTCACTTATATGGCTTATGACCATAACGTGGCTATCTGTGCC TGAGTGACCAACCTTCATGAGTGATCAGGTCTTCTAGCAATGGGCAGTAGAGTCTTGGAT TGGAGGAAAACTTTCTTCTTTGGCTCATACCAT…
83	OR2C1	olfactory receptor, family 2, subfamily C, member 1	Intact gene	http://www.ncbi.nlm.nih.gov/gene/4993	16p13.3		ATGGACGGGGTGAATGATAGCTCCTTGCAGGGCTTTGTTCTGATGGGCATATCAGACCAT CCCCAGCTGGAGATGATCTTTTTTATAGCCATCCTCTTCTCCTATTTGCTGACCCTACTT GGGAACTCAACCATCATCTTGCTTTCCCGCCTGGAGGCCCGGCTCCATACACCCATGTAC TTCTTCCTCAGCAACCTCTCCTCCTTGGACCTTGCTTTCGCTACTAGTTCAGTCCCCCAA ATGCTGATCAATTTATGGGGACCAGGCAAGACCATCAGCTATGGTGGCTGCATAACCCAG CTCTATGTCTTCCTTTGGCTGGGGGCCACCGAGTGCATCCTGCTGGTGGTGATGGCATTT GACCGCTACGTGGCAGTGTGCCGGCCCCTCCGC…
84	OR2C3	olfactory receptor, family 2, subfamily C, member 3	Intact gene	http://www.ncbi.nlm.nih.gov/gene/81472	1q44		ATGATGGAAATAGCCAATGTGAGTTCTCCAGAAGTCTTTGTCCTCCTGGGCTTCTCCACA CGACCCTCACTAGAAACTGTCCTCTTCATAGTTGTCTTGAGTTTTTACATGGTATCGATC TTGGGCAATGGCATCATCATTCTGGTCTCCCATACAGATGTGCACCTCCACACACCTATG TACTTCTTTCTTGCCAACCTCCCCTTCCTGGACATGAGCTTCACCACGAGCATTGTCCCA CAGCTCCTGGCTAACCTCTGGGGACCACAGAAAACCATAAGCTATGGAGGGTGTGTGGTC CAGTTCTATATCTCCCATTGGCTGGGGGCAACCGAGTGTGTCCTGCTGGCCACCATGTCC TATGACCGCTACGCTGCCATCTGCAGGCCACTC…
85	OR2D2	olfactory receptor, family 2, subfamily D, member 2	Intact gene	http://www.ncbi.nlm.nih.gov/gene/120776	11p15.4		ATGAGACAGATAAATCAGACACAAGTGACAGAATTCCTCCTTCTGGGACTCTCTGATGGG CCACACACCGAGCAGCTGCTATTTATCGTATTATTGGGTGTCTACCTGGTCACTGTGCTT GGAAATCTGCTTCTAATCTCCCTTGTTCATGTTGACTCCCAACTTCACACACCCATGTAT TTTTTTCTCTGCAACTTGTCTCTGGCTGACCTCTGTTTCTCTACCAACATAGTTCCTCAG GCACTAGTCCACCTGCTTTCCAGAAAGAAGGTCATTGCATTCACACTTTGCGCAGCTCGA CTTCTCTTTTTCCTCATTTTTGGGTGTACCCAGTGCGCCCTTCTTGCAGTGATGTCCTAT GATCGCTATGTTGCAATCTGCAATCCTCTGCGT…
86	OR2D3	olfactory receptor, family 2, subfamily D, member 3	Intact gene	http://www.ncbi.nlm.nih.gov/gene/120775	11p15.4		ATGGGAGAAGAAAACCAAACCTTTGTGTCCAAGTTTATCTTCCTGGGTCTTTCACAGGAC TTGCAGACCCAGATCCTGCTATTTATCCTTTTCCTCATCATTTATCTGCTGACCGTGCTT GGAAACCAGCTCATCATCATTCTCATCTTCCTGGATTCTCGCCTTCACACTCCCATGTAT TTTTTTCTTAGAAATCTCTCCTTTGCAGATCTCTGTTTCTCTACTAGCATTGTCCCTCAA GTGTTGGTTCACTTCTTGGTAAAGAGGAAAACCATTTCTTTTTATGGGTGTATGACACAG ATAATTGTCTTTCTTCTGGTTGGGTGTACAGAGTGTGCGCTGCTGGCAGTGATGTCCTAT GACCGGTATGTGGCTGTCTGCAAGCCCCTGTAC…
87	OR2E1P	olfactory receptor, family 2, subfamily E, member 1 pseudogene	Pseudogene	http://www.ncbi.nlm.nih.gov/gene?term=OR2E1P	6p22-p21.3		ATGGGCTTTGTCAAATATCCATGGCTGGATTTTCTTCTCTTCTGTGTCCTCTTGACCTTC TACATGTTCACATTGTTGGGAAATAGTGCTATTATTCTGGTCTCTCAACTAGATTCCCAA CTTCATAGTCCTATGTATTTCCTTCTCACCAGTCTTTCCGTCTTATATCTCTGTTTCACC ACCACAACAGTACCTCAAATGCTGTTCAATTTAGGGGGCCCAACAAGAACATCACTTAAA TAGGCTGTATGGCCCAGGCCTATGTATTTCACTGGCTAGCCTGTATTGAATGTGTCCTTC TTGGCATCGTGGCCTTAGACTGCTATGTGGCTGTCTGTAAGCCTCCAAGGTACACTATAA TCATAGACCATAAGGTCTGCCTGCACCTGTCCA…
88	OR2F1	olfactory receptor, family 2, subfamily F, member 1	Intact gene	http://www.ncbi.nlm.nih.gov/gene/26211	7q35		ATGGGAACAGATAACCAGACTTGGGTGAGTGAATTTATTCTCCTCGGCCTGTCCAGTGAC TGGGACACTCGGGTCTCCCTGTTTGTCCTGTTCTTGGTCATGTATGTGGTGACCGTGCTG GGGAACTGTCTCATTGTCCTTCTGATCAGACTGGACAGCCGACTCCACACTCCCATGTAT TTCTTTCTCACCAACCTCTCCCTTGTCGATGTCTCCTATGCCACAAGTGTAGTCCCTCAG CTGCTGGCACATTTTCTTGCAGAACATAAAGCCATCCCATTCCAGAGCTGTGCAGCCCAG TTATTTTTCTCCCTGGCCTTGGGTGGGATTGAGTTTGTTCTCCTGGCGGTGATGGCCTAT GACCGCTATGTGGCTGTGTGTGATGCCCTGCGA…
89	OR2F2	olfactory receptor, family 2, subfamily F, member 2	Intact gene	http://www.ncbi.nlm.nih.gov/gene/135948	7q35		ATGGAAATAGATAACCAGACGTGGGTGAGAGAATTTATTCTCCTTGGCTTATCCAGTGAC TGGTGCACTCAGATATCCCTGTTTTCCCTGTTCTTGGTCACATACCTCATGACAGTGCTG GGGAACTGTCTCATTGTCCTTCTGATCAGACTGGACAGCCGACTCCACACTCCCATGTAT TTCTTTCTCACCAACCTCTCCCTTGTCGATGTCTCCTATGCCACAAGCGTAGTCCCCCAG CTGCTGGCACATTTTCTTGCAGAACATAAAGCCATCCCATTCCAGAGCTGTGCAGCCCAG TTATTTTTCTCCCTGGCCTTGGGTGGGATTGAGTTTGTTCTCCTGGCAGTGATGGCCTAT GACCGCCATGTGGCTGTGTCTGACCGCCTGCGA…
90	OR2G1P	olfactory receptor, family 2, subfamily G, member 1 pseudogene	Pseudogene	http://www.ncbi.nlm.nih.gov/gene?term=OR2G1P	6p22.2-p21.32		ATGGCCAACACATTATCCTCCCTGAATTCTTGTAATGTGTTTCTCCTAGTTCTGAACAGG GTGATGGGCATGACCAACAGCAGTGTCAAGGGAGACTTCATCCTGGTGGGTTTCTCTCAT CAGCCCCACCTGGAAAAGATCCTCTTTGTGGCTGTTTTGATATCCTATCTCCTTACCCTT GTGGGAAATACAGTAATTATTCTGATCTGCTCTGTAGACCCTAAACTCAAGACACCCATG TATTTTTTCTTACTCACCTCTCCTTAGTTGATATCTGTTTTACCACCAGTATTGTCCCCC AGCTGCTGTGGAACCTAAAAGGACCTGACAAAACAATCACATTCCTGGGTTGTGTCATCC AGCTCTACATCTCCCTGGCATTGGGCTCCACTG…
91	OR2G2	olfactory receptor, family 2, subfamily G, member 2	Intact gene	http://www.ncbi.nlm.nih.gov/gene/81470	1q44		ATGGGGATGGTGAGACATACCAATGAGAGCAACCTAGCAGGTTTCATCCTTTTAGGGTTT TCTGATTATCCTCAGTTACAGAAGGTTCTATTTGTGCTCATATTGATTCTGTATTTACTA ACTATTTTGGGGAATACCACCATCATTCTGGTTTCTCGTCTGGAACCCAAGCTTCATATG CCGATGTATTTCTTCCTTTCTCATCTCTCCTTCCTGTACCGCTGCTTCACCAGCAGTGTT ATTCCCCAGCTCCTGGTAAACCTGTGGGAACCCATGAAAACTATCGCCTATGGTGGCTGT TTGGTTCACCTTTACAACTCCCATGCCCTGGGATCCACTGAGTGCGTCCTCCCGGCTGTG ATGTCCTGTGACCGCTATGTGGCTGTCTGCCGT…
92	OR2G3	olfactory receptor, family 2, subfamily G, member 3	Intact gene	http://www.ncbi.nlm.nih.gov/gene/81469	1q44		ATGGGATTGGGCAATGAGAGTTCCCTAATGGATTTCATCCTTCTAGGCTTCTCAGACCAC CCTCGTCTGGAGGCTGTTCTCTTTGTATTTGTCCTTTTCTTCTACCTCCTGACCCTTGTG GGAAACTTCACCATAATCATCATCTCATATCTGGATCCCCCTCTTCATACCCCAATGTAC TTTTTTCTCAGCAACCTCTCTTTACTGGACATCTGCTTCACTACTAGCCTTGCTCCTCAG ACCTTAGTTAACTTGCAAAGACCAAAGAAGACGATCACTTACGGTGGTTGTGTGGCGCAA CTCTATATTTCTCTGGCACTGGGCTCCACTGAATGTATCCTCTTGGCTGACATGGCCTTG GATCGGTACATTGCTGTCTGCAAACCCCTCCAC…
93	OR2G6	olfactory receptor, family 2, subfamily G, member 6	Intact gene	http://www.ncbi.nlm.nih.gov/gene/391211	1q44		ATGGAGGAAACCAACAACAGCTCTGAAAAGGGATTTCTTCTCC TGGGATTTTCAGATCAGCCTCAGCTAGAGAGGTTTCTTTTTGCCATCATTTTGTACTTCT ACGTCTTGAGCCTTCTGGGGAACACTGCCCTCATACTAGTATGTTGTCTGGACTCCAGAC TCCACACTCCAATGTACTTCTTCCTCAGCAACCTCTCGTGTGTGGACATCTGCTTTACCA CCAGTGTTGCCCCACAGTTGCTGGTTACCATGAATAAGAAAGACAAAACCATGAGCTACG GTGGCTGTGTGGCCCAGCTCTATGTGGCCATGGGGTTGGGCTCGTCTGAGTGTATTCTCT TGGCCGTCATGGCTTATGACCGCTATGCTGCTGTCTGCCGGCCACTGCGC…
94	OR2H1	olfactory receptor, family 2, subfamily H, member 1	Intact gene	http://www.ncbi.nlm.nih.gov/gene/26716	6p21.32		ATGGTTAACCAAAGCTCCCCCATGGGCTTCCTCCTTCTGGGCTTCTCTGAACACCCAGCA CTGGAAAGGACTCTCTTTGTGGTTGTCTTCACTTCCTACCTCTTGACCCTGGTGGGCAAC ACACTCATCATCCTGCTGTCTGTACTGTACCCCAGGCTCCACTCTCCAATGTACTTTTTC CTCTCTGACCTCTCCTTCTTGGACCTCTGCTTTACCACAAGTTGTGTCCCCCAGATGCTG GTCAACCTCTGGGGCCCAAAGAAGACCATCAGCTTCCTGGGATGCTCTGTCCAGCTCTTC ATCTTCCTGTCCCTGGGGACCACTGAGTGCATCCTCCTGACAGTGATGGCCTTTGACCGA TACGTGGCTGTCTGCCAGCCCCTCCACTATGCC…
95	OR2H2	olfactory receptor, family 2, subfamily H, member 2	Intact gene	http://www.ncbi.nlm.nih.gov/gene/7932	6p21.3		ATGGTTAACCAAAGCTCCACACCGGGCTTCCTCCTTCTGGGCTTCTCTGAACACCCAGGG CTGGAAAGGACTCTCTTCGTGGTTGTCTTCACTTCCTACCTCCTAACCCTAGTGGGCAAC ACACTCATCATCCTGCTGTCTGCGCTGGACCCCAAGCTCCACTCTCCAATGTACTTTTTC CTCTCCAACCTCTCCTTCTTGGACCTCTGTTTCACCACGAGTTGTGTTCCCCAAATGCTG GTCAACCTCTGGGGCCCAAAGAAGACCATCAGCTTCCTGGACTGCTCTGTCCAGATCTTC ATCTTCCTGTCCCTGGGGACAACTGAGTGCATCCTCTTGACAGTGATGGCTTTTGATCGC TACGTGGCTGTCTGCCAGCCCCTCCACTATGCC…
96	OR2H4P	olfactory receptor, family 2, subfamily H, member 4 pseudogene	Pseudogene	http://www.ncbi.nlm.nih.gov/gene/442189	6p22.1		ATGATTATAATTTGCAATGACAGCCACAGTGATTTCATCCTTCTGGGCTTCTCTAACAAG CCACATTTGGAGAAGATACTTTTTGGATCATTTTTATTTTTTATTTTTTGACTCTTGCAG GAAATATGGTCATAGTTCTTGTGTCCTTGAAGGATCCAAAACTCCACATCCCTATGTATT TCTTTCTTTCCAACCTTTCCTTGGTAGACCTCTGTTTGACCAGCAGCTGTGTTCCACAGA TGTTGATTAACTTCTGGGGCCCAGAAAAGACCATCAGCTACATTGGCTGTGCCATTCAAC TCTATGTTTTTTTGTGGCTTGGGGCCACGGAATATGTCCTTCTTGTTGTCATGGCTGTGG ATTGTTATGTAGCAGTGTGTCATCCACTGCAAA…
97	OR2H5P	olfactory receptor, family 2, subfamily H, member 5 pseudogene	Pseudogene	http://www.ncbi.nlm.nih.gov/gene?term=OR2H5P	6p21.3		GAGGAACAGGCCATGGTTAACCAAAGCTCCGCACCAGGCTTTCTCCTTCTGGGCTTCTCT GAACACCCAGCACTGGAAAGGACTCTCTTTGTAGTTGTCTTCACTTCCTACCTCCTAACC CCGGTGGACTCATCATCCTGCTGTCTGTGCTGGACCCCAGGCTCCACTCTCCAATGTACT TTTTCCTCTCCAACCTCTCCTTCTTGGACCTCTGTTTCACCATAAGTTGTGTCCCCGGGA TGCTGGTCAACCTCTGGGAGCCAAAGAAGACCATCATCTTACTGGGCTGCTCTGTCCAGT TCTTCATCTTCCTGTCCCTGGGGACCACTGAGTGCATCCTCCTGACGGTGATGGCCTTTG ACCGCTACATGGCTATCTTCAAGCCCCTGCGCC…
98	OR2I1P	olfactory receptor, family 2, subfamily I, member 1 pseudogene	Pseudogene	http://www.ncbi.nlm.nih.gov/gene/442197	6p22.1		GACCTTCCAAACATTCTGGGAGTTTTCCTCCTTTAGGCCAACTACAGCGCAGAGGAGCGC TTTCTCCTGCTGGGTTTCTCCGACTGGCCTTCCCTGCAGCCGGTCCTCTTCGCCCTTGTC CTCCTGTGCTACCTCCTGACCTTGACGGGCAACTCGGCGCTGGTGCTGCTGGCGGTGCGC GACCCGCGCCTGCACACGCCCATGTACTACTTCCTCTGCCACCTGGCCTTGGTAGACGCG GGCTTCACTACTAGCGTGGTGCCGCCGCTGCTGGCCAACCTGCGCGGACCAGCGCTCTGG CTGCCGCGCAGCCACTGCACGGCCCAGCTGTGCGCATCGCTGGCTCTGGGTTCCGCCGAA TGCGTCCTCCTGGCGGTGATGGCTCTGGACCGC…
99	OR2J1	olfactory receptor, family 2, subfamily J, member 1	Intact gene	http://www.ncbi.nlm.nih.gov/gene/442185	6p22.1	Not found in HORDE	GATACTTTTTTCTCCAATCTGTTTGCAAGTGAGCAGTTGGCAATGCATGGACAGACTTTGAGTTTATGCG ATTCTTTCTTTAGGTACAGGAAAAATAAGAATGTTGATGAAAAAAAATGCAAGTTTTGAAGACTTCTTTC TTCTACTTGGATTTTCTAACTGGCCTCATCTGGAAGTAGTTCTCTTTGTGGTTATCTTGATCTTCTACTT GATAACACTGATAGGAAACCTGTTCATCATCATCCTGTCATACCTGGACTCCCATCTCCACACTCCCATG TACTTCTTCCTTTCAAATCTCTCATTTCTGGATCTCTGCTACACCACCAGCTCTATCCCTCAGTTGCTGG TGAATCTCTGGGGCCCGGAAAAGACCATCTCTTATGCTGGTTGT…
100	OR2J2	olfactory receptor, family 2, subfamily J, member 2	Intact gene	http://www.ncbi.nlm.nih.gov/gene/26707	6p22.2-p21.31		ATGATGATTAAAAAAAATGCAAGTTCGGAAGACTTCTTTATTCTACTTGGATTTTCTAAT TGGCCTCAGCTGGAAGTAGTTCTCTTTGTGGTTATCTTGATCTTCTACCTGATGACACTG ACAGGAAACCTGTTCATCATCATCCTGTCATACGTGGACTCCCATCTCCACACACCAATG TACTTCTTCCTTTCAAACCTCTCATTTCTGGATCTCTGCCACACCACCAGCTCTATCCCT CAGTTGCTGGTGAATCTCCGGGGCCCGGAAAAGACCATCTCGTATGCTGGTTGCATGGTT CAACTTTACTTTGTTCTTGCACTGGGAATCGCAGAGTGTGTCCTACTGGTGGTGATGTCG TATGATCGTTATGTAGCTGTGTGTAGACCTTTG…
101	OR2J3	olfactory receptor, family 2, subfamily J, member 3	Intact gene	http://www.ncbi.nlm.nih.gov/gene/442186	6p22.1		ATGAATGATGATGGAAAAGTCAATGCTAGCTCTGAGGGGTACTTTATTTTAGTTGGATTT TCTAATTGGCCTCATCTGGAAGTAGTTATCTTTGTGGTTGTCTTGATCTTCTACTTGATG ACACTGATAGGAAACCTGTTCATCATCATCCTGTCATACCTGGACTCCCATCTGCACACA CCAATGTACTTCTTCCTTTCAAACCTCTCATTTCTGGATCTCTGCTACACCACCAGCTCT ATCCCTCAGTTGCTGGTCAATCTCTGGGGCCCGGAAAAGACCATCTCTTATGCTGGTTGC ATGATTCAACTTTACTTTGTTCTCGCACTGGGAACCACAGAGTGTGTCCTACTGGTGGTG ATGTCCTATGACCGTTATGCAGCTGTGTGTAGA…
102	OR2J4P	olfactory receptor, family 2, subfamily J, member 4 pseudogene	Pseudogene	http://www.ncbi.nlm.nih.gov/gene/442188	6p22.1		ATGAATGATGATGGAAAAGTCAATGCTAGCTCTGAGGGGTACTTTATTTTAGTTGGATTT TCTAATTGGCCTTATCTGGAAGTAGTTCTCTTTGTGGTTATTTTGATCTTCTGCTTGATG ACACTGATAGGAAACCTGTTCATCATCATCCTGACGTACCTGGACTCCCATCTCCATACT CCCTTGTATTTCTTCCTTTCAAATCTCTCATTTCTGGATCTCTGCTACACCACCAGCTCT ATCCCTCAGTTGCTGGTCAGTCTCTGGGGTGTGGAAAAGACCATTTCTTATGCTGGTTGC ATGGTTCAACTTTACTTTTTTCTCACACTGGGAACCACAGAGTGTGTCCTACTGGTGGTG ATGTCCTATGACCGTTATGCAGCTGTGTGTAGA…
103	OR2K2	olfactory receptor, family 2, subfamily K, member 2	Intact gene	http://www.ncbi.nlm.nih.gov/gene/26248	9q31.3		ATGCAAGGAGAAAACTTCACCATTTGGAGCATTTTTTTCTTGGAGGGATTTTCCCAGTAC CCAGGGTTAGAAGTGGTTCTCTTCGTCTTCAGCCTTGTAATGTATCTGACAACGCTCTTG GGCAACAGCACTCTTATTTTGATCACTATCCTAGATTCACGCCTTAAAACCCCCATGTAC TTATTCCTTGGAAATCTCTCTTTCATGGATATTTGTTACACATCTGCCTCTGTTCCTACT TTGCTGGTGAACTTGCTGTCATCCCAGAAAACCATTATCTTTTCTGGGTGTGCTGTACAG ATGTATCTGTCCCTTGCCATGGGCTCCACAGAGTGTGTGCTCCTGGCCGTGATGGCATAT GACCGTTATGTGGCCATTTGTAACCCGCTGAGA…
104	OR2L1P	olfactory receptor, family 2, subfamily L, member 1 pseudogene	Pseudogene	http://www.ncbi.nlm.nih.gov/gene?term=OR2L1P	1q44		ATGGAAAATTACAATCAAACATCAACTGCTTTCATCTTGTTGGGATTGTCGCCACCACCA AAAATTGGCCATTTCATCTTCATTCTCATTAATTTCGTTTTCCTAATGGCTCTAATTGGA AACCTATCCATGATTCTTCTCATCTTCTTGGACATCCATCTCCACACACCCATGTATTTC CTACTTAGTCAGCTCTCCCTCATTGACCTAAATTATATTTCCACCATTGTTCCTAAGATG GTTTATGATTTTTCTGTATGGAAACAAGTCTATCTCCTTCACTGGGTGTGGGATTCAGAG TTTCTTCTTCCTGACTTTAGCAGGTGCAGAAGCGCTGCTCCTGACATCAATGGCCTATGA TCGTTATGTGGCTATTTGCTTTCCTCTCCACTA…
105	OR2L2	olfactory receptor, family 2, subfamily L, member 2	Intact gene	http://www.ncbi.nlm.nih.gov/gene/26246	1q44		ATGGAAAATTACAATCAAACATCAACTGATTTCATCTTATTGGGGCTGTTCCCACAATCA AGAATTGGCCTTTTCGTATTCACCCTCATTTTTCTCATTTTCCTAATGGCTCTAATTGGA AATCTATCCATGATTCTTCTCATCTTTTTGGACATCCATCTCCACACACCTATGTATTTC CTACTTAGTCAGCTCTCCCTCATTGACCTAAATTACATCTCCACCATTGTTCCAAAGATG GTTTATGATTTTCTGTATGGAAACAAGTCTATCTCCTTCACTGGATGTGGGATTCAGAGT TTCTTCTTCTTGACTTTAGCAGTTGCAGAAGGGCTGCTCCTGACATCAATGGCCTATGAT CGTTATGTGGCCATTTGCTTTCCTCTCCACTAT…
106	OR2L3	olfactory receptor, family 2, subfamily L, member 3	Intact gene	http://www.ncbi.nlm.nih.gov/gene/391192	1q44		ATGGAAAATTACAATCAAACATCAACTGATTTCATCTTATTAGGATTCTTCCCACCATCA AGAATTGGCCTTTTCCTCTTCATCCTCATTGTTTTCATTTTCCTAATGGCTCTAATTGGA AACCTATCCATGATTCTTCTCATCTTCTTGGACACCCATCTCCACACACCCATGTATTTC CTACTTAGTCAGCTCTCCCTCATTGACCTAAATTACATCTCCACCATTGTTCCTAAGATG GCATCTGATTTTCTGTCTGGTAACAAGTCTATCTCCTTCACTGGGTGTGGGATTCAGAGT TTCTTCTTCTCGGCATTAGGAGGTGCAGAAGCACTACTTTTGGCATCTATGGCCTATGAT CGTTACATTGCTATTTGCTTTCCTCTTCACTAT…
107	OR2L5	olfactory receptor, family 2, subfamily L, member 5	Intact gene	http://www.ncbi.nlm.nih.gov/gene?term=OR2L5	1q44		ATGGAAAATTACAATCAAACGTCAACTGATTTCATCTTATTGGGGCTGTTCCCACCATCA AAAATTGGCCTTTTCCTCTTCATTCTCTTTGTTCTCATTTTCCTAATGGCTCTAATTGGA AACCTATCCATGATTCTTCTCATCTTCTTGGACACCCATCTCCACACACCCATGTATTTC CTGCTTAGTCAGCTCTCCCTCATTGACCTAAATTACATCTCTACGATTGTTCCTAAGATG GCTTCTGATTTTCTGTATGGAAACAAGTCTATCTCCTTCATTGGGTGTGGGATTCAGAGT TTCTTCTTCATGACTTTTGCAGGTGCAGAAGCGCTGCTCCTGACATCAATGGCCTATGAT CGTTATGTGGCCATTTGCTTTCCTCTCCACTAT…
108	OR2L6P	olfactory receptor, family 2, subfamily L, member 6 pseudogene	Pseudogene	http://www.ncbi.nlm.nih.gov/gene?term=OR2L5	1q44		ATGGAAAATTGCAATCAAACATCAACTGATTTCATCTTACTGGGGCTGTTCCCACCATCA AGAATTGGCCTTTTCCTCTTCATCCTCATTGTTTTCATTTTCCTAATGGCTCTAATTGGA AACCTATCCATGATTCTTCTCATCTTCTTGGACACTCATCTCCACACACCCATGTGTTTC CTACTTAGTCAGCTCTCCCTCATTGACCTAAATTACATCTCCACCATTGTTCCTAAGATG GCATCTGATTTTCTGCATGGAAACAAGTCTATCTCCTTCACTGGGTGTGGGATTCAGAGT TTCTTCTTCACGACTTTAGCCGTTGTAGAAGCGCTACTCCTGATATCAATGGCCTATGTT CGTTGCATTGCTATTTGCTTTCCTCTCCACTAT…
109	OR2L8	olfactory receptor, family 2, subfamily L, member 8	Intact gene	http://www.ncbi.nlm.nih.gov/gene/391190	1q44		ATGGAAAATTACAATCAAACATCAACTGATTTCATCTTATTGGGGCTGTTTCCACCATCA AGAATTGACCTTTTCTTCTTCATTCTCATTGTTTTCATTTTCCTGATGGCTCTAATTGGA AACCTGTCCATGATTCTTCTCATCTTCTTGGACACCCATCTCCACACACCCATGTATTTC CTACTGAGTCAGCTCTCCCTCATTGACCTAAATTACATCTCCACCATTGTTCCTAAGATG GCATCTGATTTTCTGCATGGAAACAAGTCTATCTCCTTCACTGGGTGTGGGATTCAGAGT TTCTTCTTCTTGGCATTAGGAGGTGCAGAAGCACTACTTTTGGCATCTATGGCCTATGAT CGTTACATTGCTATTTGCTTTCCTCTCCACTAT…
110	OR2L9P	olfactory receptor, family 2, subfamily L, member 9 pseudogene	Pseudogene	http://www.ncbi.nlm.nih.gov/gene?term=OR2L9P	1q44		ATGGAAAAATACAATCAAACATCAACTGATTTCATCTTATTGGGGATCTTCCCACCATCC AGAATTGGCTTTCTCCTCTTCATTCTCCTTGTTCTCATTTTGCTATTGGCTTTAATTGGC AATCAGTCCGTGATCCTTCTCATCTTCTTGGACACTCATCTCCACACGCCCATTTATTTC TTACTTAGTCGGCTCTACCTCATTGACCTAAATTACATCTCCACTATTGTCCCCAGATGT TTTCTGATTTTCTGTTTGGAAACAAGTCTATTTCCTTCATTGGGTGTGGAATTCAGAGTT TCTTCTTTGTGACTTTAGCAGGTGCAGAAATGCTGCCACTGACATCAATGGCCTGTGATC ATTATGTAGCTGTTTGCTTTCCTCTCCACTATC…
111	OR2L13	olfactory receptor, family 2, subfamily L, member 13	Intact gene	http://www.ncbi.nlm.nih.gov/gene/284521	1q44		ATGGAGAAATGGAATCACACTTCAAATGATTTCATTTTGTTGGGTCTGCTTCCCCCAAAT CAAACTGGAATATTTCTCTTGTGCCTTATCATCCTCATATTCTTTCTGGCCTCGGTGGGT AACTCGGCCATGATTCACCTCATCCACGTGGATCCTCGTCTCCACACACCGATGTACTTT CTTCTCAGCCAGCTCTCCCTTATGGACCTGATGTACATCTCCACCACCGTCCCCAAGATG GCGTACAACTTCCTGTCCGGCCAGAAAGGCATCTCCTTCCTGGGATGTGGTGTGCAAAGC TTCTTCTTCCTGACCATGGCGTGTTCTGAAGGCTTACTCCTGACCTCCATGGCCTACGAC CGTTATTTGGCCATCTGCCACTCTCTCTATTAT…
112	OR2M1P	olfactory receptor, family 2, subfamily M, member 1 pseudogene	Pseudogene	http://www.ncbi.nlm.nih.gov/gene/388762	1q44		ATGGCATGGGAGAATCAGACCTTCAACTCCGGCTTCATCCTCCTGGGAATCTTCAATCAC AGCCCCACCCGCACCTTCCTCTTCTTTCTGGTCCTGTGCATCTTTTAGGTGGCCTTCATG GGAAACTCCCTCATGGTTCTCCTAATCTACCTGGATACCCAGCTCCATACCCCCATGTAC TTCCTCCTCAGTCAACTGTCCCCCATGGACGTCAGGCTCATCTGCACCACCGTACCCAAG ATGGCCTTCAACTACTTGTCTGGCAGCAAGTCCATTTCTATGGCTGGCTGTGCCACACAA ATTTTCTTCTGTGTATCACTGCTTGGCTCTGAATGCTTTCTGTTGGCTGTTATGTCTTAT GACTGCTACATTGCCATTTGCCACCCTCTAAGA…
113	OR2M2	olfactory receptor, family 2, subfamily M, member 2	Intact gene	http://www.ncbi.nlm.nih.gov/gene/391194	1q44		ATGGCATGGGAGAATCAGACCTTCAACTCCGACTTCATCCTCCTTGGAATCTTCAATCAC AGCCCACCACACACGTTCCTCTTCTTTCTGGTCCTGGGCATCTTTTTAGTGGCCTTCATG GGAAACTCTGTCATGGTTCTCCTCATCTACCTGGACACCCAGCTCCACACCCCCATGTAC TTCCTCCTCAGCCAACTGTCCCTCATGGACCTCATGCTCATCTGCACCACCGTACCCAAG ATGGCCTTCAACTACCTGTCTGGCAGCAAGTCCATTTCTATGGCTGGTTGTGTCACACAA ATTTTCTTCTATATATCACTGTCTGGCTCTGAATGTTTTCTTTTGGCTGTTATGGCTTAT GACCGCTATATTGCTATTTGCCACCCTCTAAGA…
114	OR2M3	olfactory receptor, family 2, subfamily M, member 3	Intact gene	http://www.ncbi.nlm.nih.gov/gene/127062	1q44		ATGGCAAGGGAGAATTCGACCTTCAACTCCGACTTCATCCTCCTGGGAATCTTCAATCAC AGCCCCACCCACACCTTCCTCTTCTTTCTGGTCCTGGCCATCTTTTCAGTGGCCTTCATG GGAAACTCTGTCATGGTTCTCCTCATCTACCTGGACACCCAGCTCCACACCCCCATGTAC CTCCTCCTCAGCCAACTGTCCCTCATGGACCTCATGCTCATCTGCACCACCGTACCCAAG ATGGCCTTCAACTACCTGTCTGGCAGCAAGTCCATTTCTATGGCTGGTTGTGCCACACAA ATTTTCTTCTATACATCACTGCTTGGCTCTGAGTGCTTTCTTTTGGCTGTTATGGCTTAT GACCGCTACACTGCCATTTGCCACCCTCTAAGA…
115	OR2M4	olfactory receptor, family 2, subfamily M, member 4	Intact gene	http://www.ncbi.nlm.nih.gov/gene/26245	1q44		ATGGTGTGGGAAAACCAGACCTTCAACTCCATCTTCATCCTGCTGGGAATCTTCAATCAC AGTCCCACCCACACCTTCCTTTTTTCTCTGGTCCTGGGCATCTTCTCACTGGCATTGATG GAAAATATTTCCATGGTTCTCCTCATCTACATAGAGAAACAGCTCCACACCCCCATGTAC TTCCTCCTCAGTCAACTGTCCCTTATGGACCTCATGCTCATCTGCACCACTCTACCCAAG ATGATCTTCAGCTACTTGTCTGGGAAGAAATCTATCTCTCTGGCAGGTTGTGGAACTCAG ATATTCTTCTATGTGTCCCTGCTTGGAGCTGAATGTTTCTTGTTGGCTGTCATGGCTTAT GACCGCTATGTGGCTATATGTCACCCTCTTCAG…
116	OR2M5	olfactory receptor, family 2, subfamily M, member 5	Intact gene	http://www.ncbi.nlm.nih.gov/gene/127059	1q44		ATGGCATGGGAGAATCAGACCTTCAACTCTGACTTCATCCTCCTGGGAATCTTCAATCAC AGCCCCACCCACACCTTCCTCTTCTTTCTGGTCCTGGCCATCTTTTCAGTGGCCTTCATG GGAAACTCTGTCATGGTTCTCCTCATCTACCTGGACACCCAGCTCCACACCCCCATGTAC TTCCTCCTCAGTCAACTGTTCCTCATGGACCTCATGCTCATCTGCTCTACCGTACCCAAG ATGGCCTTCAACTACTTGTCTGGCAGCAAGTCCATTTCTATGGCTGGTTGTGCCACACAA ATTTTCTTCTATGTATCACTGCTTGGCTCCGAATGCTTTCTGTTGGCTGTTATGTCTTAT GACCGCTATATTGCCATTTGCCACCCTCTAAGA…
117	OR2M7	olfactory receptor, family 2, subfamily M, member 7	Intact gene	http://www.ncbi.nlm.nih.gov/gene/391196	1q44		ATGGCATGGGAGAATCAGACCTTCAACTCTGACTTCCTCCTCCTGGGAATCTTCAATCAT AGCCCCACCCACACCTTCCTCTTCTTTCTGGTCCTGGCCATCTTTTCAGTGGCCTTCATG GGAAACTCCATCATGGTTCTCCTCATCTACCTGGATACCCAGCTCCACACCCCCATGTAC TTCCTCCTCAGCCAACTGTCCCTCATGGACCTCATGCTCATCTGCACCACTGTACCCAAG ATGGCCTTCAACTACTTGTCTGGCAGCAAGTCCATTTCTATGGCTGGCTGTGCCACACAA ATTTTCTTCTATATATCATTGCTTGGCTCCGAATGCTTTCTGTTGGCTGTTATGTCTTAT GACCGCTACACTGCCATTTGCCACCCTCTAAGA…
118	OR2N1P	olfactory receptor, family 2, subfamily N, member 1 pseudogene	Pseudogene	http://www.ncbi.nlm.nih.gov/gene?term=OR2N1P	6p22.2-p21.31		ATGCCACTAACTAATGAAAGCCACCCTGAAGAATTTATTCTGCTAGGCTTTGCAGACCGC CCTTGGCTAGAGCTTCCTCTGTTCACTAGTCTTCTTATAATGTACCCTATAGCCGTGATG GGAAACATCACAATCATTCTCATGTCCAGGTTAGACTCTCGTCTTCATAGCCCCATGTAT TTCTTCCTCACCAACCTCTCCTTTTTGGACATGTGTTATACCACAAGCATTGTCCCTCAG ATGCTGTTTAACCTGGGAAGCTCTAAGAAGACCATCAGCTATATGGGGTGTGCGGTTCAG CTTTATTTCTTTCACATAATGGGGGGAACAGAATGTTTGCTTTTGGCTATTATGTCCTTT GATCGCTATGTGGCCATCTGCAGACCTCTTCAC…
119	OR2P1P	olfactory receptor, family 2, subfamily P, member 1 pseudogene	Pseudogene	http://www.ncbi.nlm.nih.gov/gene/442183	6p22.1		TTCATTCTCTGGGGTTTCTTTGACCACCCCTAGCCGGAAATGTTTCTCTTCATAATGGGG CTTGTTGCTTATCTCTGCATACTGGTGGACAACATCTCAATTATTGTGGTACCCAGGGGA TATTTTAGGGGAGCACCAAATGCATCATTTTAGCTGTGACGTCTTTGGATCCTTACATTG CCATCTGCAAACACTTGAGGTACCCAGCTATCATGCATCAGCAACTCTGTGTCCTCCTAG TGGCCATGGCATGGCTAAGCAGTTTGGCCAACTCTACTTCAGTCATCCCTTGCCGTCCAG CTGCCACTAGGCGGTAACAAGGTGGACGACTTTCTGTGTGAGGTCTCAGCGATGATCAAG ATATCACGTTTTGACACCACATTCAATGTATCT…
120	OR2Q1P	olfactory receptor, family 2, subfamily Q, member 1 pseudogene	Pseudogene	http://www.ncbi.nlm.nih.gov/gene/346524	7q35		ATGGGTCAGGAAAATAAAAACCAGACATGGGTGAGTGAGTTCATTCTGCTGGGGATTTCC AGTGATTGGGGCATTCAGGTATCCCTCTTCGCCCTGATCCTGGCCATGTATTTGGTGACT ATTTTAGGAAACACCCTCATTCTTCTTCTGATCAGACTGGACAACAGGCTTCATACCCCC ATGTACTTCTCCCTTAGTGTTCTGTCATTTGTGGACTTTTGTTATACAAAGAGTATTGTC CCACAAATGCTGTCCCACTTGCTCTCAGCCCGAAAGTCCATCCCATTCTACAGTTGTGTG CTCCAGCTCTATGTTTCTCTGGCATTGTGTGGGTCTGAGTTCTTCCTGCTGGGGGCCATG GCCTATGACCGCTACGTGGCCGTGTGCCACCCA…
121	OR2R1P	olfactory receptor, family 2, subfamily R, member 1, pseudogene	Pseudogene	http://www.ncbi.nlm.nih.gov/gene/392132	7q35		ATGTCCCAACTGGGAAGGGACAACATAACCTGGGTGAGTGAGTTCATCCTAATGGGTCTC TCCAGTGACAGGCAGACCCAGGCTGGACTCTTTATCTTATTTGGGGCTGCCTACCTGCTG ACCCTGCTGGGCAATGGGCTCATCCTGCTCCTGATCTGGCTGGACGTGAGACTCCACCTG CCCATGTATTTCTTCCTCTGCAACCTCTCACTTGTGGACATCTGCTACACCTCCAGCAGG GTCCCTCAGATGCTGGTGCACTGCACCAGCAAAGAAAGACCATCTCCTTTGCCCGATGTG GGACCCAGCTCTTTTTCTCCCTGGCCCTCGGAGGGACCGAGTTTTTGTTGCTGGCCGCAA TGGCCTATGACCGCTACGTGGCTGTTTGCGACC…
122	OR2S1P	olfactory receptor, family 2, subfamily S, member 1 pseudogene	Pseudogene	http://www.ncbi.nlm.nih.gov/gene/392313	9p13.3		ATGAACAGGTCCAATGAGGCCTCCCCTGTGTTGGGGTTCGTTCTCCTGGGCCTCTCTGCC CACCCATAGCTGGAGAAGACATTCTTTGTGTTCATCCTGCTGGTGTACCTGGTGATCCTG CTGGGCAACGGGGTCCTCATCCTGGTGACCATCCTTGACTCCCGCCTGCACACACCCATG TACTTCTTCCTGGGGAACCTCTCCTTCCTGGACATCTGCTATACAACCTCCTCATCCTTG ACAGCTTCCTGACCCCCAGGAAAACCATCTCCTTCTCAGCCTGTGCAGTACAGATGTTCC TCTCCTTTGCCATGGGAGCCACAGAGTGTGTTCTCCTGAGCATGATGGCTTTTGATCACT ACCTGGACATGTGCAACCCCCTTAGGTACCCTG…
123	OR2S2	olfactory receptor, family 2, subfamily S, member 2	Intact gene	http://www.ncbi.nlm.nih.gov/gene/56656	9p13.3		ATGGAAAAAGCCAATGAGACCTCCCCTGTGATGGGGTTCGTTCTCCTGAGGCTCTCTGCC CACCCAGAGCTGGAAAAGACATTCTTCGTGCTCATCCTGCTGATGTACCTCGTGATCCTG CTGGGCAATGGGGTCCTCATCCTGGTGACCATCCTTGACTCCCGCCTGCACACGCCCATG TACTTCTTCCTAGGGAACCTCTCCTTCCTGGACATCTGCTTCACTACCTCCTCAGTCCCA CTGGTCCTGGACAGCTTTTTGACTCCCCAGGAAACCATCTCCTTCTCAGCCTGTGCTGTG CAGATGGCACTCTCCTTTGCCATGGCAGGAACAGAGTGCTTGCTCCTGAGCATGATGGCA TTTGATCGCTATGTGGCCATCTGCAACCCCCTT…
124	OR2T1	olfactory receptor, family 2, subfamily T, member 1	Intact gene	http://www.ncbi.nlm.nih.gov/gene/26696	1q44		ATGGAAGAGTACAACACATCCTCTACAGACTTCACTTTCATGGGGCTGTTCAACAGAAAG GAAACCTCAGGTCTTATTTTTGCCATCATCTCTATCATCTTCTTCACCGCACTGATGGCC AATGGGGTTATGATCTTCCTGATCCAAACAGATTTGCGCCTTCATACACCCATGTACTTC CTCCTCAGCCACCTTTCCTTAATTGACATGATGTATATTTCCACTATTGTGCCTAAGATG CTGGTTAATTACCTGCTGGATCAAAGGACCATTTCCTTTGTGGGGTGCACAGCTCAACAC TTCCTCTACCTTACCCTTGTGGGAGCTGAATTCTTCCTGCTGGGCCTCATGGCCTATGAC CGCTATGTGGCCATTTGCAACCCTCTGAGATAC…
125	OR2T2	olfactory receptor, family 2, subfamily T, member 2	Intact gene	http://www.ncbi.nlm.nih.gov/gene/401992	1q44		ATGGGCATGGAGGGTCTTCTCCAGAACTCCACTAACTTCGTCCTCACAGGCCTCATCACC CATCCTGCCTTCCCCGGGCTTCTCTTTGCAATAGTCTTCTCCATCTTTGTGGTGGCTATA ACAGCCAACTTGGTCATGATTCTGCTCATCCACATGGACTCCCGCCTCCACACACCCATG TACTTCTTGCTCAGCCAGCTCTCCATCATGGATACCATCTACATCTGTATCACTGTCCCC AAGATGCTCCAGGACCTCCTGTCCAAGGACAAGACCATTTCCTTCCTGGGCTGTGCAGTT CAGATCTTCCTCTACCTGACCCTGATTGGAGGGGAATTCTTCCTGCTGGGTCTCATGGCC TATGACCGCTATGTGGCTGTGTGCAACCCTCTA…
126	OR2T3	olfactory receptor, family 2, subfamily T, member 3	Intact gene	http://www.ncbi.nlm.nih.gov/gene/343173	1q44		ATGTGCTCAGGGAATCAGACTTCTCAGAATCAAACAGCAAGCACTGATTTCACCCTCACG GGACTCTTTGCTGAGAGCAAGCATGCTGCCCTCCTCTACACCGTGACCTTCCTTCTTTTC TTGATGGCCCTCACTGGGAATGCCCTCCTCATCCTCCTCATCCACTCAGAGCCCCGCCTC CACACCCCCATGTACTTCTTCATCAGCCAGCTCGCGCTCATGGATCTCATGTACCTATGC GTGACTGTGCCCAAGATGCTTGTGGGCCAGGTCACTGGAGATGATACCATTTCCCCGTCA GGCTGTGGGATCCAGATGTTCTTCTACCTGACCCTGGCTGGAGCTGAGGTTTTCCTCCTG GCTGCCATGGCCTATGACCGATATGCTGCTGTT…
127	OR2T4	olfactory receptor, family 2, subfamily T, member 4	Intact gene	http://www.ncbi.nlm.nih.gov/gene/127074	1q44		ATGGGACTCTTCAGACAATCCAAACATCCAATGGCCAATATCACCTGGATGGCCAACCAC ACTGGATGGTCGGATTTCATCCTGTTGGGACTCTTCAGACAATCCAAACATCCAGCACTA CTTTGTGTGGTCATTTTTGTGGTTTTCCTGATGGCGTTGTCTGGAAATGCTGTCCTGATC CTTCTGATACACTGTGACGCCCACCTCCACACCCCCATGTACTTTTTCATCAGTCAATTG TCTCTCATGGACATGGCGTACATTTCTGTCACTGTGCCCAAGATGCTCCTGGACCAGGTC ATGGGTGTGAATAAGATCTCAGCCCCTGAGTGTGGGATGCAGATGTTCTTCTACGTGACA CTAGCAGGTTCAGAATTTTTCCTTCTAGCCACC…
128	OR2T5	olfactory receptor, family 2, subfamily T, member 5	Intact gene	http://www.ncbi.nlm.nih.gov/gene/401993	1q44		ATGGCCAACCACACTGGAAAGTTGGATTTCATCCTCATGGGACTCTTCAGACGATCCAAA CATCCAGCTCTACTTAGTGTGGTCATCTTTGTGGTTTTCCTGAAGGCGTTGTCTGGAAAT GCTGTCCTGATCCTTCTGATACACTGTGACGCCCACCTCCACAGCCCCATGTACTTTTTC ATCAGTCAATTGTCTCTCATGGACATGGCGTACATTTCTGTCACTGTGCCCAAGATGCTC CTGGACCAGGTCATGGGTGTGAATAAGGTCTCAGCCCCTGAGTGTGGGATGCAGATGTTC CTCTATCTGACACTAGCAGGTTCGGAATTTTTCCTTCTAGCCACCATGGCCTATGACCGC TACGTGGCCATCTGCCATCCTCTCCGTTACCCT…
129	OR2T6	olfactory receptor, family 2, subfamily T, member 6	Intact gene	http://www.ncbi.nlm.nih.gov/gene/254879	1q44		ATGAATGAAAACAATGAAACCTTGACCAGAGGCTTTACCCTCATGGGGCTCTTCACTCAC AATAAATGCTCAGGATTCTTTTTCGGTGTCATTTGTGCCGTCTTCTTCATGGCCATGATA GCTAATGGGGTCATGATCTTCCTGATTAACATAGACCCTCATCTCCACACCCCCATGTAC TTCCTCCTCAGCCACCTCTCCGTCATTGACACATTATACATCTCCACCATTGTGCCCAAG ATGCTGGTAGATTATCTCATGGGCGAGGGGACCATCTCTTTCATCGCCTGCACTGCTCAG TGCTTTCTCTACATGGGCTTTATGGGGGCTGAATTCTTCCTGCTGGGGCTCATGGCCTAT GACCGCTACGTGGCCATCTGCAACCCACTGCGC…
130	OR2T7	olfactory receptor, family 2, subfamily T, member 7	Intact gene	http://www.ncbi.nlm.nih.gov/gene?term=OR2T7	1q44		ATGCCGACTTTATCCTTCTGGGTTTGTTCAGCAACGCCCGTTTCCCCTGGCTTCTTTGCC CTCATTCTCCTGGTCTTTGTGACCTCCATAGCCAGCAACGTGGTCAAGATCATTCTCATC CACATAGACTCCCGCCTCCACACCCCCATGTACTTCCTGCTCAGCCAGCTCTCCCTCAGG GACATCCTGTATATTTCCACCATTGTGCCCAAAATGCTGGTCGACCAGGTGATGAGCCAG AGAGCCATTTCCTTTGCTGGATGCACTGCCCAACACTTCCTCTACTTGACCTTAGCAGGG GCTGAGTTCTTCCTCCTAGGACTCATGTCCTGTGATCGCTACGTAGCCATCTGCAACCCT CTGCACTATCCTGACCTCATGAGCCGCAAGATC…
131	OR2T8	olfactory receptor, family 2, subfamily T, member 8	Intact gene	http://www.ncbi.nlm.nih.gov/gene/343172	1q44		ATGGAAAATGGGAGCTATACCTCTTATTTCATTCTCCTAGGACTCTTTAACCACACCAGA GCCCACCAAGTCCTCTTCATGATGGTTCTGAGTATCGTTTTGACCTCCCTGTTTGGCAAT TCCCTCATGATTCTCCTGATTCACTGGGACCACCGGCTCCACACGCCCATGTACTTCCTC CTGAGCCAACTTTCCCTCATGGACGTGATGCTGGTTTCCACCACTGTGCCCAAAATGGCG GCTGACTACTTGACCGGAAGTAAGGCCATCTCCCGCGCTGGCTGTGGTGCGCAGATCTTC TTCCTCCCCACACTGGGTGGTGGAGAGTGCTTCCTCTTAGCAGCCATGGCCTATGACCGC TATGCGGCTGTCTGCCACCCACTCCGATATCCC…
132	OR2T10	olfactory receptor, family 2, subfamily T, member 10	Intact gene	http://www.ncbi.nlm.nih.gov/gene/127069	1q44		ATGCGGCTGGCCAACCAGACCCTGGGTGGTGACTTTTTCCTGTTGGGAATCTTCAGCCAG ATCTCACACCCTGGCCGCCTCTGCTTGCTTATCTTCAGTATATTTTTGATGGCTGTGTCT TGGAATATTACATTGATACTTCTGATCCACATTGACTCCTCTCTGCATACTCCCATGTAC TTCTTTATAAACCAGCTCTCACTCATAGACTTGACATATATTTCTGTCACTGTCCCCAAA ATGCTGGTGAACCAGCTGGCCAAAGACAAGACCATCTCGGTCCTTGGGTGTGGCACCCAG ATGTACTTCTACCTGCAGTTGGGAGGTGCAGAGTGCTGCCTTCTAGCCGCCATGGCCTAT GACCGCTATGTGGCTATCTGCCATCCTCTCCGT…
133	OR2T11	olfactory receptor, family 2, subfamily T, member 11	Intact gene	http://www.ncbi.nlm.nih.gov/gene/127077	1q44		ATGACGAACACATCATCCTCTGACTTCACCCTCCTGGGGCTTCTGGTGAACAGTGAGGCT GCCGGGATTGTATTTACAGTGATCCTTGCTGTTTTCTTGGGGGCCGTGACTGCAAATTTG GTCATGATATTCTTGATTCAGGTGGACTCTCGCCTCCACACCCCCATGTACTTTCTGCTC AGTCAGCTGTCCATCATGGACACCCTTTTCATCTGTACCACTGTCCCAAAACTCCTGGCA GACATGGTTTCTAAAGAGAAGATCATTTCCTTTGTGGCCTGTGGCATCCAGATCTTCCTC TACCTGACCATGATTGGTTCTGAGTTCTTCCTCCTGGGCCTCATGGCCTATGACTGCTAC GTGGCTGTCTGTAACCCTCTGAGATACCCAGTC…
134	OR2T12	olfactory receptor, family 2, subfamily T, member 12	Intact gene	http://www.ncbi.nlm.nih.gov/gene/127064	1q44		ATGGAGATGAGAAATACTACCCCAGATTTTATTCTCCTAGGACTCTTTAACCACACCAGA GCCCACCAAGTCCTCTTCATGATGCTTCTGGCCACCGTTTTGACCTCCCTGTTTAGCAAT GCCCTCATGATTCTCCTGATTCACTGGGACCACCGGCTCCACAGGCCCATGTACTTCCTC CTGAGCCAACTTTCCCTCATGGACATGATGCTGGTTTCCACCACTGTGCCCAAAATGGCG GCTGACTACTTGACCGGAAATAAGGCCATCTCCCGCGCTGGCTGTGGTGTGCAGATCTTC TTCCTCCCCACACTGGGTGGTGGAGAGTGCTTCCTCTTAGCAGCCATGGCCTATGACCGC TATGCGGCTGTCTGCCACCCACTCCGATATCCC…
135	OR2T27	olfactory receptor, family 2, subfamily T, member 27	Intact gene	http://www.ncbi.nlm.nih.gov/gene/403239	1q44		ATGGAGCAGAGCAATTATTCCGTGTATGCCGACTTTATCCTTCTGGGTTTGTTCAGCAAC GCCCGTTTCCCCTGGCTTCTCTTTGCCCTCATTCTCCTGGTCTTTTTGACCTCCATAGCC AGCAACGTGGTCAAGATCATTCTCATCCACATAGACTCCCGCCTCCACACCCCCATGTAC TTCCTGCTCAGCCAGCTCTCCCTCAGGGACATCCTGTATATTTCCACCATTGTGCCCAAA ATGCTGGTCGACCAGGTGATGAGCCAGAGAGCCATTTCCTTTGCTGGATGCACTGCCCAA CACTTCCTCTACTTGACCTTAGCAGGGGCTGAGTTCTTCCTCCTAGGACTCATGTCCTAT GATCGCTACGTAGCCATCTGCAACCCTCTGCAC…
136	OR2T29	olfactory receptor, family 2, subfamily T, member 29	Intact gene	http://www.ncbi.nlm.nih.gov/gene/343563	1q44		ATGGCCAACCACACTGGAAGGTTGGATTTCATCCTCATGGGACTCTTCAGACAATCCAAA CATCCAGCTCTACTTAGTGTGGTCATCTTTGTGGTTTTCCTGAAGGCGTTGTCTGGAAAT GCTGTCCTGATCCTTCTGATACACTGTGACGCCCACCTCCACAGCCCCATGTACTTTTTC ATCAGTCAATTGTCTCTCATGGACATGGCGTACATTTCTGTCACTGTGCCCAAGATGCTC CTGGACCAGGTCATGGGTGTGAATAAGGTCTCAGCCCCTGAGTGTGGGATGCAGATGTTC CTCTATCTGACACTAGCAGGTTCGGAATTTTTCCTTCTAGCCACCATGGCCTATGACCGC TACGTGGCCATCTGCCATCCTCTCCGTTACCCT…
137	OR2T32P	olfactory receptor, family 2, subfamily T, member 32 pseudogene	Pseudogene	http://www.ncbi.nlm.nih.gov/gene?term=OR2T32P	1q44		ATGGAGATGAGAAATACTACCCCAGACTTTATTCTCCTGGGACTCTTTAACCACACCAGA GCCCACCAAGTCCTCTTCATGATGGTTCTGAGTATCGTTTTGACCTCCCTGTTTGGCAAT TCCCTCATGATTCTCCTGATTCACCGGGACCGGCCGGCTCCACACGCCCATGTACTTCCT CCTGAGCCAACTCTCCCTCATGGACGTGATGCTGGTTTCCACCACTGTGCCCAAAATGGC GGCTGACTACTTGACCGGAAATAAGGCCATCTCCCGCGCTGGCTGTGGTGTGCAGATCTT CTTCCTCCCCACACTGGGTGGTGGAGAGTGCTTCCTCTTAGCAGCCATGGCCTATGACCG CTATGCGGCTGTCTGCCACCCACTCCGATATCC…
138	OR2T33	olfactory receptor, family 2, subfamily T, member 33	Intact gene	http://www.ncbi.nlm.nih.gov/gene/391195	1q44		ATGGAGATGAGAAATACTACCCCAGATTTTATTCTCCTAGGACTCTTTAACCACACCAGA GCCCACCAAGTCCTCTTCATGATGGTTCTGAGTATCGTTTTGACCTCCCTGTTTGGCAAT TCCCTCATGATTCTCCTGATTCACTGGGACCACCGGCTCCACACGCCCATGTACTTCCTC CTGAGCCAACTTTCCCTCATGGACATGATGCTGGTTTCCACCACTGTGCCCAAAATGGCG GCTGACTACTTGACCGGAAGTAAGGCCATCTCCCGCGCTGGCTGTGGTGTGCAGATCTTC TTCCTCCCCACACTGGGTGGTGGAGAGTGCTTCCTCTTAGCAGCCATGGCCTATGACCGC TATGCGGCTGTCTGCCACCCACTCCGATATCCC…
139	OR2T34	olfactory receptor, family 2, subfamily T, member 34	Intact gene	http://www.ncbi.nlm.nih.gov/gene/127068	1q44		ATGTGCTCAGGGAATCAGACTTCTCAGAATCAAACAGCAAGCACTGATTTCACCCTCACG GGACTCTTTGCTGAGAGCAAGCATGCTGCCCTCCTCTACACCGTGACCTTCCTTCTTTTC TTGATGGCCCTCACTGGGAATGCCCTCCTCATCCTCCTCATCCACTCAGAGCCCCGCCTC CACACCCCCATGTACTTCTTCATCAGCCAGCTCGCGCTCATGGATCTCATGTACCTATGC GTGACTGTGCCCAAGATGCTTGTGGGCCAGGTCACTGGAGATGATACCATTTCCCCGTCA GGCTGTGGGATCCAGATGTTCTTCCACCTGACCCTGGCTGGAGCTGAGGTTTTCCTCCTG GCTGCCATGGCCTATGACCGATATGCTGCTGTT…
140	OR2T35	olfactory receptor, family 2, subfamily T, member 35	Intact gene	http://www.ncbi.nlm.nih.gov/gene/403244	1q44		ATGGGCATGGAGGGTCTTCTCCAGAACTCCACTAACTTCGTCCTCACAGGCCTCATCACC CATCCTGCCTTCCCCGGGCTTCTCTTTGCAGTAGTCTTCTCCATCTTTGTGGTGGCTATA ACAGCCAACTTGGTCATGATTCTGCTCATCCACATGGACTCCCGCCTCCACACACCCATG TACTTCTTGCTCAGCCAGCTCTCCATCATGGATACCATCTACATCTGTATCACTGTCCCC AAGATGCTCCAGGACCTCCTGTCCAAGGACAAGACCATTTCCTTCCTGGGCTGTGCAGTT CAAATCTTCTACCTGACCCTGATTGGAGGGGAATTCTTCCTGCTGGGTCTCATGGCCTAT GACCGCTATGTGGCTGTGTGCAACCCTCTACGG…
141	OR2U1P	olfactory receptor, family 2, subfamily U, member 1 pseudogene	Pseudogene	http://www.ncbi.nlm.nih.gov/gene?term=OR2U1P	6p22.2-p21.32		ATGATCAATGATAGTTACTTTGGTTGGCTTATGCTCCTTGGGTTCCCTGGGAAGCCTCAG CTGGAGATGATCATCTCTGGGGTTGTCTTTTTCTTCTATGCAATTTCTTTGATGGGAAAT ATGGTCCTTATCCTGCTGCCATTACTGGATAAACATCTCCAAACCCCCATATATTTCTTT CTTAGAAATCTGGCTATCTTGGATCTTTGTTACACCACAAATATAGTCCCACAGATGTTG GTCAATGCCTGGGGTAAAGACAAGAAAATCACTTTTGGTGGCTGTGCTTTTCAACTTTTC ACTAATGTGACGCTATGCACGGTTGAATGTATGCTTCTGGCTGTGATGTCATATGACCCA TTCAATGCTGTCTGCAAGCCTCTGGACTATATG…
142	OR2U2P	olfactory receptor, family 2, subfamily U, member 2 pseudogene	Pseudogene	http://www.ncbi.nlm.nih.gov/gene?term=OR2U2P	6p22.2-p21.32		ATGATCAATGATAGCCACTTCAGTGGTTTTATACTCCTTGGATTCACAGGGCAGCCTCAG CTTCAGATGATGATCTCTGGGGTTGTCTTTTTCTTCTACACTATTGCCTTCATGGGAAAT ATGGCCATCATCCTATTGTCTTTCCTAGATGACCATCTCCAAGTCCCCATGTACTTCTTC CTTAGAAATTTGGCCATCTTGGATCTCTGTTATACCACAAATATAGTCCCACAAATGTTG GTCAGTATCTGGGGCAAAGACAAAAGAATTACCTTTGGTGGGTGTGCCTTTCAACTTTTC ATTGATGTGGCACTGTACTCAGTTGAATGCATCCTTCTGTCCATGATGTCATATGATCGA CTCAATGCTATCTGCAAGCCTCTGCATCATATG…
143	OR2V1	olfactory receptor, family 2, subfamily V, member 1	Intact gene	http://www.ncbi.nlm.nih.gov/gene?term=OR2V1	5q35.3		ATGGGAAGATGGGTGAACCAGTCCTACACAGATGGCTTCTTCCTCTTGGGCATCTTTTCC CACAGCCAGACTGACCTTGTCCTCTTCTCTGCAGTTATGGTGGTCTTCACAGTGGCCCTC TGTGGGAATGTCCTCCTCATCTTCCTCATCTACCTGGACGCTGGACTTCACACCCCCATG TACTTCTTCCTCAGCCAGCTCTCCCTCATGGACCTCATGTTGGTCTGTAACATTGTGCCA AAGATGGCAGCCAACTTCCTGTCTGGCAGGAAGTCCATCTCCTTTGTGGGCTGTGGCATA CAAATTGGCTTTTTTGTCTCTCTTGTGGGATCTGAGGGGCTCTTGCTGGGACTCATGGCT TATGACCGCTACGTGGCCGTTAGCCACCCACTT…
144	OR2V2	olfactory receptor, family 2, subfamily V, member 2	Intact gene	http://www.ncbi.nlm.nih.gov/gene/285659	5q35.3		ATGGAGACGTGGGTGAACCAGTCCTACACAGATGGCTTCTTCCTCTTAGGCATCTTCTCC CACAGTACTGCTGACCTTGTCCTCTTCTCCGTGGTTATGGCGGTCTTCACAGTGGCCCTC TGTGGGAATGTCCTCCTCATCTTCCTCATCTACATGGACCCTCACCTTCACACCCCCATG TACTTCTTCCTCAGCCAGCTCTCCCTCATGGACCTCATGTTGGTCTGTACCAATGTGCCA AAGATGGCAGCCAACTTCCTGTCTGGCAGGAAGTCCATCTCCTTTGTGGGCTGTGGCATA CAAATTGGCCTCTTTGTCTGTCTTGTGGGATCTGAGGGGCTCTTGCTGGGACTCATGGCT TATGACCGCTATGTGGCCATTAGCCACCCACTT…
145	OR2W1	olfactory receptor, family 2, subfamily W, member 1	Intact gene	http://www.ncbi.nlm.nih.gov/gene/26692	6p22.1		ATGGACCAAAGCAATTATAGTTCTTTACATGGTTTTATTCTGCTTGGCTTCTCTAACCAT CCAAAAATGGAGATGATCCTGTCAGGAGTTGTCGCCATCTTCTACTTAATTACATTGGTG GGTAACACAGCCATCATTCTTGCATCTCTCCTGGATTCCCAGCTTCATACACCAATGTAC TTTTTCCTCAGAAATTTATCTTTCCTAGATCTATGTTTCACAACCAGCATCATCCCTCAG ATGCTGGTCAACTTGTGGGGACCTGATAAGACCATCAGCTATGTGGGTTGTATCATCCAA CTCTATGTTTACATGTGGTTGGGCTCAGTTGAGTGCCTTCTCCTGGCTGTTATGTCCTAT GATCGTTTTACAGCTATATGTAAGCCCTTGCAT…
146	OR2W2P	olfactory receptor, family 2, subfamily W, member 2 pseudogene	Pseudogene	http://www.ncbi.nlm.nih.gov/gene?term=OR2W2P	6p22.1		CCACTGTCATGACCAACCAGAGCTGCCCAGAAACAGTTCATCTTACTGGGTTTCTCAGGC AGACCCAGGCTGGAGCATGTCCTCTTTGTGTTTGTCCTCATCTTCTACCTTGTGACCTTA GTGGGCAACATCATCATTATCTTGATCTCCCACCTGGACCCCTGCCTCCACATGCCCATG TACTTCTTCCTCACTAACTTGTCTTTCCTAGATCTCTGCTTCACCACCAGTTCTATCCCC CAGCTGCTTTTCAATCTAGGCAGCCCAGGCAAGACTATCAGCCACACGGGCTGTGCCATC CAGCTCTTCATGTTCCTGGGCCTGGGTGGCAAGAGTGTATTCTCTTGGCAGCCGTGGCCT ATGACCGCTTCATTGCAATCTGCAAGCCCCTTC…
147	OR2W3	olfactory receptor, family 2, subfamily W, member 3	Intact gene	http://www.ncbi.nlm.nih.gov/gene/343171	1q44		ATGGATGGAACCAATGGCAGCACCCAAACCCATTTCATCCTACTGGGATTCTCTGACCGA CCCCATCTGGAGAGGATCCTCTTTGTGGTCATCCTGATCGCGTACCTCCTGACCCTCGTA GGCAACACCACCATCATCCTGGTGTCCCGGCTGGACCCCCACCTCCACACCCCCATGTAC TTCTTCCTCGCCCACCTTTCCTTCCTGGACCTCAGTTTCACCACCAGCTCCATCCCCCAG CTGCTCTACAACCTTAATGGATGTGACAAGACCATCAGCTACATGGGCTGTGCCATCCAG CTCTTCCTGTTCCTGGGTCTGGGTGGTGTGGAGTGCCTGCTTCTGGCTGTCATGGCCTAT GACCGGTGTGTGGCTATCTGCAAGCCCCTGCAC…
148	OR2W4P	olfactory receptor, family 2, subfamily W, member 4 pseudogene	Pseudogene	http://www.ncbi.nlm.nih.gov/gene?term=OR2W4P	6p22.1		ATGGAAAAATCCAATGTCAGCTCAGTGTATGGTTTTATCTTGGTGGGTTTCTCTGATCGT CCCAAGCTGGAGATGGTGCTCTTTACAGTAAATTTTATTCTGTATTCAGTGGCTGTGCTG GGAAATTCAACCATAATCCTTGTGTGTATATTAGACTCTCAACTTCATACCCCAATGTAC TTCTTTCTGGCAAATCTTTCCTTTCTAGATCTCTGCTTCAGTACTAGTTGCATCCCACAA ATGCTGGTAAACCTCTGGGGCCCTGACAAGACTATTAGCTGTGCTGGCTGTGTTGTCCAG CTTTTCTCTTTCCTTTCTGTCAGGGGAATTGAGTGCATCCTTCTGGCTGTCATGGCCTAT GACAGCTATGCTGCAGTCTGCAAACCGTTGCGC…
149	OR2W5	olfactory receptor, family 2, subfamily W, member 5	Intact gene	http://www.ncbi.nlm.nih.gov/gene/441932	1q44		ATGGGAAAGGACAATGCCAGTTACCTACAGGCATTCATCCTGGTGGGCTCTTCTGATCGG CCTGGACTGGAGAAAATTCTCTTTGCTGTTATCTTGATCTTCTGCATCCTGACCCTGGTG GGCAACACTGCCATCATCCTCTTGCTGGTCATGGATGTCAGGCTCCACACACCCATGTAC TTCTTTCTTGGGAATCTGTCTTTCTTAGATCTCTGCTTTACAGCAAGCATTGCCCCTCAG CTGCTGTGGAACCTGGGGGGTCCAGAGAAGACCATCACCTACCACGGCTGTGTGGCCCAA CTCTACATCTACATGATGCTGGGCTCCACCGAGTGCGTCCTCCTGGTTGTCATGTCCCAT GACCGCTATGTGGCCGTCTGCCGGTCCCTGCAC…
150	OR2W6P	olfactory receptor, family 2, subfamily W, member 6 pseudogene	Pseudogene	http://www.ncbi.nlm.nih.gov/gene?term=OR2W6P	6p22.1		CTATATCTCTGCTATTCACAGGCATTCATCTTTCTCTCAACAGGTAATATGTAGCTGCAG GTGTGGAAAACGATAATACAAGTTCTTTCGAAGGCTTCATCCTGGTGGGCTTCTCTGATC GTCCCCACCTAGAGCTGATCGTCTTTGTGGTTGTCCTCATCTTTTATCTGCTGACTCTTC TTGGCAACATGACCATTGTCTTGCTTTCAGCTCTGGATTCCCGGCTGCACACACCAATGT ATTTCTTTTTGGCAAACCTCTCATTCCTGGACATGTGTTTCACCACAGGTTCCATCCCTC AGATGCTCTACAACCTTTGGGGTCCAGATAAGACCATCAGCTATGTGGGTTGTGCCATCC AGCTGTACTTTGTCCTGGCCCTGGGAGGGGTGG…
151	OR2X1P	olfactory receptor, family 2, subfamily X, member 1 pseudogene	Pseudogene	http://www.ncbi.nlm.nih.gov/gene?term=OR2X1P	1q44		TACCTGGGTATTGTGGTGGAGATACACATAGTCTTTTGAACATTCCGTTGTAGGTCGCTG GTAGCTGGATATGTCCTTTAAACTTTTGTGGCAATTCATTTGAGAAGAAACGCAGCTTTT TCTATTGAGTTCTTATGCTATAAGTAAAGGATGCAAGACATTAATTAGACAAAATAAGGT AAAATTTTGTATTCGCTTAGAGAGTTTAAGAGGCTATTAGCCACTAGTCTCTATAGTGCC TAAGTAAATCGATTCTGCTTAATAAACTGCTACCTGGCTTAGTAAGTAAACAAATTGAAA CTTATTTTAGGAAAGAAATATATATTCTTATATCTACATCAGATTCTCTTATGTAGAAAC ACTAGAGGGTGAATGAGGAGTTAATGTAAGCAG…
152	OR2Y1	olfactory receptor, family 2, subfamily Y, member 1	Intact gene	http://www.ncbi.nlm.nih.gov/gene/134083	5q35.3		ATGGGAAGTTTCAACACCAGTTTTGAAGATGGCTTCATTTTGGTGGGATTCTCAGATTGG CCGCAACTGGAGCCCATCCTGTTTGTCTTTATTTTTATTTTCTACTCCCTAACTCTCTTT GGCAACACCATCATCATCGCTCTCTCCTGGCTAGACCTTCGGCTGCACACACCTATGTAC TTCTTTCTCTCTCATCTGTCCCTCCTGGACCTCTGCTTCACCACCAGCACCGTGCCCCAG CTCCTGATCAACCTTTGCGGGGTGGACCGCACCATCACCCGTGGAGGGTGTGTGGCTCAG CTCTTCATCTACCTAGCCCTGGGCTCCACAGAGTGTGTGCTCCTGGTGGTGATGGCCTTT GACCGCTATGCTGCTGTCTGTCGTCCACTCCAC…
153	OR2Z1	olfactory receptor, family 2, subfamily Z, member 1	Intact gene	http://www.ncbi.nlm.nih.gov/gene/284383	19p13.2		ATGGGGGATGTGAATCAGTCGGTGGCCTCAGACTTCATTCTGGTGGGCCTCTTCAGTCAC TCAGGATCACGCCAGCTCCTCTTCTCCCTGGTGGCTGTCATGTTTGTCATAGGCCTTCTG GGCAACACCGTTCTTCTCTTCTTGATCCGTGTGGACTCCCGGCTCCATACACCCATGTAC TTCCTGCTCAGCCAGCTCTCCCTGTTTGACATTGGCTGTCCCATGGTCACCATCCCCAAG ATGGCATCAGACTTTCTGCGGGGAGAAGGTGCCACCTCCTATGGAGGTGGTGCAGCTCAA ATATTCTTCCTCACACTGATGGGTGTGGCTGAGGGCGTCCTGTTGGTCCTCATGTCTTAT GACCGTTATGTTGCTGTGTGCCAGCCCCTGCAG…
154	OR3A1	olfactory receptor, family 3, subfamily A, member 1	Intact gene	http://www.ncbi.nlm.nih.gov/gene/4994	17p13.3		ATGCAGCCAGAATCTGGGGCCAATGGAACAGTCATTGCTGAGTTCATCCTGCTGGGCTTG CTGGAGGCGCCAGGGCTGCAGCCAGTTGTCTTTGTGCTCTTCCTCTTTGCCTACCTGGTC ACGGTCAGGGGCAACCTCAGCATCCTGGCAGCTGTCTTGGTGGAGCCCAAACTCCACACC CCCATGTACTTCTTCCTGGGGAACCTATCAGTGCTGGATGTTGGGTGCATCAGCGTCACT GTTCCATCAATGTTGAGTCGTCTCCTGTCCCGCAAGCGTGCAGTTCCCTGTGGGGCCTGC CTTACCCAGCTCTTCTTCTTCCATCTGTTCGTTGGAGTGGACTGCTTCCTGCTGACCGCC ATGGCCTATGACCGATTCCTGGCCATCTGCCGG…
155	OR3A2	olfactory receptor, family 3, subfamily A, member 2	Intact gene	http://www.ncbi.nlm.nih.gov/gene/4995	17p13.3		ATGGAGCCAGAAGCTGGGACCAATAGGACCGCTGTTGCTGAGTTCATTCTACTGGGCCTA GTGCAAACAGAAGAGATGCAGCCAGTTGTCTTTGTGCTCCTCCTCTTTGCCTATCTGGTC ACAACTGGGGGCAACCTCAGCATCCTGGCAGCCGTCTTGGTGGAGCCCAAACTCCACGCC CCCATGTACTTCTTCCTGGGGAACCTGTCAGTGCTGGATGTCGGATGTATCACTGTCACT GTTCCTGCAATGTTGGGTCGTCTCTTGTCCCACAAGTCCACAATTTCCTATGACGCCTGC CTCTCCCAGCTCTTCTTCTTCCACCTTCTGGCTGGGATGGACTGCTTCCTGCTGACCGCC ATGGCCTATGACCGACTCCTGGCCATCTGCCAG…
156	OR3A3	olfactory receptor, family 3, subfamily A, member 3	Intact gene	http://www.ncbi.nlm.nih.gov/gene?term=OR3A3	17p13.3		ATGGAGCCAGAAGCTGGGACCAATAGGACCGCTGTTGCTGAGTTCATTCTACTGGGCCTA GTGCAAACAGAAGAGATGCAGCCAGTTGTCTTTGTGCTCCTCCTCTTTGCCTATCTGGTC ACAACTGGGGGCAACCTCAGCATCCTGGCAGCCGTCTTGGTGGAGCCCAAACTCCACGCC CCCATGTACTTCTTCCTGGGGAACCTGTCAGTGCTGGATGTCGGATGTATCACTGTCACT GTTCCTGCAATGTTGGGTCGTCTCTTGTCCCACAAGTCCACAATTTCCTATGACGCCTGC CTCTCCCAGCTCTTCTTCTTCCACCTTCTGGCTGGGATGGACTGCTTCCTGCTGACCGCC ATGGCCTATGACCGACTCCTGGCCATCTGCCAG…
157	OR3A4P	olfactory receptor, family 3, subfamily A, member 4 pseudogene	Pseudogene	http://www.ncbi.nlm.nih.gov/gene/390756	17p13.3	Not found in HORDE	CATCCTGCTTCTGCCACCACCGGCCCCATCTAACACTGCTCAGTCCACTGCTAGTGGAAGACAGCCATGG ATCTGGGGAACTCAGGGAATGATTCAGTTGTGACCAAGTTTGTCCTGCTGGGCCTCACAGAGACTGCAGC TCTACAGCCCATCCTCTTTGTCATCTTCCTTCTTGCTTACGTCACTACCATTGGAGGCACCCTCAGCATC CTGGCGGCCATCCTTATGGAAACCAAACTCCACAGCCCCATGTACTTCTTCCTGGGGAACTTGTCCCTGC CAGATGTGGGGTGTGTCAGTGTCACTGTCCCTGCCATGCTGAGCCATTTCATATCCAACGACAGAAGCAT TCCCTATAAGGCCTGCCTCTCCGAGCTCTTCTTCTTCCACCTCC…
158	OR3B1P	olfactory receptor, family 3, subfamily B, member 1 pseudogene	Pseudogene	http://www.ncbi.nlm.nih.gov/gene/392561	Xq28		TCTGTGCGTGGTTCCAAGCAGCTGCGGAATGGGACCCTAGTGTCCCAGTTTCTTCTGAAA GGCCTGAGGGACAGCAAGGCTTGGAGGCCCCTGCTGTTCACCACCTTTCTGCTAATCTAC ATAGTGGTTGTGGTTGGGAGCCACATGTTCACAGTGGACTACCGACGCCACACTCCCATG TACTTCTTCTTGGGCGGCCACTCGCTGATGGATGCCGCCTGTATCTCCAACATGGTGACT CAGGTGCTGGTGCATTTGCTGGCTCCGGTAGGGCCCGTACTTTATTGTGCTTGTCTCATC CAGATATGCTTTCTCCACTTCCTGGCACCCTAGGAGTCCTTCCTCCTCACAGCCGTGGCC TATGATTCTATGCAGCTATCTGCCAGCCATTGC…
159	OR3D1P	olfactory receptor, family 3, subfamily D, member 1 pseudogene	Pseudogene	http://www.ncbi.nlm.nih.gov/gene?term=OR3D1P	1q44		ATGGGTGTTCACAATTTGTTCACGGTGACTCAGTTTATCCTTATAGGGCTCTCTTACTTC TCCAATGAGCACTACCTTCTTTTTGTGGCCCTTGCCATTATCTGTCAGGTGTTCTTGGTG CGAAGTGGAGACATTCTCTTGGCCATTGGGACTGTGATTAAGTTGCACACTACTCATGTA TTATTTTTTGGCAAATGTGTCCATCTTAGACATATTGTGTTCATCAGCTACTATACCTAA GATGCCTAAGATTCTCTAGACTGAGGATCACAGCATTTCTTTTGTTAGGTGAGCTTTGCA GCCCTATTTCCTAGTGGCCTGGGCTGGGAAGAAAGCTTTCTCACTGTTACGGCTTATGAC TGGTGTGTGGTCACATGTTTCTCCCTTTGTTAC…
160	OR4A1P	olfactory receptor, family 4, subfamily A, member 1 pseudogene	Pseudogene	http://www.ncbi.nlm.nih.gov/gene?term=OR4A1P	11p11.12		ATGAGACAGAATAATAATATTACAGAATTTGTCCTCCTGGGCTTCTCTCAGGATCTGGAT GTGCAAAAAGCATTATTTGTCATATTTTTACTCACATACTTGGTGACAGTGGTGGGGAAC CTGCTCATTGTGGTGACTATTATTGCCAGCCCTTCCTTGGGCTCCTCAATGTACTTCTTC CTTGCCTGCCTGTCATTTATAGATGCTGCATATTCCACTACAATTTCTCCCAAATTGATT GTAGACTTACTCTGTGATAAAAAGACTATTTCTTTCCCAGCTTGCATGGGCCAGTTATTT ATATACCACTTGTTTGGTGGTTCTGAGGTCTTCCTTCTTGTGGTGATGGCCTGTGATCAC TATGTGGCCATCTGTAAGCCACTGCACTATTTG…
161	OR4A2P	olfactory receptor, family 4, subfamily A, member 2 pseudogene	Pseudogene	http://www.ncbi.nlm.nih.gov/gene/390133	11p11.12		ATGGAGCAAAGGAAAAATGTGACTGAGTTTGTCCTTGTGGGGCTCACTCAGAGCCCCCAG GGACAGAAAATATTATTTCTTGTGTTCTTGCTCATCTACGTTGTGACAATGGTAGGCAAC ATATTCATTGTTGTGACTGTGGTGGTCAGCCCAACTTTGGATGCCCCATGTACTTCTTCC TTGGCTACTTATCATTTATGGATGCTGTTCATTCTACTACAGTTACCCCAAATATGATTA TAGACTTACTCTATGAGAAGAAAACCATTTCGTTCCAAGCTTGATTACCCAGATTTTTAT AGGACACCTATTTGGGGGTGCTGAGATTTTACTCCTTGTTGTCATGGCCTATGATGGCTA CGTGACCATCTGCAAACCCCTGCATTATTTGAC…
162	OR4A3P	olfactory receptor, family 4, subfamily A, member 3 pseudogene	Pseudogene	http://www.ncbi.nlm.nih.gov/gene?term=OR4A3P	11p11.12		TTTAAGCTATCATCTTTTTTCAAAACACCTTGTGCGTGCCTCCTGGCAGTTGGTGAACTT TCTGATGTATTCAACAGCATTGATCTCCACTTTGTCTCTGCATGTTCTCCTTTTATTTTA ATTTTTACCATTTTTTTTCCCACATGAAAGGTCTTGCAGTCACTTAGAAATGCTGAGATA AATTGACTGGTATAAAGTAAGGTATCTGATTAATGAAATTTACTCTAAAACTAATTGGCC TTTTCATGGACTATAAGACTATGCACAACCACTTCGTACTCAAACATGCAATTCTCTTTC CAATGTTGTATGACCCAGTACCCAGCTCTTCAAAGCACATTTTTTTTTCTTGGTAGATCT CAGGTCTTCCTTCTGTTGCTGATGGCCTAGACA…
163	OR4A4P	olfactory receptor, family 4, subfamily A, member 4 pseudogene	Pseudogene	http://www.ncbi.nlm.nih.gov/gene/390134	11p11.12		ATGGAGCCAAGGAAAAATGTGACTGACTTTGTCCTCTTGGGCTTCACACAGAATCCAAAG GAGCAGAAAGTACTTTTTGTTATGTTCTTGCTCTTCTACATTTTGACCATGGTGGGCAAC CTGCTCATTGTAGTGACCGTAACTGTCAGTGAGACCCTGGGCTCACCAATGTCCTTCTTT CTTGCTGGCTTAACATTTATAGATATCATTTATTCTTCATCCATTTCCCCCAGATTGATT TCAGACTTGTTCTTTGGGAATAATTCCATATCCTTCCAATCTTTCATGGCCCAGCTCTTT ATCGAGCACCTTTTTGGTGGGTCAGAGGTCTTTCTCCTGTTGGTGATGGCCTATGACCGC TATGTGGCCATCTGTAAGCCCTTGCATTATTTG…
164	OR4A5	olfactory receptor, family 4, subfamily A, member 5	Intact gene	http://www.ncbi.nlm.nih.gov/gene?term=OR4A5	11p11.12		ATGAGACAGAATAACAATATTACAGAATTTGTCCTCCTGGGCTTTTCTCAGGATCCTGGT GTGCAAAAAGCATTATTTGTCATGTTTTTACTCACATACTTGGTGACAGTGGTGGGGAAC CTGCTCATTGTGGTGGATATTATTGCCAGCCCTTCCTTGGGTTCCCCAATGTATTTCTTC CTTGCCTGCCTGTCATTTATAGATGCTGCATATTCCACTACCATTTCTCCCAAGTTAATT GTAGGCTTATTCTGTGATAAAAAGACTATTTCCTTCCAAGGTTGCATGGGCCAGCTATTT ATAGACCATTTCTTTGGTGGGGCTGAGGTCTTCCTTCTGGTGGTGATGGCCTGTGATCGC TATGTGGCCATCTGTAAGCCACTGCACTATTTG…
165	OR4A6P	olfactory receptor, family 4, subfamily A, member 6 pseudogene	Pseudogene	http://www.ncbi.nlm.nih.gov/gene/390131	11p11.12		TTACAGGTCCTGTTCTCCTGAGCTCTCAACTGTGACAGAAGCCTTAGAGAAGAGTAAAGG GGACTGAGTAATAATGTTACAGAATTTGTCCTCTTGGGCAACACTCAGTGTCCTGATGTG CAAAATGCATTATTTGTCATGGTTTTACTCACATACGTTGTGAGTATGGCGGGAAACTTG CTTGCTGTGGTGGCTATTATTTCCAGCCCTTCCTTTGGCTCCCCAATGTACTTCTTCCTC ACAGCCTGTTATTTATATATGCTGCATATTCCAATACCATTTCTCCCAAATTGATTATAG GCTTACTCCATGATAAAAAGACTATTTTCTTCACAGCATGCATGGGGCAGCTATTTATAG ACCACTTATTTGGTGGTGCTGAGGTCTTCCTAC…
166	OR4A7P	olfactory receptor, family 4, subfamily A, member 7 pseudogene	Pseudogene	http://www.ncbi.nlm.nih.gov/gene?term=OR4A7P	11p11.12		ATGAGACTGAGTAGCGATGTTACAGCATTTGTCCTCCTAGGCCTTACTCAGGATCCTGAT GTGTAAAATGCATTATTTGTCGTACATTTACTCACATACATTATGACTATGGTGGGGAAC CTGCCCATTGTGGTGACTATTATTGCCACCCCCACCTTAGGCTCCCCAGTGTACTTCTTC ATTGTCTGCTTGTCATTTATAGATGTTGTGTATTCCACCACCATTCCTCCCAAATTGATT GTAAGCTATCTCCATGATAAAAAGACTATTTCCTTCCGAGCTTGCATGGGTCAGCCCTTT TATAGACCACTTAGTTGGTGGTGCTGAGGCCTTCATTCTGTTGGTGATGGCCTATAATCG CTATGTAGCCATCTGTAAGCCACTGCACTATTT…
167	OR4A8P	olfactory receptor, family 4, subfamily A, member 8 pseudogene	Pseudogene	http://www.ncbi.nlm.nih.gov/gene?term=OR4A8P	11p11.12		ATGAGGCAGAATAACAATATTACAGAATTTGTCCTCCTGGGCTTCTCTCAGTATCCTGAT GTGCAAAATGCATTATTTGTCATGTTTTTACTCATATATATTGTGACTATGGTGGGGAAC CTGCTCATTGTGGTGTCTATTATTGCCAGTCCCTTTTTGGGCTCCCCAGTGTACTTCTTC CTTGCCTGCCTGTCATTTATAGATGCTGTGTATTCCACCACCATTTCTCCTGTATTGATT GTAGACTTACTCTGTGATAAAAAGACTATTTCCTTCCCAGCTTGCATGGGTCAGCTATTT ATAGAGCACTTGTTTGGTGATACTGACGTCTTCCTTCTGGTGGTGATGGCCTATGATCGC TACGTGGCCACCTGTAAGCCACTGCGCTATTTG…
168	OR4A9P	olfactory receptor, family 4, subfamily A, member 9 pseudogene	Pseudogene	http://www.ncbi.nlm.nih.gov/gene/390137	11q11		ATGAGACCTAATAACAGCATTACAGAATTTGTCCTCCTGGGATTCTCTCAGGATCCTGGT ATGCAAAAAGAATTATTTGTCATGTTTTTATTCACATACGTTGTGACTGTGTTGGGGAAC CAGCTCATTGTGGTGACTATCATTGCCAGCCCTTCCTTGGGCTCCCCAATGTACTTCTTC CTTGCCTGCCTGTCATTTATAGATGCTGCATATTTCACTGTCATTTCTCCCAAATTGATT GTGGACTTACTCTGTGATAAAAAGACTATTTCCTTCCAAACGTTCATGGGCCAACTATTT ATAGACCACTTCTTTGGTGGTGCAGAGGCCTTCCTTCTGGTGGTGATGGCCTATGATCGC TATGTTGCCATCTGTAAGACATTGCACTATTTG…
169	OR4A10P	olfactory receptor, family 4, subfamily A, member 10 pseudogene	Pseudogene	http://www.ncbi.nlm.nih.gov/gene/390138	11q11		TCAATTGACCACTTTGTCTGTGACATGTACCCATTATTGGAACTGGCGTTCACTGATACC TACTTTATAGGCCTCACTGTTGTTGTCAATGGTGGAGCAATGTGTATGGTCATCTTCACC ATTCTACTAATATCCTACGGAATCATCCTAAACTCTCTTAAAACTTATAGTCAGGAAGGG AGGTGTAAAGCCCTGTCTACCTGCAGCCCCCACATAACCGTGGTTGTCCTCTTTTTTGTT CCCTGTATTTTCATATATGTTAGACCTGTTTCAACCTTTCCTATTGATAAATTCATGACT GTGTTTTATACAGTTATCACACCCATGTTGAATCCTTTAATATACACGTTGAGAAATTCA GAGATGAGAAACTCTATAGAAAATCTCTTGTGT…
170	OR4A11P	olfactory receptor, family 4, subfamily A, member 11 pseudogene	Pseudogene	http://www.ncbi.nlm.nih.gov/gene/390136	11q11		ATGAGACAGAATAACAGTAGTACAGAATTTGTTCTCCTGGGCTTTTCTCAGGATCCTGAT GTGCAAAATGCGCTATTTGTCATGTTTTTACTGACATACATTGTGACAATGGTGGGGAAC CTACTCATTGTGGTGACTATTATTGCCAGCCCTTCCTTGGGCTCCCCAATGTACTTTTTC CTTGCCCACCTGTCATTTATAGATGCTGTGTATTCCACCACCATTTCTCCTGTATTGATT GTAGACTTACTCTGTGACAAAAAGACGATTTCCTTCTGAGCTTGCATGGGACAACTGTTT ATAGACCACTTATTTGGTGGTTCTGAGGTCTTCCTTCTGGTGGTGATGGCCTGTGATCGC TGTGTGGCCATCTGTAAGCCACTGCACTATTTG…
171	OR4A12P	olfactory receptor, family 4, subfamily A, member 12 pseudogene	Pseudogene	http://www.ncbi.nlm.nih.gov/gene?term=OR4A12P	11q11		ATGGGACTGAGTAACAATGTTACAGAACTTTTCCTCCTGGGCCTCACTCAGGATCTCGAT GTGCAAAATGCATTATTTGTCATGTTTTTACTAACATACATTGTGACTATGGTGGGGAAC CTGCTCATTGTGGTGACTATTATTGCCACCCCATCCTTGGGCTCCCCAATGTACTTTTTC CTTGCCTGCCTGTCATTTATAGATGCTGTGTATTCCACCACCATTTATCCCAAATTGGTT GTAGACTAACTCCATAATTAAAAGACTATTTTGTTCCCAACTTGCATGGGCCAGCCACTT ACAGACCACTTATTTGGTGGTGTTGAGGTCTTTTTTTCTGTTGGTGATGGCCTGTGATCG CTATGTGGCCATCTGTAAGCCACTGCACTATTT…
172	OR4A13P	olfactory receptor, family 4, subfamily A, member 13 pseudogene	Pseudogene	http://www.ncbi.nlm.nih.gov/gene?term=OR4A13P	11q11		ATGAGACCTAATAACAGTATTACAGAATTTGTCCTCCTGGGCTTTTCACAGGATCCTGAT ATGCAAAACACATTATTTGTCATGTTTTTACTCACATACATTGTGACAGTGGTGGGGAAC CTACTCGTTGCGGTGACTATTATTGTCAGCCCTTCCTTGAGCTCCCCAATGTAATTCTTC CTTGCTTGCCTGTCATTAATAGATGCTGTATTATCCACCACCATTTCTCCCATATTGATT GTAGACCTACTCTGTGACAAAAAGACTATTTCCTTCCCAGCTTGCATGGGCCAGCTATTT ACAGACCACTTGTTTGGTGGAACTGAGATCTTCCTTCTGGTGGTGATGGCCTATGATCGC TACGTGGCCATCTGTAAGCCACTGCACTATTTA…
173	OR4A14P	olfactory receptor, family 4, subfamily A, member 14 pseudogene	Pseudogene	http://www.ncbi.nlm.nih.gov/gene?term=OR4A14P	11q11		ATGGTTTTAGGTCTAACGTATAAGTCTTTAATCCATCTTGAATTAATTTTTGTATAAGGC ATAAGGAAGGGATCCAGTTTCAGCTTTCTACATATGGCTAGCCAGTTTTCGCAGCACCAT TTATTAAATAGGGAATCCTTTCCCCATTTCTTGTTTTTGTCAGGTTTGTCAAAGATCAGA TAGTTGTAGATATGCAGCCTTATTTCTGAGGGCTCTGTTCTGTTCCATTGATCTAGCATT CTTGTACACCAATAACAGACAAACAGAGAGCCAAATAATGAGTGAACTCCCATTCACAAT TGCTTCAAAGAGAATAAAATACCTAGGAATCCAACTTACAAGAGACGCAAAGGACCTCTT CAAGGAGAACTACAAACCACTGCTCAATGAAAT…
174	OR4A15	olfactory receptor, family 4, subfamily A, member 15	Intact gene	http://www.ncbi.nlm.nih.gov/gene/81328	11q11		ATGAAAAATAAGAACAATGTGACTGAATTTATCCTCTTAGGGCTCACACAGAACCCTGAG GGGCAAAAGGTTTTATTTGTCACATTCTTACTAATCTACATGGTGACGATAATGGGCAAC CTGCTTATCATAGTGACCATCATGGCCAGCCAGTCCCTGGGTTCCCCCATGTACTTTTTT CTGGCTTCTTTATCATTCATAGATACCGTCTATTCTACTGCATTTGCTCCCAAAATGATT GTTGACTTGCTCTCTGAGAAAAAGACCATTTCCTTTCAGGGTTGTATGGCTCAACTTTTT ATGGATCATTTATTTGCTGGTGCTGAAGTCATTCTTCTGGTGGTAATGGCCTATGATCGA TACATGGCCATCTGTAAGCCTCTTCATGAATTG…
175	OR4A16	olfactory receptor, family 4, subfamily A, member 16	Intact gene	http://www.ncbi.nlm.nih.gov/gene/81327	11q11		ATGAGACCAAGCAGCAATGTTACAGAATTTGTCCTCCTGGGCCTCACTCAAGATCCTGAT GTGAAAAAAACATTATTTGTCATGTTTTTACTCATATACATTGTGACAATGGTGGGAAAC CTCCTCATTTGGGTGACTACTATTGGCAGCCCCTCCTTGGGCTCCCTAATGTACTTCTTC CTTGCCTACTTGTCACTTATGGATGCCATATATTCCACTGCCATGTCACCCAAATTGATG ATAGACTTACTCTGTGATAAAATCGCTATTTCCTTGTCAGCTTGCATGGGTCAGCTCTTC ATAGAACACTTACTTGGTGGTGCAGAGGTCTTCCTTTTGGTGGTGATGGCCTATGATCGC TATGTGGCTATCTCTAAGCCGCTGCACTATTTG…
176	OR4A17P	olfactory receptor, family 4, subfamily A, member 17 pseudogene	Pseudogene	http://www.ncbi.nlm.nih.gov/gene/390139	11q11		ATGGGAACAAGTAATAATGTTACAGAATTTGTCCTCCCAGGCCTCTCTCAGGATCCTGAT GTGCAAAAAGCATTATTTGTAATGTTTTTACTCACATACAATGTGACTATGGTGGGCAAC CTTCTCATTGTGGTGACCATTATTGCCATCGCCTCCTTGGACTCCCCAGTGTCCTTCTTC CTCGCATGCCTGTCATTTATTGATGCTGTATATTCCACTTCCTTTTCCCCTAAGTTGATG ATAGACTTACTCTGTGATAAAAAAGACTGTTTCTTTCCTGGCTTGCATGGGCCAGCTATT TATAAACTACCCATTTGGTGGTATTGAGGTCTTTCTTTTGGTGGGTATGGCCTGTGATCA CTATGTGGACATCTGTAAGCTACTGCACTATTT…
177	OR4A18P	olfactory receptor, family 4, subfamily A, member 18 pseudogene	Pseudogene	http://www.ncbi.nlm.nih.gov/gene?term=OR4A18P	11p11.12		ATGTATTCAACAACATTGATCTCCACTTTGTCTCTGCATGTTCTCCTTTTATTTTAATTT GTACCATTTTTTTCCCAAATAAAAGTACTTGCACTCACTTAGAGATGCTGAAATAAATTG ATTGGTATAAAGTAAGGTATCTGATTAACCAAATTTACACTAAAGCCAATTGGCCTTTTC ATGGATTATAACACTATGCACAACCACTCCATACTCAAACATGCATTTCTTTCTCCAATG TTATATGATGCAGCACCTAGCTCTTTACAGGACATTTTTTTCTTGGTGGGTCACAGATTT TCCTTCTGTTGGTGATGGCCTAGGCCACTATAGGGCCATCTGCAAGTCCTTGCAGTATTT GGTTGTCATGAAGCAATGGCTGTGTGTTGTGCT…
178	OR4A19P	olfactory receptor, family 4, subfamily A, member 19 pseudogene	Pseudogene	http://www.ncbi.nlm.nih.gov/gene?term=OR4A19P	11p11.12		ATGGAGCTAAGGACCAATGTGACTGACTTTGTACTCTTGTGCTTCACGCAGAATCCAAAG GAGCAGAAAGTACTTTTTGTTATGTTCTTGCTCTTCTACATTTTGACCATGGTGGGAAAC CTGCTAATTGTAGTCACCGTAACTGTCAGTGAGACCCTGGGCTCACCAATGTACTTCTTT CTTGCTGGCTTATCATTTATAGATATCATTTATTCTTCATCCATTTCCCACAGATTGATT TCAGACTTGTTCTTTGGGAATAATTCCATATCCTTCCCATCTTGCTTGGCCCAGCTCTTT ACAGAGCACCTTTTTGGTGGGTCAGAGGTCTTTCTTCTGTTGGTGATGGCCTATGACCTT GCATTACTTGGTTATCATGAGACAATGGGTGTG…
179	OR4A21P	olfactory receptor, family 4, subfamily A, member 21 pseudogene	Pseudogene	http://www.ncbi.nlm.nih.gov/gene?term=OR4A21P	11q11		TTTTGTTTACAGGTTCTGACACCTTAGTCCAATACCTTCAGAAGAACACATGGAAAATAG GAAAAATTGACTTAATTCATCCTCTTGGGGCTCACACAGAACCCTGAGGGCCAAAAAGTT TTATTTGTCACATTCTTACTCATCTACATTGTGACGATAATGGGCAACCTCCTTATCATG GTGACCATCATGGCCAGCCAGTCCCTGGGTTCCCCCATGTACTTTTTTCTGGCTTCTTTA TCATTTATACATACCGTCTATTATACTGCCATTGCTCCCAAAATGATTGTTGACCTGCTC TCTGAGAAAAAGACCATTTCTTTTCAGGGTTGTATGGCTCAACTTTTTATGGATCATTTA TTTGCTGGTGCTGAAGTCATTCTTCTGGTGGTA…
180	OR4A40P	olfactory receptor, family 4, subfamily A, member 40 pseudogene	Pseudogene	http://www.ncbi.nlm.nih.gov/gene/390116	11p11.2		ATGAGACAGAATAACAATATTACAGAAATTGTCCTCCTGGGCTTCTCCAGGATCCTGATG TGCAAAATGCATTATTTGTCATGTTTTTACTCATATACATTGTGACTATGGTGGGGAACC TGCTCATTGTGGTGACTATTATTGCCAGTCCCTCTTTGGGCTCCCCAATGTACTTCTTCC TTGCCTGCCCGTCATTTATAGATGCTGTGTATTCCACCACCATTCCTCCCTTATTGATTG TATACTTACTCTGTGATAAAAAGACTATTTCCTTCCCAGCTTGCATGGGTCAGCTATTTA TAGACCACTTGTTAGGTGGTACTGACGTCTTCCTTCTGGTGGTGATGGCCTATGATTGCC ACATGGCCATCTGTAAGCCACTGCACTATTTGA…
181	OR4A41P	olfactory receptor, family 4, subfamily A, member 41 pseudogene	Pseudogene	http://www.ncbi.nlm.nih.gov/gene?term=OR4A41P	11p11.2		AGAGAAGAGTAAAGGGGACTGAGTAACAATGTTACAGGATTTGTCCTCTTGGGCAACACT CAGGATCCTGATGTGCAAAATGCATTATTTGTCATGGTTTTACTCACATACATTGTGACT ACAGTGGGGAACCTGCTCATTGTGGTGGCTATTATTGCCAGTCCCTCCTTGGGCTCCCCA ATATACTTCTTCCTTGTCTGCCTGTCATTTATAGATGCTGCATATTCCACAGCCATTTGT CCCAAATTGACTGTAGAGTTACTCCATGACAAAAAGACTATTTTCTTCACAGCATGCATG GGGCAGCTATTTAAAGACCACTTATTTGGTGGTGCTGAGGTCTTCCTACTGGTGGGGATG GTCTATGATCGCTATGTGGCCGACTGTAAGCCA…
182	OR4A42P	olfactory receptor, family 4, subfamily A, member 42 pseudogene	Pseudogene	http://www.ncbi.nlm.nih.gov/gene?term=OR4A42P	11p11.2		ATGAGACTGAGTATCAATGTTACAGCATTTGTCCTCCTAGGCCTTACTCAGGATCCTGAT GTGTAAAATGCATTATTTGTCATACGGTTTACTCACATACTTTATGACTATGGTGGGGAA CCTGCTCATTGTGGTGACTATTATTGCCAACCCCACCTTAGGCTCCCCAGTGTACTTCTT CCTTGCCTGCTTGTCATTTATAGATGCTGTGTATTCCACCACCATTTCTCCCAAATTGAT TGTAGGCTATCTCCATGATAAAAAGACTGTTTCCTTCCAAGCTTGCATGGGTCAGCCATT TTATAGACCACTTAGTTGGCGGTGCTGAGGTCTTCCTTCTGTTGGTGATGGCCTATAATC GCTATGTAGCCATCTGTAAGCCACTGCACTATT…
183	OR4A43P	olfactory receptor, family 4, subfamily A, member 43 pseudogene	Pseudogene	http://www.ncbi.nlm.nih.gov/gene/390117	11p11.2		ATGAGACTGAGTATCAATGTTACAGCATTTGTCCTCCTAGGCCTTACTCAGGATCCTGAT GTGTAAAATGCATTATTTGTCATACGGTTTACTCACATACTTTATGACTATGGTGGGGAA CCTGCTCATTGTGGTGACTATTATTGCCAACCCCACCTTAGGCTCCCCAGTGTACTTCTT CCTTGCCTGCTTGTCATTTATAGATGCTGTGTATTCCACCACCATTTCTCCCAAATTGAT TGTAGGCTATCTCCATGATAAAAAGACTGTTTCCTTCCAAGCTTGCATGGGTCAGCCATT TTATAGACCACTTAGTTGGCGGTGCTGAGGTCTTCCTTCTGTTGGTGATGGCCTATAATC GCTATGTAGCCATCTGTAAGCCACTGCACTATT…
184	OR4A44P	olfactory receptor, family 4, subfamily A, member 44 pseudogene	Pseudogene	http://www.ncbi.nlm.nih.gov/gene?term=OR4A44P	11p11.2		TTACAGGTCCTGTTCTCCTGAGCTCTCAACTGTGACAGAAGCCTTAGAGAAGAGTAAAGG GGACTGAGTAATAATATTACAGAATTTGTCCTCTTGGGCAACACTCAGTGTCCTGATGTG CAAAATGCATTATTTGTCATGGTTTTACTCACATACATTGTGAGTATGGCGGGAAACTTG CTCGCTGTGGTGGCTATTATTGCCAGCCCCTCCTTTGGCTCCCCAATGTACTTCTTCCTC ACTGCCCGTTATTTATGGATGTGGCATATTCCAATACCATTTCTTCCAAATTGATTATAG ACTTACTCCATGACAAAAAGACTATTTTCTTCACAGCATGCATGGGGCAGCTATTTATAG ACCACTTATTTGGTGGTGCTGAGGTCTTCCTAC…
185	OR4A45P	olfactory receptor, family 4, subfamily A, member 45 pseudogene	Pseudogene	http://www.ncbi.nlm.nih.gov/gene?term=OR4A45P	11p11.2		ATGAGACAAAATAACAGTATTACAGAATTTGTCTTCCTGGGCTTCTCTCAGGATCCTGAT GTGCAAAATGCATTATTTGTCATGTTTTTACTCACATACATTGTGTCAGTGGTGGGGAAC CTACTCATTGTCATGACTATTATTGCCAGCCCTTCCTTGGGCTCCCCAGTGTACTTCTTC CTCACCTGCCTGTCATTTATAGAGGCTGTGTATTCCACCACCATTTCTCCTGTATTGATT GTCGACTTCCTCTGTGATAAAAAGACTATTTCCTTCCGAGCTTGCATGGGCCAGCTGTTT ATAGACCACTTGTTTGGTGGTGCAGATCTTTCTTCTGGTGATGATGGCCTGGGATCGCTA CATGGCCATCTGTAAGCCACTGCACTATTTGAC…
186	OR4A46P	olfactory receptor, family 4, subfamily A, member 46 pseudogene	Pseudogene	http://www.ncbi.nlm.nih.gov/gene?term=OR4A46P	11p11.2		CTGGAATAAGGACATACAGAAAGACGTACGGAGCAAAGGAACAATGTGACTGAGTTTGTC CTTGTGGGGCTCACTCAGAGCCCCCAGGGACAGAAAATATTATTTGTTGTGTTCTTGCTC ATCTACATTGTGACAATGGTAGGCAACATATTCATTGTTGTGACTGTGGTGGTCAGCCCA ACTTTGGATGCCCCATGTACTTCTTCCTTGTCTACTTATCATTTATGGATGCTGTTCATT CTACTACAGTTACCCCAAATATGATTATATACTTACTCTATGAGAAGAAAACCATTTCGT TCCAAGCTTGCATGACCCAGCTTTTTATAGGACACCCATTTGGGGGTGCTGAGATTTTAC TCCTGGTTGTCATGGCCTATGAAGGCTACGTGG…
187	OR4A47	olfactory receptor, family 4, subfamily A, member 47	Intact gene	http://www.ncbi.nlm.nih.gov/gene/403253	11p11.2		ATGGAGCCAAGGAAAAATGTGACTGACTTTGTCCTCTTGGGCTTCACACAGAATCCAAAG GAGCAGAAAGTACTTTTTGTTATGTTCTTGCTCTTCTACATTTTGACCATGGTGGGCAAC CTGCTCATTGTAGTGACCGTAACTGTCAGTGAGACCCTGGGCTCACCAATGTACTTCTTT CTTGCTGGCTTATCATTTATAGATATCATTTATTCTTCATCCATTTCCCCCAGATTGATT TCAGGCTTGTTCTTTGGGAATAATTCCATATCCTTCCAATCTTGCATGGCCCAGCTCTTT ATCGAGCACATTTTCGGTGGGTCAGAGGTCTTTCTCCTGTTGGTGATGGCCTATGACTGC TATGTGGCCATCTGTAAGCCCTTGCATTATTTG…
188	OR4A48P	olfactory receptor, family 4, subfamily A, member 48 pseudogene	Pseudogene	http://www.ncbi.nlm.nih.gov/gene?term=OR4A48P	11p11.2		CTTTTTTCAAAACACCTTGTGCGTGCCTCCTGGCAGTTGGTGAACTTTCTGATGTATTCA ACAGCATTGATCTCCACTTTGTCTCTGCATGTTCTCCTTTTATTTTAATTTTTACCATTT TTTTCCCACATAAAAGGTCTTGCAGTCACTTAGAAATGCTGAGATAAATTGACTGGTATA AAGTAAGGTATATGATTAACGAAATTTACACTAAAGCTAATTGGCCTTTTCATGGACTAT AAGACTATGCACAACCACTCCGTACTCAAACATGCATTTCTCTCTCAAATGTTGTATGAC CCAGTACCCAGCTCTTCACAGCACACTTTTTTCTTGGTGGATCTCAGGTGTTCCTTCTGT TGGTGATGGCCTAGACCACTTATAGGGCCATCT…
189	OR4A49P	olfactory receptor, family 4, subfamily A, member 49 pseudogene	Pseudogene	http://www.ncbi.nlm.nih.gov/gene?term=OR4A49P	11p11.12		ATGACAGAGTTTGTCCTTGTGGGGCTCACTCAGAGCCCCCAGGGACAGAAAATATTATTT GTTGTGTTCTTGCTCATCTACCTTGTGACAATGGTAGGTGACATACTCATTGTTGTAACT GTGGTGGTCAGCCCAACTTTGGATGCCCCTATGTACTTCTTCCTTGGGTACTTATCATTA ATGGATGCTGTTTAGTCCTCAGGTGAAGCAGCTTGTTTTGGTTCCATATTTATATAAAAA TGATCCATTGATCTTCCCAGATGTTTAGAATATCTGATAATACCTCTGCTATTTTCAATA CCCCCTTCTCATGGCCTTCTAAAAAACAGCCAGGCTCTGCTTTTTATATGTAAAATCAGC ATAATCCATAATCTATGAACTTCAAATATGCAA…
190	OR4A50P	olfactory receptor, family 4, subfamily A, member 50 pseudogene	Pseudogene	http://www.ncbi.nlm.nih.gov/gene?term=OR4A50P	11q11		ATGGGATCTAGTAACAATGTTACAGAATTTGTCCTCCTGGCCCTCACTCAGGCTCCTGAT GTGCAAAAAGTATTATTTGTAATGTTTTTATTCACATACATTGTGACTATGGTGGGCAAC CTGCTCACTGTGGTGACCATTTTTGCCCTCCCTCTTTGGGCTCCCTAGTGTAACTCTTCC TTGCCTGCCTGTCATTGATGGATGCCGTATATTCCACTTCATTTTCTCCTAAACTGATGA TAGACTTACTCTGCGATAAAAAAGACTGTTTCCTTCCCGGCTTGCATGGGCCAGCTATTT GCGGACCACCTATTTGGTGGTGTTGAGGTCTTTCTTTTCGTGGGGATGGCCTATGATCAC TATGTGGCCATCTCTAAGCCACTGCACTATTTG…
191	OR4B1	olfactory receptor, family 4, subfamily B, member 1	Intact gene	http://www.ncbi.nlm.nih.gov/gene/119765	11p11.2		ATGGCCAGTACAAGTAATGTGACTGAGTTGATTTTCACTGGCCTTTTCCAGGATCCAGCT GTGCAGAGTGTATGCTTTGTGGTGTTTCTCCCCGTGTACCTTGCCACGGTGGTGGGCAAT GGCCTCATCGTTCTGACGGTCAGTATCAGCAAGAGTCTGGATTCTCCCATGTACTTCTTC CTTAGCTGCCTGTCCTTGGTGGAGATCAGTTATTCCTCCACTATCGCCCCTAAATTCATC ATAGACTTACTTGCCAAGATTAAAACCATCTCTCTGGAAGGCTGTCTGACTCAGATATTC TTCTTCCACTTCTTTGGGGTTGCTGAGATCCTTTTGATTGTGGTGATGGCCTATGATTGC TACGTGGCCATTTGCAAGCCTCTTCATTATATG…
192	OR4B2P	olfactory receptor, family 4, subfamily B, member 2 pseudogene	Pseudogene	http://www.ncbi.nlm.nih.gov/gene?term=OR4B2P	11p11.2		ATGGCCAGTACAAATAATGTGACTGAGTCAATGATCACCAGCCTTTTCCAGGATCCAGCA GTGCAGAGAGTGTGCTTTGTGGTGTTTCTCCCCGTGTACTGGCCATGGAGGTGGGCAATG GCCTCATCGTTCTGACGGTCAGTATCAGCAAGAGTCTGCATTCCCCTGTGTACTTCTTCC TGAGCTACCTGTCATTGATGGAGATCAGTTACTTCACTGTTGTCCCTAAATTCATCACAG ACTTACTTGCCAAGATTAAAGCCATCTCTCTGGAGGGCTATCTGGCTCAGATATTCTTGC ACTTCTTTGGCATCCCCTGGATCTTTCTGCTCCCACTGATGACCAATGACCAATATATGG CCAACTGCAAACTTTATTACTACACAACCATCA…
193	OR4C1P	olfactory receptor, family 4, subfamily C, member 1 pseudogene	Pseudogene	http://www.ncbi.nlm.nih.gov/gene?term=OR4C1P	11q11		ATGGATCACCACATGCCTCCCAACAATGTGACTGAATTCATTCTCTTGGGGCTCACACAG AATCCACACTTGCAGAAAATACTCTTTATTGTATTTTTATTTATTTTTCTATTTACCATG CTGGCCAATCTGTTCATTGTCATCACCATCTCCTGTAGCCCCACACTTTCATCACCCATG TACTTCTTTCTCACTTACTTATCCTTTATAGATGCCTCCTACACCTCTGTCACAACCCCC AAAATGATCACCGACCTGCTCTACCAGAGGAGAACTATTTCCTTGGCTGGCTGCCTGACT CAGCTCTTTGTGGAGCACTTGCTGGGAGGCTCAGAGATCATCCTCCTTATTGTCATGGCC TATGACCGCTACGTGGCCATCTGCAAGCCCCTG…
194	OR4C2P	olfactory receptor, family 4, subfamily C, member 2 pseudogene	Pseudogene	http://www.ncbi.nlm.nih.gov/gene/119750	11p11.2	Location: 16 in HGNC	ATGAAGAATAAAAGGAATGTGACTGAATTCGTTTTAACAGGTCTTACACAGAACCCTAAA ATGGAGAAAGTCATGTTTGCAGTATTTTTGGTTCTTTACATGATAACACTTTCAGGCAAC CTGCTCCTTGTGGTTACAATTACCACCAGCCAGGCTCTTAGCTCCCCCATGTACTTCTTC CTGAGCCACCTTTCTTTGATAGACACAGTTTATTCTTCTTCTTCAGCTCCTAAGTTGATT GTCGATTCCCTTCATGAGAAGAAAATCATCTCCTTTAATGGGTGTATGGCTCAAGCCTAT GAAGAACACATTTTTGGTGCTACTGAGATCATCCTGCTGACAGTGATGGCCTGTGACAAC TATGTGGCCATCTGCAAACCTCTGCACTACACA…
195	OR4C3	olfactory receptor, family 4, subfamily C, member 3	Intact gene	http://www.ncbi.nlm.nih.gov/gene/256144	11p11.2		ATGGACATACCACAAAATATCACAGAATTTTTCATGCTGGGGCTCTCACAGAACTCAGAG GTACAGAGAGTTCTCTTTGTGGTCTTTTTGCTGATCTATGTGGTCACGGTTTGTGGCAAC ATGCTCATTGTGGTCACTATCACCTCCAGCCCCACGCTGGCTTCCCCTGTGTATTTTTTC CTGGCCAACCTATCCTTTATTGACACCTTTTATTCTTCTTCTATGGCTCCTAAACTCATT GCTGACTCATTGTATGAGGGGAGAACCATCTCTTATGAGTGCTGCATGGCTCAGCTCTTT GGAGCTCATTTTTTGGGAGGTGTTGAGATCATTCTGCTCACAGTGATGGCTTATGACCGC TATGTGGCCATCTGTAAGCCCCTGCACAATACT…
196	OR4C4P	olfactory receptor, family 4, subfamily C, member 4 pseudogene	Pseudogene	http://www.ncbi.nlm.nih.gov/gene?term=OR4C4P	11q12.1		ATGAAAAAGATGAACAATGTAATAGAATTCATACTGCTGGGCCTCACTCACAATCCAGAA CTGCAGAAATTCTTGTTTGTTATGTTTTTAATCACCTACTTGATCACATTGGCAGGTAAC CTGTTCATCTCAGTCATCATCTTCATCAGCCCAGCCCTGGGTTCCCCCATGTACTCTTTT CCGTCCTATTTGTTCATTATAGACATTTTCTGCTCTTCTTCCATAGCCCCTAAAATGAAC TTTGACTTGATCTCTGAAAAGAACACCATATCCTTCAATGGCTGCATGACTCAGCTCTTC ACAGAACATTTCTTTGAGGCAGCTGAGATCATCTTATTAAGTGTCATGGCCTATGACCAC TATGTGGCCATCCGTAAGCCCTTGCACTATGCA…
197	OR4C5	olfactory receptor, family 4, subfamily C, member 5	Intact gene	http://www.ncbi.nlm.nih.gov/gene?term=OR4C5	11p11.2		ATGTATGTGTCAAATTGCAATCCTTGTGCTATTCACAGAAAAATCAATTATCCAAATACC AAACTGGATTTCGAGCAAGTGAACAACATAACGGAATTCATCTTGCTTGGCCTGACACAG AACGCAGAGGCACAGAAACTCTTGTTTGCTGTGTTTACACTCATCTACTTTCTCACCATG GTAGACAACCTAATCATTGTGGTGACAATCACCACCAGCCCAGCCCTGGACTCCCCCGTG TATTTTTTTCTGTCTTTCTTTTCCTTCATAGATGGCTGCTCCTCTTCTACCATGGCCCCC AAAATGATATTTGACTTACTCACTGAAAAGAAAACTATTTCCTTCAGTGGGTGCATGACC CAGCTCTTTGTAGAACATTTCTTTGGGGGAGTT…
198	OR4C6	olfactory receptor, family 4, subfamily C, member 6	Intact gene	http://www.ncbi.nlm.nih.gov/gene/219432	11q11		ATGGAAAATCAAAACAATGTGACTGAATTCATTCTTCTGGGTCTCACAGAGAACCTGGAG CTGTGGAAAATATTTTCTGCTGTGTTTCTTGTCATGTATGTAGCCACAGTGCTGGAAAAT CTACTTATTGTGGTAACTATTATCACAAGTCAGAGTCTGAGGTCACCTATGTATTTTTTT CTTACCTTCTTGTCCCTTTTGGATGTCATGTTCTCATCTGTCGTTGCCCCCAAGGTGATT GTAGACACCCTCTCCAAGAGCACTACCATCTCTCTCAAAGGCTGCCTCACCCAGCTGTTT GTGGAGCATTTCTTTGGTGGTGTGGGGATCATCCTCCTCACTGTGATGGCCTATGACCGC TACGTGGCCATCTGTAAGCCCCTGCACTACACG…
199	OR4C7P	olfactory receptor, family 4, subfamily C, member 7 pseudogene	Pseudogene	http://www.ncbi.nlm.nih.gov/gene?term=OR4C7P	11p11.12		TGTTTTCTTTTCAGGTAATGCAATTAGCCACCATTTGAAATACATGGCGAATAGAAACAA CGTGACAGAGTTTATTCTATTGGGGCTTACAGAGAATCCAAAAATGCAGAAAATCATATT TGTTGTGTTTTGTCATCTACATCACCACCATGATAGGAAATGTGCTCATTGTGGTCACCA TCACTGCCAGCCCATCATTGAGGTCCCCCATGTAATTTTTCCTGGCCTATCTGTCCTTTA TTGATGCCTGCTATTCCTCTGTCAATGTCTCTAAGCTGATCACAGATTCACTCTATGAAA ACAAGACTATCTTACTCAATGGATGTATGACTCAAGTCTTTGGAGAACATTTTTTCAGAG GTGTTGAGGTCATCCTACTTACTGTAATGGCCT…
200	OR4C9P	olfactory receptor, family 4, subfamily C, member 9 pseudogene	Pseudogene	http://www.ncbi.nlm.nih.gov/gene?term=OR4C9P	11p11.2		TGTTTTCTTTTCAGGTATTGTAATTAACCACCATTTGAAATACATGGTGAATAGAAACAA TGTGACAGAGTTTATTCTACTGGGGCTTATAGAGAATCCAAAAATGCAGAAAATCATATT TGTTGTGTTTTGTCATCTACATCACCACCATGATAGGAAATGTGCTCATTGTGGTCACCG TCACTGCCAGCCCATCATTGAGGTCCCCCATGTACTTTTACCTGGCCTATCTGTCCTTTA TTGATGCCTGCTATTCCTCCGTCAATGCCCCTAAGCTGATCACAGATTCACTCTATGAAA ACAAGACTATCTTACTCAATGGATGTATGACTCAAGTCTTTGGAGAACATTTTTTCGGAG GTGTTGAGGTCATCCTACTTACTGTAATGGCCT…
201	OR4C10P	olfactory receptor, family 4, subfamily C, member 10 pseudogene	Pseudogene	http://www.ncbi.nlm.nih.gov/gene?term=OR4C10P	11p11.2		ATGCAATTAATCATCACATGAAATACATGGAGAATAGGAATAACGTGACAGAGTTTGTTT TACTAGGGCTTACAGAGAATCCAAAGATGCAGAAAATCATATTTGTTGTGTTTTTTTGTC ATCTATATCATCACTGTGGTGGGAAATGCGCTCATTGTGGTCACCATCACTGCCAGCCCA TCACTGGGGTCCCCCATGTACCTTTTCCTGGCCTATCTCTCCTTTATAGATGCCTGCTAT TCTTCTGTCAATACCCCTAAGCTGATCACAGATTCACTCTATGGAAAGAACACCATCCTA TTCAATGGATGCATGACTCAAGTCTTTGGAGAACATTTCTTCGGAGGTGCAGAGGGTATC CTACTTACTGTGATGGCCTATGACCGCTATGTG…
202	OR4C11	olfactory receptor, family 4, subfamily C, member 11	Intact gene	http://www.ncbi.nlm.nih.gov/gene/219429	11q11		ATGCAGCAAAATAACAGTGTGCCTGAATTCATACTGTTAGGATTAACACAGGATCCCTTG AGGCAGAAAATAGTGTTTGTAATCTTCTTAATTTTCTATATGGGAACTGTGGTGGGGAAT ATGCTCATTATTGTGACCATCAAGTCCAGCCGGACACTAGGAAGCCCCATGTACTTCTTT CTATTTTATTTGTCCTTTGCAGATTCTTGCTTTTCAACTTCCACAGCCCCTAGATTAATT GTGGATGCTCTCTCTGAAAAGAAAATTATAACCTACAATGAGTGCATGACACAAGTCTTT GCACTACATTTATTTGGCTGCATGGAGATCTTTGTCCTCATTCTCATGGCTGTTGATCGC TATGTGGCCATCTGTAAGCCCTTGCGTTACCCA…
203	OR4C12	olfactory receptor, family 4, subfamily C, member 12	Intact gene	http://www.ncbi.nlm.nih.gov/gene/283093	11p11.12		ATGGAGAAGAAAAAGAATGTGACTGAATTCATTTTAATAGGTCTTACACAGAACCCCATA ATGGAGAAAGTCACGTTTGTAGTATTTTTGGTTCTTTACATGATAACACTTTCAGGCAAC CTGCTCATTGTGGTTACCATTACCACCAGCCAGGCTCTGAGCTCCCCCATGTACTTCTTC CTGACCCACCTTTCTTTGATAGACACAGTTTATTCTTCTTCTTCAGCTCCTAAGTTGATT GTGGATTCCTTTCAAGAGAAGAAAATCATCTCCTTTAATGGGTGTATGGCTCAAGCCTAT GCAGAACACATTTTTGGTGCTACTGAGATCATCCTGCTGACAGTGATGGCCTGTGACTGC TATGTGGCCATCTGCAAACCTCTGAACTACACA…
204	OR4C13	olfactory receptor, family 4, subfamily C, member 13	Intact gene	http://www.ncbi.nlm.nih.gov/gene/283092	11p11.12		ATGGCGAATAGAAACAATGTGACAGAGTTTATTCTATTGGGGCTTACAGAGAATCCAAAA ATGCAGAAAATCATATTTGTTGTGTTTTCTGTCATCTACATCAACGCCATGATAGGAAAT GTGCTCATTGTGGTCACCATCACTGCCAGCCCATCACTGAGATCCCCCATGTACTTTTTC CTGGCCTATCTCTCCTTTATTGATGCCTGCTATTCCTCTGTCAATACCCCTAAGCTGATC ACAGATTCACTCTATGAAAACAAGACTATCTTATTCAATGGATGTATGACTCAAGTCTTT GGAGAACATTTTTTCAGAGGTGTTGAGGTCATCCTACTTACTGTAATGGCCTATGACCAC TATGTGGCCATCTGCAAGCCCTTGCACTATACC…
205	OR4C14P	olfactory receptor, family 4, subfamily C, member 14 pseudogene	Pseudogene	http://www.ncbi.nlm.nih.gov/gene?term=OR4C14P	11q11		ATGGGGACTTCAAATAATGAGACTGAATTCATTCTTTTGGGCATTACAAAAAATCCAGAA CTAAGGAAAATATTCTCTGCTTTGTTTCTAGCCATGTATGTGACCACAGTGTTGGGAAAT CTATTCATTGTGGTGACTCTGGCTGCAAGTTGGAGTCTGAGATCACCTATGTACTTTTCC CTTACTTCCTTGTCTCTCATGGGTGCCACCTACTCTTCCATCACTGCCCCTAAGATGACT GTGGACTCTTTGAGAACACTACCATTTCCCTTGAAGGCTGCATGACCCAGCTCTTTGCAG AGCATTTCTCTGATGGTGTAGCGATCATCCTTCTCACTGTGATGGTCTGTGACTGCTATG AGGCCATCAGTAAGCCCCTGCATGACACAACCA…
206	OR4C15	olfactory receptor, family 4, subfamily C, member 15	Intact gene	http://www.ncbi.nlm.nih.gov/gene/81309	11q11		ATGCAAAACCAAAGCTTTGTAACTGAGTTTGTCCTCCTGGGACTTTCACAGAATCCAAAT GTTCAGGAAATAGTATTTGTTGTATTTTTGTTTGTCTACATTGCAACTGTTGGGGGCAAC ATGCTAATTGTAGTAACCATTCTCAGCAGCCCTGCTCTTCTGGTGTCTCCTATGTACTTC TTCTTGGGCTTCCTGTCCTTCCTGGATGCGTGCTTCTCATCTGTCATCACCCCAAAGATG ATTGTAGACTCCCTCTATGTGACAAAAACCATCTCTTTTGAAGGCTGCATGATGCAGCTC TTTGCTGAACACTTCTTTGCTGGGGTGGAGGTGATTGTCCTCACAGCCATGGCCTATGAT CGTTATGTGGCCATTTGCAAGCCCTTGCATTAC…
207	OR4C16	olfactory receptor, family 4, subfamily C, member 16	Intact gene	http://www.ncbi.nlm.nih.gov/gene/219428	11q11		ATGCAACTGAATAATAATGTGACTGAGTTCATTCTGCTTGGATTGACACAGGATCCTTTT TGGAAGAAAATAGTGTTTGTTATTTTTTTGCGTCTCTACTTGGGAACACTGTTGGGTAAT TTGCTAATCATTATTAGTGTCAAGACCAGCCAGGCACTTAAGAACCCAATGTTCTTCTTC CTTTTCTACTTATCCTTATCTGATACTTGCCTCTCTACTTCCATAACCCCTAGAATGATT GTGGATGCCCTTTTGAAGAAGACAACTATCTCCTTCAGCGAGTGCATGATCCAAGTCTTT TCATCCCATGTCTTTGGCTGCCTGGAGATCTTCATCCTCATCCTCACGGCTGTTGACCGC TATGTGGACATCTGTAAGCCCCTGCACTACATG…
208	OR4C45	olfactory receptor, family 4, subfamily C, member 45	Intact gene	http://www.ncbi.nlm.nih.gov/gene?term=OR4C45	11p11.12		ATGAACAATGTAACAGAATTCATCCTGCTGGGCCTCACTCACAATCCAGAACTGCAGAAA TTCCTGTTTGTTATGTTTTTAATCACCTACTTGATCACACTGGCAGGTAACCTGCTCATC TCAGTCATCATCTTCATCAGCCCAGCCCTGGGTTCCCCCATGTACCTTTTTCTGTCCTAT TTATCCATTATAGATATTTTCTACTCTTCTTCCATAGCCCCTAAAATGATCTTTGACTTG ATCTCTGAAAACAACACCATATCCTTCAATGGCTGCATGACTCAGCTCTTCACAGAACAT TTCTTTGCGGCAGCTGAGACCATCTTATTAAGTGTCATGGCCTACGACTGCTATGTGGCC ATCTGTAAGCCCTTGCACTATGCAACCATCATG…
209	OR4C46	olfactory receptor, family 4, subfamily C, member 46	Intact gene	http://www.ncbi.nlm.nih.gov/gene/119749	11p11.12		ATGGAGAATAGGAATAACATGACAGAGTTTGTTTTGCTGGGGCTTACAGAGAATCCAAAG ATGCAGAAAATCATATTTGTTGTGTTTTTTGTCATCTATATCATCACTGTGGTGGGATAT GTGCTCATTGTGGTCACCATCACTGCCAGCCCATCACTGGGGTCCCCCATGTACCTTTCC CTGGCCTATCTCTCCTTTATTGATGCCTGCTATTCCTCTGTCAATACCCCTAACCTGATC ACACATTCACTCTATGGAAAGAAGGCCATCCTATTCAATGGATGCATGACTCAAGTCTTT GGAGAACATTTCTTCGGAGGTGCAGAGGGCATCCTACTTACTGTGATGGCCTATGACCAC TATGTGGCCATCTGCAAGCCCTTGCACTATATG…
210	OR4C48P	olfactory receptor, family 4, subfamily C, member 48 pseudogene	Pseudogene	http://www.ncbi.nlm.nih.gov/gene?term=OR4C48P	11		ATGGAGCAAGTGAACAACGTAACGGAATTTTCTTGCTTGGCCTGACATAGAACACAGGGG CACAGAAACTCTTGTTTGCTGTGTTTACACTCATCTAATTTCTCACCATGGTAGGCAACC TACTCATTGTGGTGACAATCACCACCAGCCCAGCCCTGCACTCCCCCATGTATTTTTTTC TGTCTTTCTTGTCCTTCATAGATGGCTGCTGCTCTTCTACCATGGCCCCCAAAATGATAT TTAACTTACTCACTGAAAGGAAACTATCTCCTTCAGTGCGTGCATGACCCAGCTCTTTGC AGAACATTTCTTTGGGAGAGTTGAGATCATTCTGCTCGTGGTAATGGCCTATGACCGCTA TGAGACAATCTGCAAGCCCCTGTACTACCTGAT…
211	OR4C49P	olfactory receptor, family 4, subfamily C, member 49 pseudogene	Pseudogene	http://www.ncbi.nlm.nih.gov/gene?term=OR4C49P	11		ATGGAAATACCACACAATATCACAGAATTTGTCATGCTGGGACTCTCACAGAACTCAGAG GTACAGAGAGTTCTCTTTGTGGTCTTTTATGTGGTCACAGTTTGTGGCAACATGCTCATT GTGGTCACTATCACCTCCAGCCCCACCCTGGCTTCCCCTGTGTATTTTTTCCTGGCCAAC CTATCCTTTATTGACACCTTTTATTCTTTTTCTATGGCTCCTAAACTCATTGCTGACTCC TTGTATGAGGGGAGAACCATTTCTTATGAGTGCTGCATGGCTCAGCTCTTTGGAGCTCAT TTTTTGGGAGGTGTTGAGATCATTCTGCTCACACTGATGGCCTATGACCACTATGTGGCC ATCTGTAAGCCCCTGCACTGTACTACCATCATG…
212	OR4C50P	olfactory receptor, family 4, subfamily C, member 50 pseudogene	Pseudogene	http://www.ncbi.nlm.nih.gov/gene/256190	11p11.12		ATGAAGAATAAAAGGAATGTGACTGAATTCATTTTAACAGGTCTTACACAGAACCCTAAA ATGGAGAAAATCATGTTTGCAGTATTTTTGGTTCCTTACATGATAACACTTTCAGGCAAC CTGCTCATTGTGGTTACAATTACCACCAGCCAGGCTCTGATCTCCCCCATGTACTTCTTC CTGACCCACCTTTCTTTGATAGACACAGTTTATTCTTCTTCTTCAGCTCCTAAGTTGATT GCCGATTCCCTTCATGAGAAGAAAATCATCTCCTTTAATGGGTGTATGGCTCAAGCCTAT GCAGAACACATTTTTGGTGCTACTGAGATCATCCTGCTGACAGTGATGGCCTGTGACCAC AATGTGGCCATCTGCAAACCTCTGCACTACACA…
213	OR4D1	olfactory receptor, family 4, subfamily D, member 1	Intact gene	http://www.ncbi.nlm.nih.gov/gene/26689	17q23.2		ATGGAACCACAGAACACCACACAGGTATCAATGTTTGTCCTCTTAGGGTTTTCACAGACC CAAGAGCTCCAGAAATTCCTGTTCCTTCTGTTCCTGTTAGTCTATGTTACCACCATTGTG GGAAACCTCCTTATCATGGTCACAGTGACTTTTGACTGCCGGCTCCACACACCCATGTAT TTTCTGCTCCGAAATCTAGCTCTCATAGACCTCTGCTATTCCACAGTCACCTCTCCAAAG ATGCTGGTGGACTTCCTCCATGAGACCAAGACGATCTCCTACCAGGGCTGCATGGCCCAG ATCTTCTTCTTCCACCTTTTGGGAGGTGGGACTGTCTTTTTTCTCTCAGTCATGGCCTAT GACCGCTACATAGCCATCTCCCAGCCCCTCCGG…
214	OR4D2	olfactory receptor, family 4, subfamily D, member 2	Intact gene	http://www.ncbi.nlm.nih.gov/gene/124538	17q22		ATGGAAACAGGGAACCTCACGTGGGTATCAGACTTTGTCTTCCTGGGGCTCTCGCAGACT CGGGAGCTCCAGCGTTTCCTGTTTCTAATGTTCCTGTTTGTCTACATCACCACTGTTATG GGAAACATCCTTATCATCATCACAGTGACCTCTGATTCCCAGCTCCACACACCCATGTAC TTTCTGCTCCGAAACCTGGCTGTCCTAGACCTCTGTTTCTCTTCAGTCACTGCTCCCAAA ATGCTAGTGGACCTCCTCTCTGAGAAGAAAACCATCTCTTACCAGGGCTGCATGGGTCAG ATCTTCTTCTTCCACTTTTTGGGAGGTGCCATGGTCTTCTTCCTCTCAGTGATGGCCTTT GACCGCCTCATTGCCATCTCCCGGCCCCTCCGC…
215	OR4D5	olfactory receptor, family 4, subfamily D, member 5	Intact gene	http://www.ncbi.nlm.nih.gov/gene/219875	11q24.1		ATGAATCCAGCAAATCATTCCCAGGTGGCAGGATTTGTTCTACTGGGGCTCTCTCAGGTT TGGGAGCTTCGGTTTGTTTTCTTCACTGTTTTCTCTGCTGTGTATTTTATGACTGTAGTG GGAAACCTTCTTATTGTGGTCATAGTGACCTCCGACCCACACCTGCACACAACCATGTAT TTTCTCTTGGGCAATCTTTCTTTCCTGGACTTTTGCTACTCTTCCATCACAGCACCTAGG ATGCTGGTTGACTTGCTCTCAGGCAACCCTACCATTTCCTTTGGTGGATGCCTGACTCAA CTCTTCTTCTTCCACTTCATTGGAGGCATCAAGATCTTCCTGCTGACTGTCATGGCGTAT GACCGCTACATTGCCATTTCCCAGCCCCTGCAC…
216	OR4D6	olfactory receptor, family 4, subfamily D, member 6	Intact gene	http://www.ncbi.nlm.nih.gov/gene/219983	11q12.1		ATGGACCAGATCAACCACACTAATGTGAAGGAGTTTTTCTTCCTGGAACTTACACGTTCC CGAGAGCTGGAGTTTTTCTTGTTTGTGGTCTTCTTTGCTGTGTATGTAGCAACAGTCCTG GGAAATGCACTCATTGTGGTCACTATTACCTGTGAGTCCCGCCTACACACTCCTATGTAC TTTCTCCTGCGGAACAAATCAGTCCTGGACATCGTTTTTTCATCTATCACCGTCCCCAAG TTCCTGGTGGATCTTTTATCAGACAGGAAAACCATCTCCTACAATGACTGCATGGCACAG ATCTTTTTCTTCCACTTTGCTGGTGGGGCAGATATTTTTTTCCTCTCTGTGATGGCCTAT GACAGATACCTTGCAATCGCCAAGCCCCTGCAC…
217	OR4D7P	olfactory receptor, family 4, subfamily D, member 7 pseudogene	Pseudogene	http://www.ncbi.nlm.nih.gov/gene?term=OR4D7P	11q12.1		CCTTCTATAACAAAATCTCTCCCCAGGTGGTTGAAGAACAAGAAGAAACATGATCCCATT GAGCAGGGAAATTACACCAGGGTGAAGGAATCTCTTTTTTCAAGGACTGACCCAGTCCCA AGAGCTGAGCTTGGTCTTATTTCTTTTCTTATTTTTTGTGTACTCAGCAACTGTGCTGGG TAACCTCCTCATCATGGTCGTGGTGACCTGTGAGTCTCGCCTTCACACCCCCACGTACTT CCTGCTCTGCAATCTCTCTGTGTTGGTTATCTGCTTCTCCTCCATCACTGCTCGGAAGGT GCTAATAGACCTTTCAAGCAGAAAGACCATCTCCTTCAATGGTTGCATGACACAGATGTT TTTCTTCCACCTCCTCGGTGGGACAGACGTTTT…
218	OR4D8P	olfactory receptor, family 4, subfamily D, member 8 pseudogene	Pseudogene	http://www.ncbi.nlm.nih.gov/gene/401696	11q12.1		ATGGAGATGAAAAACTGTACCAGGGTAAAAGAATTTATTTTCCTTGGCCTAACCCAGAAT GGGGACACAAGATTGGTCCTATTTCTTTTCCTACTCTTGGTGTACATGACGACTCTGCTG GGAAACCTCCTCATCATGGTCACTGTCACCTGTGAATCTTGCCTTCACATGCCCATGTAT TTTTTGCTCCATAATTTATCTATTGCCGATATCTGCTTCTACTCCATCACAGAGCCCAAG GTTCTGGTGGACCTTCTGTCTGAGAGAAAGACCATCTCCTTCAATGGTTGCTTCACTCAG ATGTTTCTCTTCCACCTTATTGGAGGGGTGGATGCATTTTCTCTATCAGTGATGGCATTG GATCAATATGTGGCCATTTCCAAGTCCCTGCAC…
219	OR4D9	olfactory receptor, family 4, subfamily D, member 9	Intact gene	http://www.ncbi.nlm.nih.gov/gene/390199	11q12.1		ATGGATCAGAGAAATTACACCAGAGTGAAAGAATTTACCTTCCTGGGAATTACTCAGTCC CGAGAACTGAGCCAGGTCTTATTTACCTTCCTGTTTTTGGTGTACATGACAACTCTAATG GGAAACTTCCTCATCATGGTTACAGTTACCTGTGAATCTCACCTTCATACGCCCATGTAC TTCCTGCTCCGCAACCTGTCTATTCTTGACATCTGCTTTTCCTCCATCACAGCTCCTAAG GTCCTGATAGATCTTCTATCAGAGACAAAAACCATCTCCTTCAGTGGCTGTGTCACTCAA ATGTTCTTCTTCCACCTTCTGGGGGGAGCAGACGTTTTTTCTCTCTCTGTGATGGCGTTT GACCGCTATATAGCCATCTCCAAGCCCCTGCAC…
220	OR4D10	olfactory receptor, family 4, subfamily D, member 10	Intact gene	http://www.ncbi.nlm.nih.gov/gene/390197	11q12.1		ATGGAGATGGAAAACTGCACCAGGGTAAAAGAATTTATTTTCCTTGGCCTGACCCAGAAT CGGGAAGTGAGCTTAGTCTTATTTCTTTTCCTACTCTTGGTGTATGTGACAACTTTGCTG GGAAACCTCCTCATCATGGTCACTGTTACCTGTGAATCTCGCCTTCACACGCCCATGTAT TTTTTGCTCCATAATTTATCTATTGCCGATATCTGCTTCTCTTCCATCACAGTGCCCAAG GTTCTGGTGGACCTTCTGTCTGAAAGAAAGACCATCTCCTTCAATCATTGCTTCACTCAG ATGTTTCTATTCCACCTTATTGGAGGGGTGGATGTATTTTCTCTTTCGGTGATGGCATTG GATCGATATGTGGCCATCTCCAAGCCCCTGCAC…
221	OR4D11	olfactory receptor, family 4, subfamily D, member 11	Intact gene	http://www.ncbi.nlm.nih.gov/gene/219986	11q12.1		ATGGAGTTGGGAAATGTCACCAGAGTAAAAGAATTTATATTTCTGGGACTTACTCAATCC CAAGACCAGAGTTTGGTCTTGTTTCTTTTTTTATGTCTTGTGTACATGACGACTCTGCTG GGAAACCTCCTCATCATGGTCACCGTGACCTGTGAGTCTCGCCTTCACACCCCCATGTAC TTCCTGCTCCGCAATCTAGCCATCCTTGACATCTGCTTCTCCTCCACAACTGCTCCTAAA GTCTTGCTGGACCTTCTGTCAAAGAAAAAGACCATATCCTATACAAGCTGCATGACACAG ATATTTCTCTTCCACCTCCTTGGTGGGGCAGACATTTTTTCTCTCTCTGTGATGGCGTTT GACTGCTACATGGCCATCTCCAAGCCCCTGCAC…
222	OR4D12P	olfactory receptor, family 4, subfamily D, member 12 pseudogene	Pseudogene	http://www.ncbi.nlm.nih.gov/gene?term=OR4D12P	4p16.3	Replaced with OR7E103P in HORDE	CTGATATTTTTTGGAATTGTCACAACTGAGAAACATTGCTGGCGGTGTATGGTCCGCAAGTGTGAAAATG TTCCTTGTGAATTGCATCCAGCATTAAGGGCTGGTTTTTATCTTTTATTTTTCCAATCATCTTTCCTTCT TAAGTTGTCCAAGAGACACAGAGCCACGGAATCTCACAGATGTCTGAGAATTCGTCCTCCTGGGACTCTC AGAGGATCCAGAACTGCAGCCGGTCCTCGCTTTGCTGTCCCTGTCCCTGTCCATGTATCTGGTCACGGTG CTGAGGAACCTGCTCAGCATCCTGGCTGTCCGCTCTGACTCCCCCCTCCACACCCCCATGTACTTCTTCC TCTCCAACCTGTGCTGGGCTGACATCGGTTTCACCTCGGCCACG…
223	OR4E1	olfactory receptor, family 4, subfamily E, member 1	Intact gene	http://www.ncbi.nlm.nih.gov/gene/26687	14q11.2	Not found in HORDE	TTTATTGATGTCTGCCACTCCACTGTCACTGTCCCCAAGATGCTGAGAGACGTGTGGTCAGAGGAAAAGC TCATCTCTTTTGATGCCTGTGTGACCCAGATGTTCTTCCTGCACCTCTTTGCCTGCACAGAGATCTTCCT CCTCACCGTCATGGCCTATGATCGGTATGTGGCCATCTGTAAACCCCTGCAGTACATGATAGTGATGAAC TGGAAGGTATGTGTGCTGCTGGCTGTGGCCCTCTGGACAGGAGGGACCATCCACTCCATAGCCCTCACCT CCCTTACCATCAAGCTGCCCTACTGTGGTCCTGATGAGATTGACAACTTCTTCTGTGATGTACCTCAGGT GATCAAGCTGGCCTGCATTGACACACCCACGTCCTTGAGATCCT…
224	OR4E2	olfactory receptor, family 4, subfamily E, member 2	Intact gene	http://www.ncbi.nlm.nih.gov/gene/26686	14q11.2		ATGGACAGTCTAAACCAAACAAGAGTGACTGAATTTGTCTTCTTGGGACTCACTGATAAC CGGGTGCTGGAAATGCTGTTTTTCATGGCATTCTCAGCCATTTATATGCTAACGCTTTCA GGGAACATTCTCATCATCATTGCCACAGTCTTTACTCCAAGTCTCCATACCCCCATGTAT TTCTTCCTGAGCAATCTGTCCTTTATTGACATCTGCCACTCATCTGTCACTGTGCCTAAG ATGTTGGAGGGTTTGCTTTTAGAAAGAAAGACCATTTCCTTTGACAACTGCATCACACAG CTCTTCTTCCTACATCTCTTTGCCTGTGCCGAGATCTTTCTGCTGATCATTGTGGCGTAT GATCGTTACGTGGCTATCTGCACTCCACTCCAC…
225	OR4F1P	olfactory receptor, family 4, subfamily F, member 1 pseudogene	Pseudogene	http://www.ncbi.nlm.nih.gov/gene?term=OR4F1P	6p25.3		ATGGATGGAGAGAATCACTCAGTGGTATCTGAGTTTTTGTTTCTGGGACTCACTCATTCA TGGGAGATCCAGCTCCTCCTCCTAGTGTTTTCCTCTGTGCTCTATGTGGCAAGCATTACT GGAAACATCCTCATTGTATTTTCTGTGACCACTGACCCTCACTTACACTCCCCCATGTAC TTTCTACTGGCCAGTCTCTCCTTCATTGACTTAGGAGCCTGCTCTGTCACTTCTCCCAAG ATGATTTATGACCTGTTCAGAAAGCGCAAAGTCATCTCCTTTGGAGGCTGCATCGCTCAA ATCTTCTTCATCCACGTCATTGGTGGTGTGGAGATGGTGCTGCTCATAGCCATGGCCTTT GACAGTTATGTGGCCCTATTAAGCCCCTCCACT…
226	OR4F2P	olfactory receptor, family 4, subfamily F, member 2 pseudogene	Pseudogene	http://www.ncbi.nlm.nih.gov/gene/390028	11p15.5		ATGGATGGAGAGAATCACTCAGTGGTATCTGAGTTTTTGTTTCTGGGACTCACTCATTCA TGGGAGATCCAGCTCCTCCTCCTAGTGTTTTCCTCTGTGCTCTATGTGGCAAGCATTACT GGAAACATCCTCATTGTGTTTTCTGTGACCACTGACCCTCACTTACACTCCCCCATGTAC TTTCTACTGGCCAGTCTCTCCTTCATTGACTTAGGAGCCTGCTCTGTCACTTCTCCCAAG ATGATTTATGACCTGTTCAGAAAGTGCAAAGTCATCTCCTTTGGAGGCTGCATCGCTCAA ATCTTCTTCATCCACGTCATTGGTGGTGTGGAGATGGTGCTGCTCATAGCCATGGCCTTT GACAGTTATGTGGCCCTATTAAGCCCCGCCACT…
227	OR4F3	olfactory receptor, family 4, subfamily F, member 3	Intact gene	http://www.ncbi.nlm.nih.gov/gene/26683	5q35.3		ATGGATGGAGAGAATCACTCAGTGGTATCTGAGTTTTTGTTTCTGGGACTCACTCATTCA TGGGAGATCCAGCTCCTCCTCCTAGTGTTTTCCTCTGTGCTCTATGTGGCAAGCATTACT GGAAACATCCTCATTGTGTTTTCTGTGACCACTGACCCTCACTTACACTCCCCCATGTAC TTTCTACTGGCCAGTCTCTCCTTCATTGACTTAGGAGCCTGCTCTGTCACTTCTCCCAAG ATGATTTATGACCTGTTCAGAAAGCGCAAAGTCATCTCCTTTGGAGGCTGCATCGCTCAA ATCTTCTTCATCCACGTCGTTGGTGGTGTGGAGATGGTGCTGCTCATAGCCATGGCCTTT GACAGATATGTGGCCCTATGTAAGCCCCTCCAC…
228	OR4F4	olfactory receptor, family 4, subfamily F, member 4	Intact gene	http://www.ncbi.nlm.nih.gov/gene?term=OR4F4	15q26.3		ATGGTGACTGAATTCATTTTTCTGGGTCTCTCTGATTCTCAGGAACTCCAGACCTTCCTA TTTATGTTGTTTTTTGTATTCTATGGAGGAATCGTGTTTGGAAACCTTCTTATTGTCATA ACAGTGGTATCTGACTCCCACCTTCACTCTCCCATGTACTTCCTGCTAGCCAACCTCTCA CTCATTGATCTGTCTCTGTCTTCAGTCACAGCCCCCAAGATGATTACTGACTTTTTCAGC CAGCGCAAAGTCATCTCTTTCAAGGGCTGCCTTGTTCAGATATTTCTCCTTCACTTCTTT GGTGGGAGTGAGATGGTGATCCTCATAGCCATGGGCTTTGACAGATATATAGCAATATGC AAACCCCTACACTACACTACAATTATGTGTGGC…
229	OR4F5	olfactory receptor, family 4, subfamily F, member 5	Intact gene	http://www.ncbi.nlm.nih.gov/gene?term=OR4F5	1p36.33		ATGGTGACTGAATTCATTTTTCTGGGTCTCTCTGATTCTCAGGAACTCCAGACCTTCCTA TTTATGTTGTTTTTTGTATTCTATGGAGGAATCGTGTTTGGAAACCTTCTTATTGTCATA ACAGTGGTATCTGACTCCCACCTTCACTCTCCCATGTACTTCCTGCTAGCCAACCTCTCA CTCATTGATCTGTCTCTGTCTTCAGTCACAGCCCCCAAGATGATTACTGACTTTTTCAGC CAGCGCAAAGTCATCTCTTTCAAGGGCTGCCTTGTTCAGATATTTCTCCTTCACTTCTTT GGTGGGAGTGAGATGGTGATCCTCATAGCCATGGGCTTTGACAGATATATAGCAATATGC AAGCCCCTACACTACACTACAATTATGTGTGGC…
230	OR4F6	olfactory receptor, family 4, subfamily F, member 6	Intact gene	http://www.ncbi.nlm.nih.gov/gene/390648	15q26.3		ATGGATGAAGCCAATCACTCTGTGGTCTCTGAGTTTGTGTTCCTGGGACTCTCTGACTCG CGGAAGATCCAGCTCCTCCTCTTCCTCTTTTTCTCAGTGTTCTATGTGTCAAGCCTGATG GGAAATCTCCTCATTGTGCTAACTGTGACCTCTGACCCTCGTTTACAGTCCCCCATGTAC TTCCTGCTGGCCAACCTTTCCATCATCAATTTGGTATTTTGTTCCTCCACAGCTCCCAAG ATGATTTATGACCTTTTCAGGAAGCACAAGACCATCTCTTTTGGGGGCTGTGTAGTTCAG ATCTTCTTTATCCATGCAGTTGGGGGAACTGAGATGGTGCTGCTCATAGCCATGGCTTTT GACCGATATGTGGCCATATGTAAGCCTCTCCAC…
231	OR4F7P	olfactory receptor, family 4, subfamily F, member 7 pseudogene	Pseudogene	http://www.ncbi.nlm.nih.gov/gene?term=OR4F7P	6q27		ATGGATGGAGAGAATCACTCAGTGGTATCTGAGTTTTTGTTTCTGGGACTCACTCATTCA TGGGAGATCCAGCTCCTCCTCCTAGTGTTTTCCTCTGTGCTCTATGTGGCAAGCATTACT GGAAACATCCTCATTGTGTTTTCTGTGACCACTGACCCTCACTTACACTCCCCCATGTAC TTTCTACTGGCCAGTCTCTCCTTCATTGACTTAGGAGCCTGCTCTGTCACTTCTCCCAAG ATGATTTATGACCTGTTCAGAAAGCGCAAAGTCATCTCCTTTGGAGGCTGCATCGCTCAA ATCTTCTTCATCCACGTCATTGGTGGTGTGGAGATGGTGCTGCTCATAGCCATGGCCTTT GACAGTTATGTGGCCCTATTAAGCCCCTCCACT…
232	OR4F8P	olfactory receptor, family 4, subfamily F, member 8 pseudogene	Pseudogene	http://www.ncbi.nlm.nih.gov/gene/390872	19p13.3		ATGGATGGAGAGAATCACTCAGTGGTATCTGAGTTTTTGTTTCTGGGACTCACTCATTCA TGGGAGATCCAGCTCCTCCTCCTAGTGTTTTCCTCTGTGCTCTATGTGGCAAGCATTACT GGAAACATCCTCATTGTGTTTTCTGTGACCACTGACCCTCACTTACACTCCCCCATGTAC TTTCTACTGGTCAGTCTCTCCTTCATTGACTTAGGAGCCTGCTCTGTCACTTCTCCCAAG ATGATTTATGACCTGTTCAGAAAGCGCAAAGTCATCTCCTTTGGAGGCTGCATCGCTCAA ATCTTCTTCATCCACGTCATTGGTGGTGTGGAGATGGTGCTGCTCATAGCCATGGCCTTT GACAGTTATGTGGCCCTATTAAGCCCCTCCACT…
233	OR4F13P	olfactory receptor, family 4, subfamily F, member 13 pseudogene	Pseudogene	http://www.ncbi.nlm.nih.gov/gene/390651	15q26.3		ATGAATAGGGACAACCAGTCTGTGGTGTCTGAATTCGTGTTGCTGGGACTCTCAAATTCT TGGGAGACTCAAGATTTTTCTTTTTTGCTTTTCTTGTCTTTTCTATGTGTCCGGTGTGAT GGCAAACCTCATTGTAGTGGTCACTGTAACCTCTGACCCTTACTTGCACTCCTCCTTGTA TATTTTGCTGGCCAACCTCTCTGTCATTGATCTCACATTTTGCTCCATTGCAGCACGCAA GATGATTTGTGATATTTTCAGGAAACAGAAAGTCATTTCCTTTTGGGGCTGTGTAGCTCA GATCTTCTTTAGCCATGCTGTTGGGGGCACTGAGATGGTGCTGCTCATAGCCATGGCCTT TGACAGATATGTTGCCGTATGTAAGCCCCTTCA…
234	OR4F14P	olfactory receptor, family 4, subfamily F, member 14 pseudogene	Pseudogene	http://www.ncbi.nlm.nih.gov/gene/390650	15q26.3		ATGGTTGGGGCAAATCACTCCGTGGTGTCAGAGTTTGTGTTCCTGGGACTCACCAATTCC TGGGAGATCCGACTTCTCCTCCTTGTGTTCTCCTCCATGTTTTACATGGCCAGTATGATG GGAAACTCTCTCATTTTGCTCACTGTGACTTCTGACCCTCACTTGCACTCCCCCATGTAT TTTCTGTTAGCCAACCTCTCCTTCATTGACCTGGGTGTTTCCTCTGTCACTTCTCCCAAA ATGATTTATGACCTGTTCAGAAAGCACGAAGTCATCTCCTTTGGAGGCTGCATCGCTCAA ATCTTCTTCATCCACGTCATTGGCGGTGTGGAGATGGTGCTGCTCATAGCCATGGCCTTT GACAGATATGTGGCCATATGTAAGCCCCTCCAG…
235	OR4F15	olfactory receptor, family 4, subfamily F, member 15	Intact gene	http://www.ncbi.nlm.nih.gov/gene/390649	15q26.3		ATGAATGGAATGAATCACTCTGTGGTATCAGAATTTGTATTCATGGGACTCACCAACTCA CGGGAGATTCAGCTTCTACTTTTTGTTTTCTCTTTGTTGTTCTACTTTGCGAGCATGATG GGAAACCTTGTCATTGTATTCACTGTAACCATGGATGCTCATCTGCACTCCCCCATGTAT TTCCTCCTGGCTAACCTCTCAATCATTGATATGGCATTTTGCTCAATTACAGCCCCTAAG ATGATTTGTGATATTTTCAAGAAGCACAAGGCCATCTCCTTTCGGGGATGTATTACTCAG ATCTTCTTTAGCCATGCTCTTGGGGGCACTGAGATGGTGCTGCTCATAGCCATGGCCTTT GACAGATACATGGCCATATGTAAACCTCTCCAC…
236	OR4F16	olfactory receptor, family 4, subfamily F, member 16	Intact gene	http://www.ncbi.nlm.nih.gov/gene/81399	1p36.33		ATGGATGGAGAGAATCACTCAGTGGTATCTGAGTTTTTGTTTCTGGGACTCACTCATTCA TGGGAGATCCAGCTCCTCCTCCTAGTGTTTTCCTCTGTGCTCTATGTGGCAAGCATTACT GGAAACATCCTCATTGTGTTTTCTGTGACCACTGACCCTCACTTACACTCCCCCATGTAC TTTCTACTGGCCAGTCTCTCCTTCATTGACTTAGGAGCCTGCTCTGTCACTTCTCCCAAG ATGATTTATGACCTGTTCAGAAAGCGCAAAGTCATCTCCTTTGGAGGCTGCATCGCTCAA ATCTTCTTCATCCACGTCGTTGGTGGTGTGGAGATGGTGCTGCTCATAGCCATGGCCTTT GACAGATATGTGGCCCTATGTAAGCCCCTCCAC…
237	OR4F17	olfactory receptor, family 4, subfamily F, member 17	Intact gene	http://www.ncbi.nlm.nih.gov/gene/81099	19p13.3		ATGGTGACTGAATTCATTTTTCTGGGTCTCTCTGATTCTCAGGGACTCCAGACCTTCCTA TTTATGTTGTTTTTTGTATTCTATGGAGGAATCGTGTTTGGAAACCTTCTTATTGTCATA ACAGTGGTATCTGACTCCCACCTTCACTCTCCCATGTACTTCCTGCTAGCCAACCTCTCA CTCATTGATCTGTCTCTGTCTTCAGTCACAGCCCCCAAGATGATTACTGACTTTTTCAGC CAGCGCAAAGTCATCTCTTTCAAGGGCTGCCTTGTTCAGATATTTCTCCTTCACTTCTTT GGTGGGAGTGAGATGGTGATCCTCATAGCCATGGGCTTTGACAGATATATAGCAATATGC AAACCCCTACACTACACTACAATTATGTGTGGC…
238	OR4F21	olfactory receptor, family 4, subfamily F, member 21	Intact gene	http://www.ncbi.nlm.nih.gov/gene/441308	8p23.3		ATGGATGGAGAGAATCACTCAGTGGTATCTGAGTTTTTGTTTCTGGGACTCACTCATTCA TGGGAGATCCAGCTCCTCCTCCTAGTGTTTTCCTCTGTGCTCTATGTGGCAAGCATTACT GGAAACATCTTCATTGTGTTTTCTGTGACCACTGACCCTCACTTACACTCCCCCATGTAC TTTCTACTGGCCAGTCTCTCCTTCATTGACTTAGGAGCCTGCTCTGTCACTTCTCCCAAG ATGATTTATGACCTGTTCAGAAAGCGCAAAGTCATCTCCTTTGGAGGCTGCATCGCTCAA ATCTTCTTCATCCACGTCATTGGTGGTGTGGAGATGGTGCTGCTCATAGCCATGGCCTTT GACAGATATGTGGCCCTATGTAAGCCCCTCCAC…
239	OR4F28P	olfactory receptor, family 4, subfamily F, member 28 pseudogene	Pseudogene	http://www.ncbi.nlm.nih.gov/gene/390652	15q26.3		ATGGATGGAGAGAATCACTCAGTGGTATCTGAGTTTTTGTTTCTGGGACTCACTCATTCA TGGGAGATCCAGCTCCTCCTCCTAGTGTTTTCCTCTGTGCTCTATGTGGCAAGCATTACT GGAAACATCCTCATTGTGTTTTCTGTGACCACTGACCCTCACTTACACTCCCCCATGTAC TTTCTACTGGCCAGTCTCTCCTTCATTGACTTAGGAGCCTGCTCTGTCACTTCTCCCAAG ACGATTTATGACCTGTTCAGAAAGCGCAAAGTCATCTCCTTTGGAGGCTGCATCGCTCAA ATCTTCTTCATCCACGTCATTGGTGGTGTGGAGATGGTGCTGCTCATAGCCATGGCCTTT GACAGATATGTGGCCCTATTAAGCCCCTCCACT…
240	OR4F29	olfactory receptor, family 4, subfamily F, member 29	Intact gene	http://www.ncbi.nlm.nih.gov/gene/729759	1p36.33		ATGGATGGAGAGAATCACTCAGTGGTATCTGAGTTTTTGTTTCTGGGACTCACTCATTCA TGGGAGATCCAGCTCCTCCTCCTAGTGTTTTCCTCTGTGCTCTATGTGGCAAGCATTACT GGAAACATCCTCATTGTGTTTTCTGTGACCACTGACCCTCACTTACACTCCCCCATGTAC TTTCTACTGGCCAGTCTCTCCTTCATTGACTTAGGAGCCTGCTCTGTCACTTCTCCCAAG ATGATTTATGACCTGTTCAGAAAGCGCAAAGTCATCTCCTTTGGAGGCTGCATCGCTCAA ATCTTCTTCATCCACGTCGTTGGTGGTGTGGAGATGGTGCTGCTCATAGCCATGGCCTTT GACAGATATGTGGCCCTATGTAAGCCCCTCCAC…
241	OR4G1P	olfactory receptor, family 4, subfamily G, member 1 pseudogene	Pseudogene	http://www.ncbi.nlm.nih.gov/gene?term=OR4G1P	19p13.3	Location: 16 in HGNC	ATGCAGTTTTTCCTTTTTCTCTTCTTCTCTTTATTCTATGTGGGAATTATCCTGGGAAAC CTCTTCATTGTGTTCACAGTGATCTTTGATCCTCACTTACACTCCCCCATGTATATTCTG CTGGCCAACCTATCGCTCATTGACTTGAGCCTTTCATCTACCACAGTTCCTAGGTTGATC TACGATCTTTTTACTGATTGTAAAGTTATTTCCTTCCATAATTGTATGATACAAAAGTTC TTTATCCATGTTACGGGAGGAGTTGAAATGGTGCTGCTGATAGTCATGGAATATGATAGG TACACTGCGATCTGCAAGCCTCTCCACTATCCAACTATTATGAATCCCAAAATGTGCATG TTTTTGGTAGCAGCAGCTTGGGTCATTGGGGTG…
242	OR4G2P	olfactory receptor, family 4, subfamily G, member 2 pseudogene	Pseudogene	http://www.ncbi.nlm.nih.gov/gene/26680	15q26		ATGCAGTTTTTCCTTTTTCTCTTCTTCTCTTTATTCTATGTGGGAATTATCCTGGGAAAC CTCTTCATTGTGTTCACAGTGATCTTTGATCCTCACTTACACTCCCCCATGTATATTCTG CTGGCCAACCTATCGCTCATTGACTTGAGCCTTTCATCTACCACAGTTCCTAGGTTGATC TACGATCTTTTTACTGATTGTAAAGTTATTTCCTTCCATAATTGTATGATACAAAAGTTC TTTATCCATGTTACGGGAGGAGTTGAAATGGTGCTGCTGATAGTCATGGCATATGATAGG TACACTGCGATCTGCAAACCTCTCCACTATCCAACTATTATGAATCCCAAAATGTGCATG TTTTTGGTAGCAGCAGCTTGGGTCATTGGGGTG…
243	OR4G3P	olfactory receptor, family 4, subfamily G, member 3 pseudogene	Pseudogene	http://www.ncbi.nlm.nih.gov/gene?term=OR4G3P	19p13.3		ATGGATAGAGTAAATAATTCTGCGGTATCTAAATTTGTATTGATTGGACTTTCAAGCTCT TGGGAGATGCATCTTTTTCTTTTTTGGTTCTTCTCTGTGTTCTACATGGGAATTATCCTG GAAAATCTCTTCATTGTGTTCACAGTAATTATTGACTCTCATTTAAATTCCCCAGGTACT GCCTACTGGCCAACATTTATCTTCTTGATCTGGGTCTTCTCCTACAGTTCTGACTTTTTC ACTAACTGCAGCATCATTTCTTTTCCAAGATGCATGATACAGATATTTTTCATTTGTGTC ATGCGTAAAAATTGAGATGGTGCTGCTCATAACCATGGCATAGAGCAGGTACACTGCCAA TCTGTAAGCCTCCCCATTACCTGACCACAATGA…
244	OR4G4P	olfactory receptor, family 4, subfamily G, member 4 pseudogene	Pseudogene	http://www.ncbi.nlm.nih.gov/gene?term=OR4G4P	1p36.33		ATGGATAGAGTAAATAATTCTGCGGTATCTAAATTTGTATTGATTGGACTTTCAAGCTCT TGGGAGATGCATCTTTTTCTTTTTTGGTTCTTCTCTGTGTTCTACATGGGAATTATCCTG GAAAATCTCTTCATTGTGTTCACAGTAATTATTGACTCTCATTTAAATTCCCCAGGTACT GCCTACTGGCCAACATTTATCTTCTTGATCTGGGTCTTCTCCTACAGTTCTGACTTTTTC ACTAACTGCAGCATCATTTCTTTTCCAAGATGCATCATACAGATATTTTTCATTTGTGTC ATGCGTAAAAATTGAGATGGTGCTGCTCATAACCATGGCATAGAGCAGGTACACTGCCAA TCTGTAAGCCTCCCCATTACCTGACCACAATGA…
245	OR4G6P	olfactory receptor, family 4, subfamily G, member 6 pseudogene	Pseudogene	http://www.ncbi.nlm.nih.gov/gene?term=OR4G6P	15q26	Location: 2 in HGNC	ATGGATAGAGTAAATAATTCTGCGGTATCTAAATTTGTATTGATTGGACTTTCAAGCTCT TGGGAGATGCATCCTTTTCTTTTTTGGTTCTTCTCTGTGTTCTACATGGGAATTATCCTG GAAAATCTCTTCATTGTGTTCACAGTAATTATTGACTCTCATTTAAATTCCCCAGGTACT GCCTACTGGCCAACATTTATCTTCTTGATCTGGGTCTTCTCCTACAGTTCTGACTTTTTC ACTAACTGCAGCATCATTTCTTTTCCAAGATGCATGATACAGATATTTTTCATTTGTGTC ATGCGTAAAAATTGAGATGGTGCTGCTCATAACCATGGCATAGAGCAGGTACACTGCCAA TCTGTAAGCCTCCCCATTACCTGACCACAATGA…
246	OR4G11P	olfactory receptor, family 4, subfamily G, member 11 pseudogene	Pseudogene	http://www.ncbi.nlm.nih.gov/gene?term=OR4G11P	1p36.33		ATGCAGTTTTTCCTTTTTCTCTTCTTCTCTTTATTCTATGTGGGAATTATCCTGGGAAAA CTCTTCATTGTGTTCACAGTGATCTTTGATCCTCACTTACACTCCCCCATGTATATTCTG CTGGCCAACCTATCGCTCATTGACTTGAGCCTTTCATCTACCACAGTTCCTAGGTTGATC TACGATCTTTTTACTGATTGTAAAGTTATTTCCTTCCATAATTGCATGATACAAAAGTTC TTTATCCATGTTATGGGAGGAGTTGAAATGGTGCTGCTGATAGTCATGGCATATGATAGG TACACTGCGATCTGCAAGCCTCTCCACTATCCAACTATTATGAATCCCAAAATGTGCATG TTTTTGGTAGCAGCAGCTTGGGTCATTGGGGTG…
247	OR4H6P	olfactory receptor, family 4, subfamily H, member 6 pseudogene	Pseudogene	http://www.ncbi.nlm.nih.gov/gene?term=OR4H6P	15q11.2		ATGAAAGTGGCCAACAATGTCACTGAGTTTATATTCCTGGGACTTTCCCAAGATTCTGGA ATGCAATTGATGTTCTTTGTCTTATTTCTCCTCTTCTACGTCGTGATCATGGTGGGAAAT TTGCTCATTTTGCTTATGGTCTTTTCTGACTCCCGACTACACACACCCATGTATTTCTTC CTCAGTAACCTGTCTTTTGTGGACATTGCCTATTCCTCACCCACAGCACCCAAGATGATT GAAGACTTTGTTTCTGAGAAAAAGACTATTTCCTACTGGGGCTGTATAACTTAGATGTTT ACCTTCCACTTTTTTGGTTGTGCTGAGATTTTTGTTTTGACTGTCATGGCTTTTGATCGC TATGCTGCTATCTGCCAATCCCTCCGTTACACT…
248	OR4H12P	olfactory receptor, family 4, subfamily H, member 12 pseudogene	Pseudogene	http://www.ncbi.nlm.nih.gov/gene?term=OR4H12P	14q11.2	Location: 14p13 in HGNC	ATGCGATGGATATTCTTTGTCTTATTTCTCCTCTTCTACATCGTGATCATGGTGGGAAAT TTGCTCATTTTTCTTATGGTCTTTTCTGACCCCCAACTACACACACCCATGTATTTCTTC CTCAGTAACCTGTCTTTTGTGGACATTGCCTATTCCTCGGCCACAGCACCCAAGATGATT GCAGACTTTGTTTCTGAGAAAAAGACTATTTCCTACTGGGGCTGTATAACTCAGATGTTT ACCTTCCACTTTTTTGGTTGTGCTGAGATTTTTGTTTTGACTGTCATGGCTTTTGATCGC TATGCTGCTATCTGCCAACCCCTCCGTTACACTGTCATCATGAGTGCTAATGCTTGTACT GTGCTGGCATCACTGTCCTGGTTGGGGGCCCTG…
249	OR4K1	olfactory receptor, family 4, subfamily K, member 1	Intact gene	http://www.ncbi.nlm.nih.gov/gene/79544	14q11.2		ATGGCTCACACAAATGAATCGATGGTGTCTGAGTTTGTACTTTTGGGACTCTCTAATTCC TGGGGACTTCAACTTTTCTTTTTTGCCATCTTCTCTATAGTCTATGTGACATCAGTGCTA GGCAATGTCTTAATTATTGTCATTATTTCTTTTGACTCCCATTTGAACTCTCCTATGTAC TTCTTGCTCAGTAATCTTTCTTTCATTGATATCTGTCAGTCTAACTTTGCCACCCCCAAG ATGCTTGTAGACTTTTTTATTGAGCGCAAGACTATCTCCTTTGAGGGTTGCATGGCCCAG ATATTCGTTCTTCACAGTTTTGTTGGGAGTGAGATGATGTTGCTTGTAGCTATGGCATAT GACAGATTTATAGCCATATGTAAGCCTCTGCAC…
250	OR4K2	olfactory receptor, family 4, subfamily K, member 2	Intact gene	http://www.ncbi.nlm.nih.gov/gene/390431	14q11.2		ATGGATGTGGGCAATAAGTCTACCATGTCTGAATTTGTTTTGCTGGGGCTCTCTAATTCC TGGGAACTACAGATGTTTTTCTTTATGGTGTTTTCATTGCTTTATGTGGCAACAATGGTG GGTAACAGCCTCATAGTCATCACAGTTATAGTGGACCCTCACCTACACTCTCCTATGTAT TTCCTGCTTACCAATCTTTCAATCATTGATATGTCTCTTGCTTCTTTCGCCACCCCAAAG ATGATTACAGATTACCTAACAGGTCACAAAACCATCTCTTTTGATGGCTGCCTTACCCAG ATATTCTTTCTCCACCTTTTCACTGGAACTGAGATCATCTTACTCATGGCCATGTCCTTT GATAGGTATATTGCAATATGCAAGCCCCTGCAC…
251	OR4K3	olfactory receptor, family 4, subfamily K, member 3	Intact gene	http://www.ncbi.nlm.nih.gov/gene/283617	14q11.2	Not found in HORDE	GTAAATATTTGAAACCATTAATTTTTACTTCTTTTATGAATATTTGTATTTTACTTGTAAAACAAATTGC TAAGTCATAAAAAATAATATGTAATTGAATCATTTGAAATATCTAGGAAGGCCATTGGGAAAAATTTTTG GCCACTGTGAGTCTGGAAAAGAGACAATAGGGAACTATCTGATGGTAGGCTGCCACTAAATTAGTCTGTG CAAAAATCCCACTTTGAGTTTGATTGCTATATTTTTTCCTAGTTCTCCTCCCAACTGGAAATGCTAGAGT CCTTCCAGAAATCAGAGCAAATGGCCTGGAGCAATCAGTCTGCGGTAACCGAATTCATACTACGGGGTCT GTCCAGTTCTTTAGAACTCCAGATTTTCTACTTCCTGTTTTTCT…
252	OR4K4P	olfactory receptor, family 4, subfamily K, member 4 pseudogene	Pseudogene	http://www.ncbi.nlm.nih.gov/gene?term=OR4K4P	14q11.2		GCATTCAGTAGAGGATATGGTGCCATTCTCTATGAGGATTTCTGGCATTTTTCAAATCTT CATTTTACGGCTATCATCACCTTATCTACTAATATTCTGTACTGACATGTGTACCATTTC AGTTTACATATTCTCATATAGTAAAATGTTAACTGCAAGGGAATTTACCTCAAACCCAAA CCATTAACGTAACTTCAGAGACAATATGGATTAAGATTATCCATGATTTCCTTCATGAAC CCAAGACTATCTCCTTTGAGGGCTGCATGGCCCAGATATTCTTGTTCCATGTCTTTGCTG GTGGTGAGATGGTGCTCCTTGTAGCCATGGCATATGACATATATGTAGCCATATGCAAAC CTCTCCATTATGCAACCATCATGAACTTGTGCA…
253	OR4K5	olfactory receptor, family 4, subfamily K, member 5	Intact gene	http://www.ncbi.nlm.nih.gov/gene/79317	14q11.2		ATGGATAAGTCCAATTCTTCAGTGGTGTCTGAATTTGTACTGTTGGGACTCTGTAGTTCT CAAAAACTCCAGCTTTTCTATTTTTGTTTCTTCTCTGTGTTGTATACAGTCATTGTGCTG GGAAATCTTCTCATTATCCTCACAGTGACTTCTGATACCAGCCTGCACTCCCCTATGTAC TTTCTCTTGGGAAACCTTTCCTTTGTTGACATTTGTCAGGCTTCTTTTGCTACCCCTAAA ATGATTGCAGATTTTCTGAGTGCACACGAGACCATATCTTTCAGTGGCTGCATAGCCCAA ATTTTCTTTATTCACCTTTTTACTGGAGGGGAGATGGTGCTACTTGTTTCGATGGCCTAT GACAGGTATGTAGCCATATGCAAACCCTTATAC…
254	OR4K6P	olfactory receptor, family 4, subfamily K, member 6 pseudogene	Pseudogene	http://www.ncbi.nlm.nih.gov/gene?term=OR4K6P	14q11.2		ATGGAGGGGTTCAACTGTTCCAGAGTATCTGAATTCATGTTACTTGGACTTACTGATTCT CCTGAACTCCAGAGATTCTTTTTTGTGGTATTTTCTGTCTTCTATTTAATGACCATGTTG GGCAACTGCCTGATTTTGCTCACTGTGCTATCCACCTCACACCTTCACTCTCCCATGTAC TTCCTGCTCAGCAACCTGTCTCTCATTGACATGTGCCTGTCCTCCTTTGCCACACCAAAG ATGATTATGGACTTTTTTGCTCTGCGTAAGACCATCTCTTTTGAAGGCTGCATTTCTCAG ATCTTTTTTTGCACCTCTTCACCGGGACTGAGATTGTGCTGCTGATCTCCATGTCTTTTG ACAGGTATATTGCCATATGTAAACCTCTCCATT…
255	OR4K7P	olfactory receptor, family 4, subfamily K, member 7 pseudogene	Pseudogene	http://www.ncbi.nlm.nih.gov/gene?term=OR4K7P	18p11.21		ATGGAGGGGTTCAACTATTCCAGAGTATCTGAATTCATGTTACTTGGACTTACTGATTCT CCTGAACTCCAGATATTCTTTTTTGTGGTGTTTTCTGTCTTCTATTTAATGACCATGTTA GGCAGCTGCCTGATTTTGCTCACTGTCCTATCCACCTCACACCTTCACTCTCGCATGTAC TTCCTGCTCAGCAACCTGTCTCATTGACATGTGCCTGTCCTCCTTTGCCACACCAAAGAT GATTATGGACTTTTTTGCTCTGCGTAAGACCATCTCTTTTGAAGGCTGCATTTCTCAGAT CTTTTTTTTACACCTCTTCAATGGGACTGAGATTGTGCTGCTGATCTCCATGTCTTTTGA CAGGTATATTGCCATATGTAAACCTCTCCACTA…
256	OR4K8P	olfactory receptor, family 4, subfamily K, member 8 pseudogene	Pseudogene	http://www.ncbi.nlm.nih.gov/gene/390836	18p11.21		ATGAATGAGACAAATCATTCTTGGGTGACAGAATTTGTGTTGCTGGGACTGTCTAGTTCA AGGGAGCTCCAACCTTTCTTGTTTCTTATATTTTCACTACTTTATCTAGCAATTCTGTTG GGCAACTTTCTCATCATCCTCACTGTGACCTCAGATTCCCGCCTTCACACCCCCATGTAC TTTCTGCTTGCAAACCTGTCATTTATAGACGTATGTGTTGCCTCTTCTGCTACCCCTAAA ATGATTGCAGACTTTCTGGTTGAGCACAAGACTATTTCTTTTGATGCCCACCTGGCCCAG ATTTTCTTTGTTCATCTCTTCACTGGCAGTGAAATGGTGCTCCTAGTTTCCATGGCCTAT GACCGTTATGTTGCTATATGCAAACCTCCCCAC…
257	OR4K11P	olfactory receptor, family 4, subfamily K, member 11 pseudogene		http://www.ncbi.nlm.nih.gov/gene?term=OR4K11P	21q11.1		ATGAATGAGACAAATCATTCTTGGGTGACAGAATTTGTGTTGCTGGGACTGTCTAGTTCA AGGGAGCTCCAACCTTTCTTGTTTCTTATATTTTCACTACTTTATCTAGCAATTCTGTTG GGCAACTTTCTCATCATCCTCACTGTGACCTCAGATTCCCGCCTTCACACCCCCATGTAC TTTCTGCTTGCCAACCTGTCATTTATAGACGTATGTGTTGCCTCTTCTGCTACCCCTAAA ATGATTGCAGACTTTCTGGTTGAGCACAAGACTATTTCTTTTGATGCCCGCCTGGCCCAG ATTTTCTTTGTTCATCTCTTCACTGGCAGTGAAATGGTGCTCCTAGTTTCCATGGCCTAT GACCGTTATGTTGCTATATGCAAACCTCCCCAC…
258	OR4K12P	olfactory receptor, family 4, subfamily K, member 12 pseudogene		http://www.ncbi.nlm.nih.gov/gene?term=OR4K12P	21q11.1		ATGGAGGGGTTTAACTATTCCAGAGTATCTGAATTCATGTTACTTGGACTTACTGATTCT CCTGAACTCCAGATATTCTTTTTTGTGGTGTTTTCTGTCTTCTATTTAATGACCATGTTG GGCAACTGCCTGATTTTACTCACTGTCCTATCCACCTCACACCTTCACTCTCGCACGTAC TTCCTGCTCAGCAACCTGTCTCATTGACATGTGCCTGTCCTCCTTTGCCACACCAAAGAT GATTATGGACTTTTTTGCTCTGCGTAAGACCATCTCTTTTGAAGGCTGCATTTCTCAGAT CTTTTTTTTACACCTCTTCAATGGGACTGAGATTGTGCTGCTGATCTCCATGTCTTTTGA CAGGTATATTGCCATATGTAAACCTCTCCGCTA…
259	OR4K13	olfactory receptor, family 4, subfamily K, member 13	Intact gene	http://www.ncbi.nlm.nih.gov/gene/390433	14q11.2		ATGGAAAGAGCAAACCATTCAGTGGTATCGGAATTTATTTTGTTGGGACTTTCCAAATCT CAAAATCTTCAGATTTTATTCTTCTTGGGATTCTCTGTGGTCTTCGTGGGGATTGTGTTA GGAAACCTGCTCATCTTGGTGACTGTGACCTTTGATTCGCTCCTTCACACACCAATGTAT TTTCTGCTTAGCAACCTCTCCTGCATTGATATGATCCTGGCTTCTTTTGCTACCCCTAAG ATGATTGTAGATTTCCTCCGAGAACGTAAGACCATCTCATGGTGGGGATGTTATTCCCAG ATGTTCTTTATGCACCTCCTGGGTGGGAGTGAGATGATGTTGCTTGTAGCCATGGCAATA GACAGGTATGTTGCCATATGCAAACCCCTCCAT…
260	OR4K14	olfactory receptor, family 4, subfamily K, member 14	Intact gene	http://www.ncbi.nlm.nih.gov/gene/122740	14q11.2		ATGGACCCACAGAACTATTCCTTGGTGTCAGAATTTGTGTTGCATGGACTCTGCACTTCA CGACATCTTCAAAATTTTTTCTTTATATTTTTCTTTGGGGTCTATGTGGCCATTATGCTG GGTAACCTTCTCATTTTGGTCACTGTAATTTCTGATCCCTGCCTGCACTCCTCCCCTATG TACTTCCTGCTGGGGAACCTAGCTTTCCTGGACATGTGGCTGGCCTCATTTGCCACTCCC AAGATGATCAGGGATTTCCTTAGTGATCAAAAACTCATCTCCTTTGGAGGATGTATGGCT CAAATCTTCTTCTTGCACTTTACTGGTGGGGCTGAGATGGTGCTCCTGGTTTCCATGGCC TATGACAGATATGTGGCCATATGCAAACCCTTG…
261	OR4K15	olfactory receptor, family 4, subfamily K, member 15	Intact gene	http://www.ncbi.nlm.nih.gov/gene?term=OR4K15	14q11.2		ATGAATGAGACAAATCATTCTCGGGTGACAGAATTTGTGTTGCTGGGACTGTCTAGTTCA AGGGAGCTCCAACCTTTCTTGTTTCTTACATTTTCACTACTTTATCTAGCAATTCTGTTG GGCAACTTTCTCATCATCCTCACTGTGACCTCAGATTCCCGCCTTCACACCCCCATGTAC TTTCTGCTTGCAAACCTGTCATTTATAGACGTATGTGTTGCCTCTTTTGCTACCCCTAAA ATGATTGCAGACTTTCTGGTTGAGCGCAAGACTATTTCTTTTGATGCCTGCCTGGCCCAG ATTTTCTTTGTTCATCTCTTCACTGGCAGTGAAATGGTGCTCCTAGTTTCCATGGCCTAT GACCGTTATGTTGCTATATGCAAACCTCTCCAC…
262	OR4K16P	olfactory receptor, family 4, subfamily K, member 12 pseudogene	Pseudogene	http://www.ncbi.nlm.nih.gov/gene?term=OR4K16P	14q11.2		ATCTTAATTATCTTTTCTTCCCTCTAGATAACTTCAGCAGCTCAGATTCAGTTAATGGAT GGAGTAATAAATCAGTGGTTACTGAATTCAATTTGTTGGGGCTGTCTAGCTCTTGGGAAC TCCAAGTCTTCTTTTTCTTTATCTTCTCTGTGTTTTATGGAGCTGCAGTGTTGGGAAACA TCCTTATCATCATCACAGTAATTATAGACTCTCATTTGCATTCCCCAATGTACTTTCTTC TTAGCAATCTCTCTTCCATCGATGTGTGTCAGGCTACATTTGCCACTCCCAAGATGATTG CAGACTTCCTCAACGAACACAAGACCACCACTTTCCAGGGATGCATGTCACAAATCTTTT TCTTGCATGTTTTTGGGGGTAGTGAGATGGTGC…
263	OR4K17	olfactory receptor, family 4, subfamily K, member 17	Intact gene	http://www.ncbi.nlm.nih.gov/gene/390436	14q11.2		ATGAAACTATTAAATCAATCTCAAGTGTCAGAATTCATTTTGCTGGGACTGACCAGCTCC CAGGATGTAGAGTTTCTTCTCTTTGCCCTCTTCTCGGTTATCTATGTGGTCACAGTTTTG GGTAACCTTCTTATTATAGTCACAGTGTTTAACACCCCTAACCTGAATACTCCCATGTAT TTTCTCCTTGGTAATCTCTCTTTTGTAGATATGACCCTTGCTTCTTTTGCCACCCCTAAG GTGATTCTGAACTTGTTAAAAAAGCAGAAGGTAATTTCTTTTGCTGGGTGCTTCACTCAG ATATTTCTCCTTCACTTACTGGGTGGGGTTGAAATGGTACTGTTGGTCTCCATGGCTTTT GACAGATATGTGGCCATTTGTAAGCCCCTACAC…
264	OR4L1	olfactory receptor, family 4, subfamily L, member 1	Intact gene	http://www.ncbi.nlm.nih.gov/gene/122742	14q11.2		ATGGATCTTAAAAATGGATCTCTAGTGACCGAGTTTATTTTACTAGGATTTTTTGGACGA TGGGAACTTCAAATTTTCTTCTTTGTGACATTTTCCCTGATCTACGGTGCTACTGTGATG GGAAACATTCTCATTATGGTCACAGTGACATGTAGGTCAACCCTTCATTCTCCCTTGTAC TTTCTCCTTGGAAATCTCTCTTTTTTGGACATGTGTCTCTCCACTGCCACAACACCCAAG ATGATCATAGATTTGCTCACTGACCACAAGACCATCTCTGTGTGGGGCTGCGTGACCCAG ATGTTCTTCATGCACTTCTTTGGGGGTGCTGAGATGACTCTTCTGATAATCATGGCCTTT GACAGGTATGTAGCCATATGTAAACCCCTGCAC…
265	OR4M1	olfactory receptor, family 4, subfamily M, member 1	Intact gene	http://www.ncbi.nlm.nih.gov/gene/441670	14q11.2		ATGGAAACTGCAAATTACACCAAGGTGACAGAATTTGTTCTCACTGGCCTATCCCAGACT CGGGAGGTCCAACTAGTCCTATTTGTTATATTTCTATCCTTCTATTTGTTCATCCTACCA GGAAATATCCTTATCATTTGCACCATCAGGCTAGACCCTCATCTGACTTCTCCTATGTAT TTCCTGTTGGCTAATCTGGCCCTCCTTGATATTTGGTACTCTTCCATTACAGCCCCTAAA ATGCTCATAGACTTCTTTGTGGAGAGGAAGATAATTTCCTTTGGTGGATGCATTGCACAG CTCTTCTTCTTACACTTTGTTGGGGCTTCGGAGATGTTCTTGCTCACAGTGATGGCCTAT GACCGCTATGCTGCTATCTGCCGACCCCTCCAC…
266	OR4M2	olfactory receptor, family 4, subfamily M, member 2	Intact gene	http://www.ncbi.nlm.nih.gov/gene/390538	15q11.2		ATGGAAACTGCAAATTACACCAAGGTGACAGAATTTGTTCTCACTGGCCTATCCCAGACT CCAGAGGTCCAACTAGTCCTATTTGTTATATTTCTATCCTTCTATTTGTTCATCCTACCA GGAAATATCCTTATCATTTGCACCATCAGTCTAGACCCTCATCTGACCTCTCCTATGTAT TTCCTGTTGGCTAATCTGGCCTTCCTTGATATTTGGTACTCTTCCATTACAGCCCCTGAA ATGCTCATAGACTTCTTTGTGGAGAGGAAGATAATTTCTTTTGATGGATGCATTGCACAG CTCTTCTTCTTACACTTTGCTGGGGCTTCGGAGATGTTCTTGCTCACAGTGATGGCCTTT GACCTCTACACTGCTATCTGCCGACCCCTCCAC…
267	OR4N1P	olfactory receptor, family 4, subfamily N, member 1 pseudogene	Pseudogene	http://www.ncbi.nlm.nih.gov/gene?term=OR4N1P	14q11.2		GCAGAAGAAATAAAGATAGCAAACAACACAGTAGTGACAGAATTTATCCTCCTTGGTCTG ACTCAGTCTCAAGATATTCAGCTCTTGGTCTTTGTGCTGATCTTAATTTTCTACCTTATC ATCCTCCCTGGAAATTTCCTCATCATTTTCACCATAAAGTCAGATCCTGGGCTCACAGCA CCCCTCTATTTCTTTCTGGGCAACTTGGCCTTCCTGGATGCATCCTACTCCTTCATTGTG GCTCCCCGGATGTTGGTGGACTTCCTCTCTGCGAAGAATGTAATCTCCTACAGAGGCTGC ATCACTCAGCTCTTTTTCTTGCACTTCCTTGGAGGAGGAGAGGGATTACTCCTTGTGATG TAGCCTTTGACCGCTACATCGCCATCTGCCGGC…
268	OR4N2	olfactory receptor, family 4, subfamily N, member 2	Intact gene	http://www.ncbi.nlm.nih.gov/gene/390429	14q11.2		ATGGAAAGCGAGAACAGAACAGTGATAAGAGAATTCATCCTCCTTGGTCTGACCCAGTCT CAAGATATTCAGCTCCTGGTCTTTGTGCTAGTTTTAATATTCTACTTCATCATCCTCCCT GGAAATTTTCTCATTATTTTCACCATAAAGTCAGACCCTGGGCTCACAGCCCCCCTCTAT TTCTTTCTGGGCAACTTGGCCTTCCTGGATGCATCCTACTCCTTCATTGTGGCTCCCCGG ATGTTGGTGGACTTCCTCTCTGCGAAGAAGATAATCTCCTACAGAGGCTGCATCACTCAG CTCTTTTTCTTGCACTTCCTTGGAGGAGGGGAGGGATTACTCCTTGTTGTGATGGCCTTT GACCGCTACATCGCCATCTGCCGGCCTCTGCAC…
269	OR4N3P	olfactory receptor, family 4, subfamily N, member 3 pseudogene	Pseudogene	http://www.ncbi.nlm.nih.gov/gene/390539	15q11.2		ATGGAAAGCGAGAACAGAACAGTGATAAGAGAATTCATCCTCCTTCGTTTGACCCAGTTT CGAGATATTTAGCTCCTGGTCTTTGTGCTAGTTTTAATATTCTACTTCTTCATCCTCCCT GGAAATTTTCTCATTATTTTCACCATAAGGTCAGACCCTGGGCTCACAGCCCCCCTCTAT TTATTTCTGGGCAACTTGGCCTTCCTGGATGCATCCTACTCCTTCATTGTGGCTCCCAAG ATGTTGGTGGACTTCCTCTCTGAGAAGAAGGTAATCTCCTACAGAGGCTGCATCACTCAG CTCTTTTTCTTGCACTTCCTTGGAGGAGGGGAGGGATTACTCCTTGTTGTGATGGCCTTT GACCGCTACATCACCATCTGCCTGCCTCTGCAG…
270	OR4N4	olfactory receptor, family 4, subfamily N, member 4	Intact gene	http://www.ncbi.nlm.nih.gov/gene/283694	15q11.2		ATGAAGATAGCAAACAACACAGTAGTGACAGAATTTATCCTCCTTGGTCTGACTCAGTCT CAAGATATTCAGCTCTTGGTCTTTGTGCTGATCTTAATTTTCTACCTTATCATCCTCCCT GGAAATTTTCTCATTATTTTCACCATAAGGTCAGACCCTGGGCTCACAGCCCCCCTCTAT TTATTTCTGGGCAACTTGGCCTTCCTGGATGCATCCTACTCCTTCATTGTGGCTCCCAGG ATGTTGGTGGACTTCCTCTCTGAGAAAAAGGTAATCTCCTACAGAGGCTGCATCACTCAG CTCTTTTTCTTGCACTTCCTTGGAGGAGGGGAGGGATTACTCCTTGTTGTGATGGCCTTT GACCGCTACATCGCCATCTGCCGGCCTCTGCAC…
271	OR4N5	olfactory receptor, family 4, subfamily N, member 5	Intact gene	http://www.ncbi.nlm.nih.gov/gene/390437	14q11.2		ATGGAAACACAGAACCTCACAGTGGTGACAGAATTCATTCTTCTTGGTCTGACCCAGTCT CAAGATGCTCAACTTCTGGTCTTTGTGCTAGTCTTAATTTTCTACCTTATCATCCTCCCT GGAAATTTCCTCATCATTTTCACCATAAAGTCAGACCCTGGGCTCACAGCCCCCCTCTAT TTCTTTCTGGGCAACTTGGCCTTACTGGATGCATCCTACTCCTTCATTGTGGTTCCCAGG ATGTTGGTGGACTTCCTCTCTGAGAAGAAGGTAATCTCCTATAGAAGCTGCATCACTCAG CTCTTTTTCTTGCATTTTCTTGGAGCGGGAGAGATGTTCCTCCTCGTTGTGATGGCCTTT GACCGCTACATCGCCATCTGCCGGCCTTTACAC…
272	OR4P1P	olfactory receptor, family 4, subfamily P, member 1 pseudogene	Pseudogene	http://www.ncbi.nlm.nih.gov/gene?term=OR4P1P	11q11		ATGGAAAATAGGAATATTGTCACTGTCTTTATTCTCCTGGGACTTTCTCAAAACAAGAAC ATTGAAGTTTTTTGGTTTGTATTATTTGTATTTTGCTACATTGCTATTTGGATGGAAAAC TTCATCATAATGATTTCTATCATGTACATTTAGCTAATTGACCAACCCATGTATTTCTTC CTTAATTACCTCGCACTCTCAGATCTTTGCTACATATCCACTGTGGCCCCCAAGCTAATG ATTGACCTACTAACAGAAAGGAAGATCGTTTCCTATAATAACTGCATGATACAGCTATTT ATCACTCACTTCCTTGGAGACATTGAGATCTTCATACTCAAAGCAATGGCCTATGACCAC TACATAGCCATCTGCAAGCACCTGCACTACACC…
273	OR4P4	olfactory receptor, family 4, subfamily P, member 4	Intact gene	http://www.ncbi.nlm.nih.gov/gene/81300	11q12.1	Location: 11q11 in HGNC	ATGTTCTATCTACACTGGACCATGGAAAAAAGCAATAATAGCACTTTGTTTATTCTCTTG GGGTTTTCCCAAAATAAGAACATTGAAGTCCTCTGCTTTGTATTATTTTTGTTTTGCTAC ATTGCTATTTGGATGGGAAACTTACTCATAATGATTTCTATCACGTGCACCCAGCTCATT CACCAACCCATGTATTTCTTCCTCAATTACCTCTCACTCTCCGACCTTTGCTACACATCC ACAGTGACCCCCAAATTAATGGTTGACTTACTGGCAGAAAGAAAGACCATTTCCTATAAT AACTGTATGATACAACTCTTTACCACCCATTTTTTTGGAGGCATAGAGATCTTCATTCTC ACAGGGATGGCCTATGACCGCTATGTGGCCATT…
274	OR4Q1P	olfactory receptor, family 4, subfamily Q, member 1 pseudogene	Pseudogene	http://www.ncbi.nlm.nih.gov/gene?term=OR4Q1P	15q11.2		TTTAATTCTTCTTTCTCTAGGTCACTTGATATTCTTGGCTTGATGAAAAAAAACAAGATT CTAACGTGACAGAACTTGTTCTTCTGGGCCTATCATCTTCTTGGGAGCTGCAGCTATTTC TCTTATTACTATTTTTGTTTTTTTACATTGCTATTGTCCTGGGAAACCTCTTGATAGTGG TAACAGTGCAAGCCCATGCTCATCTGCTCCAATCTCCTATGTATTATTTTTTAGGTCATC TCTCTTTCATTGACCTATGCCTAAGCTGTGTTACTCTGCCAAAGATGTTAGGGGATTTCC TACAGCAGGGCAAGAGCATCTCTTTTTCAGGATGCCTGGCCCAGATCTACTTCCTCCACT TTCTAGGAGCCAGTGAGATGTTTTTGCTGACAG…
275	OR4Q2	olfactory receptor, family 4, subfamily Q, member 2	Intact gene	http://www.ncbi.nlm.nih.gov/gene?term=OR4Q2	14q11.2	Not found in HORDE	AATGAGCAGAGTCTTGTATTTGATATGAATTACCTCATTCATTTTAAATGTCACTAATGCCCTATTGTTT AATCTCTTTGATCTAGGTAGAGCCAGATCAAATGGATAAAAACCAAACAGAAGTGATGAGAGAATTTTTC TTGTCAGGGTTCTCACAGACACCATCTATTGAAGCAGGGCTATTTGTACTATTTCTTTTCTTCTATATGT CCATTTGGGTTGGCAATGTCCTCATCATGGTCACAGTAGCATCTGATAAATACCTGAATTCATCACCCAT GTATTTCCTTCTTGGCAACCTCTCATTTCTGGACCTATGTTATTCAACAGTAACGACCCCTAAGCTTCTG GCTGACTTCTTTAATCATGAAAAACTCATTTCCTATGACCAATG…
276	OR4Q3	olfactory receptor, family 4, subfamily Q, member 3	Intact gene	http://www.ncbi.nlm.nih.gov/gene/441669	14q11.2	Location: 14p13 in HGNC	ATGAAAAAAGAACAAGATTCTAATGTGACAGAATTTGTTCTTCTGGGCCTATCATCTTCT TGGGAGCTGCAGCTATTTCTCTTCTTACTATTTTTGTTTTTTTACATTGCTATTGTCCTG GGAAACCTCTTGATAGTGGTAACAGTGCAAGCCCATGCTCACCTGCTCCAATCTCCTATG TATTATTTTTTAGGTCATCTCTCTTTCATTGACCTATGCCTGAGCTGTGTTACTGTGCCA AAGATGTTAGGGGATTTCCTACAGCAGGGCAAGAGCATCTCTTTTTCAGGATGCCTGGCC CAGATCTACTTCCTCCACTTTCTAGGAGCCAGTGAGATGTTTTTGCTGACAGTCATGGCC TATGACAGGTATGTTGCCATCTGTAACCCTTTG…
277	OR4R1P	olfactory receptor, family 4, subfamily R, member 1 pseudogene	Pseudogene	http://www.ncbi.nlm.nih.gov/gene?term=OR4R1P	11p11.2		ACCAGTAAATAAATTTTTCTAACACTTGCTGTAAGATATCAAATGCTAATCAGTACTCTG TGTCATATTTTGTAAATGAAATCATCATATAAGTTTATTGAGTTTTTTTGAGTACCTAAT GAGTTAATAAAAAAATATGGGAGCATATGTAGTACCATGCTTGTATCAATATGGATAAAG TATCTGGAAGTCTTTGCTGAGCATCTTTTGGTGCTGCTGAGATTATTCCACTGATGGGGA TGGTCCATGGCTGTTATGTGACCATCTGCACTACATGACCATCATGAATCAATATAGGTG TAGCCATCTCACTGGAATGGCATGTACTGGAAGCTTTATCCAGGCACAGTTTAGATCCTC TCCCCAGTCTGACTTCCTTTCTATGATCCCAAT…
278	OR4R2P	olfactory receptor, family 4, subfamily R, member 2 pseudogene	Pseudogene	http://www.ncbi.nlm.nih.gov/gene?term=OR4R2P	11p11.12		GATGAAGAAGATAGATAATAGATAGACAACCATTTTATGAGAAATATCTAAACCAGTAAA TAAATTTTTCTAACACTTGCTGTAAGATATCAAATGCTAATCAGTACTCTGTGTCATATT TTGTAAATGAAATCATCATATAAGTTTATTGAGTTTTTTTGAGTACCTAATGACTTAATA AAAAAAATATGGGAGCATATGTAGTACCATGCTTGTATCAATACGGATAAAGTATCTGGA AGTCTTTGCTGAGAATCTTTTTGTGCTGCTGAGATTATTCCACTGATGTGGATGGTCCAT GGCTGTTATGTGACCGTCTGTACTACATGACCATCGTGAATCAATATAGGTGTAGCCATC TCACTGGAATGGCATGTACTGAAAGCTTTATCC…
279	OR4R3P	olfactory receptor, family 4, subfamily R, member 3 pseudogene	Pseudogene	http://www.ncbi.nlm.nih.gov/gene?term=OR4R3P	11p11.12		ATGATAACCATCTTATGGGAAATATCTAAACCAGTAAATAATATTTTTCTAACACTTTCT GTAAGATATCAAATGCTAATCACTACTGTGTCATAATTGTAAATGAAATTATAATATAAA TTTACTGAGTTTTTCTGAGTACCTAATGAGTTAAAAAATATGGGAGCATATGTAGTACTG TGCTTGTATCAATATGGATAAGGTATCTGGAAGTCTTTTCTGAACATCTTTCGGTGCTGC TGAGATTATTCCACTGATGGGGATGGTCCATGGCTGCTATGTGACCATCTGCACTGCATG AAAATCATGACTCAATATAGGTGTGGCCATCTTGCTGGAATGGCATGCACTGGAAGATTT ATCCAGGCACAGTTTAGATCCTCTCCCCAGTCT…
280	OR4S1	olfactory receptor, family 4, subfamily S, member 1	Intact gene	http://www.ncbi.nlm.nih.gov/gene/256148	11p11.2		ATGGGTGCCAAGAACAATGTGACTGAGTTTGTTTTATTTGGCCTTTTTGAGAGCAGAGAG ATGCAGCATACATGCTTTGTGGTATTCTTCCTCTTTCATGTGCTCACTGTCCTGGGGAAC CTTCTGGTCATCATCACCATCAATGCTAGAAAGACCCTGAAGTCTCCCATGTATTTCTTC CTGAGCCAGTTGTCTTTTGCTGACATATGTTATCCATCCACTACCATACCCAAGATGATT GCTGACACTTTTGTGGAGCATAAGATCATCTCCTTCAATGGCTGCATGACCCAGCTCTTT TCTGCCCACTTCTTTGGTGGCACTGAGATCTTCCTCCTTACAGCCATGGCCTATGACCGC TATGTGGCCATCTGTAGGCCCCTGCACTACACA…
281	OR4S2	olfactory receptor, family 4, subfamily S, member 2	Intact gene	http://www.ncbi.nlm.nih.gov/gene/256148	11p11.2		ATGGAAAAAATAAACAACGTAACTGAATTCATTTTCTGGGGTCTTTCTCAGAGCCCAGAG ATTGAGAAAGTTTGTTTTGTGGTGTTTTCTTTCTTCTACATAATCATTCTTCTGGGAAAT CTCCTCATCATGCTGACAGTTTGCCTGAGCAACCTGTTTAAGTCACCCATGTATTTCTTT CTCAGCTTCTTGTCTTTTGTGGACATTTGTTACTCTTCAGTCACAGCTCCCAAGATGATT GTTGACCTGTTAGCAAAGGACAAAACCATCTCCTATGTGGGGTGCATGTTGCAACTGTTT GGAGTACATTTCTTTGGTTGCACTGAGATCTTCATCCTTACTGTAATGGCCTATGATCGT TATGTGGCTATCTGTAAACCCCTACATTATATG…
282	OR4T1P	olfactory receptor, family 4, subfamily T, member 1 pseudogene	Pseudogene	http://www.ncbi.nlm.nih.gov/gene/390435	14q11.2		AAACAGCTCAATAATAATCTGAGTTTGTTTTGTTAGAATTCATCAGCACTTGGGAACTTG AAATTTTGTTTCTTAAATATTTTTGTTGGCCTATGCAGCAATCATGGCAGGAAACCTCAC TGCAATCGCTGTAACCTCCAATCCTCCCCTTTGCTCAACACCTATGTACTTCCTCCTTGG AAATCTCTCCTTTCTCAGTATGTTTATTTCCACAGTCACAATCTCTAAGATGGTCCAGAC GTTCTCAGGGAGAATAAAACCACTTCCTCATGGGGCTGTATGGCTCAGATCTCCACTTCT TAGGAGGCAGTGAGATGACTCTTCTCATATTTATGGCTGTTGATCAGCACATTGCAATAT GCAGACCTCTTCACTGCAGAACCATCACGAACT…
283	OR4U1P	olfactory receptor, family 4, subfamily U, member 1 pseudogene	Pseudogene	http://www.ncbi.nlm.nih.gov/gene/390434	14q11.2		ATGGAAAAACAAAATCAGTCCATGGTGCCTGAATTTATTTTGTTGGGATTCAAAAATCTC ATGAGCTACAGATTTTCTTTATCTTATTTTTCCATTCTCTACATATCCATAATTAAGTAA CCTAATCATTATCTTTGTAGTGAAACTGGATCCTCAATTGCATTCTCCCATGTACTTCCT ACTGGCCAACCTGTCATCTACTGATATGCCCCTGGCCTCCTTTGCTACTCCTAAGAAAAT CGATAATGTAATTAGTGAATATAGGACCATCTCCTATGAAGGCTGCATGACATAGAGATT TTTCCTTCACTTTTTAAGTGGAAGTGAGATGGTTTTACTCTTAGCCATGGCAATCGATAG ATAATTTGCCATATGCAAACCCCTCCATTACAA…
284	OR4V1P	olfactory receptor, family 4, subfamily V, member 1 pseudogene	Pseudogene	http://www.ncbi.nlm.nih.gov/gene?term=OR4V1P	11q11		ATTCATTTTTCCCTAGATACTTTATTTTTGCATAGCACACAACATATGGAAAGTCAAAGG AACATATAAAAATTCATACTCATGAGCCTTTCCTCTATCCAGAACATACAAATATTTGTT TTTGTGTTCTTATTTTGTAATGTTGCCATCTTGGTGGGAAACTTTCTGATCCTTATCTCT ATTTGATGTAGTCCTCTTTTTAACCAACCAATGCACTATTTCTTCAGGCTATATGAATAT CTACTATACCTCCTGTGTCACACCCAAAATAATTGGTGATCTAGTAGTGGGAAGAATAAA CATCTCCTATGATAGGAGTCTTTCCCATGCACTTCTTTGGAATCATTGAAATCTTCATCC TTACAGTCATGGCTTTTGATCACTATGTTGCCA…
285	OR4W1P	olfactory receptor, family 4, subfamily W, member 1 pseudogene	Pseudogene	http://www.ncbi.nlm.nih.gov/gene?term=OR4W1P	Xq25		ATACTTGCCTGCATAGTTGGATAGAAGTTTGCATTTATTATTTCTCCAAACCATCACTTC ATGATAATGGTCACATTCATTTTAGTTAACATTTAAAAACATTCTTCAGGAAACTTATCC AGTGCTCTTATCATTTTGTTCATTTTCATCCCTGTTGTTTCTCTATTTTTCACTCCATGC GTAGTTCTCTATGTTTGGCCTACTTTGCCACCATCACTTGATAAAAATATGTTCATTGTT GACTTTGTTGTCAACCCTGTCTTGAAGCCTGCCACCTACATATTACAGAACAAAGACATA AAGGTAGCACTTTGAAATTTGCATGAAAAGAGAACTTATTCCAGCTTT
286	OR4X1	olfactory receptor, family 4, subfamily X, member 1	Intact gene	http://www.ncbi.nlm.nih.gov/gene/390113	11p11.2		ATGGTTGCTACAAACAATGTGACTGAAATAATTTTCGTGGGATTTTCCCAGAATTGGAGT GAGCAGAGGGTCATTTCTGTGATGTTTCTCCTCATGTACACAGCTGTTGTGCTGGGCAAT GGCCTCATTGTGGTGACCATCCTGGCCAGCAAAGTGCTCACCTCCCCCATGTATTTCTTT CTCAGCTACTTATCCTTTGTGGAGATCTGCTACTGTTCTGTCATGGCCCCCAAGCTTATC TTTGACTCCTTTATCAAGAGGAAAGTCATTTCTCTCAAGGGCTGCCTCACACAGATGTTT TCCCTCCATTTCTTTGGTGGCACTGAGGCCTTTCTCCTGATGGTGATGGCCTATGACCGC TATGTGGCCATCTGCAAGCCCTTGCACTACATG…
287	OR4X2	olfactory receptor, family 4, subfamily X, member 2	Intact gene	http://www.ncbi.nlm.nih.gov/gene/119764	11p11.2		ATGACTGAATTCATTTTTCTGGTACTTTCTCCCAACCAGGAGGTGCAGAGGGTTTGCTTT GTGATATTTCTGTTCTTGTACACAGCAATTGTGCTGGGGAATTTCCTCATTGTGCTCACT GTCATGACCAGCAGAAGCCTTGGTTCCCCCATGTACTTCTTCCTCAGCTACCTCTCCTTC ATGGAGATCTGCTACTCCTCCGCTACAGCCCCCAAACTCATCTCAGATCTGCTGGCTGAA AGGAAAGTCATATCTTGGTGGGGCTGCATGGCACAGCTTTTCTTCTTGCACTTCTTTGGT GGCACTGAGATTTTCCTGCTCACTGTGATGGCCTATGACCACTATGTGGCCATCTGCAAG CCCCTCAGCTACACCACCATCATGAACTGGCAG…
288	OR4X7P	olfactory receptor, family 4, subfamily X, member 7 pseudogene	Pseudogene	http://www.ncbi.nlm.nih.gov/gene?term=OR4X7P	11q11	Not found in HORDE	TCCTTGCTATGGAAGCTTCCATCCAGGGGGGCACCTGGCAGATGCCAACTGGAGCTCTCCTGTGTAAAGT GTCTGTCAACCCCTGCTGGGAGGTGGCTCTGTGATTAAAAAAACACTATTTCCTTCCTAGCTTGCATGGG CCAGCTCTTTAAAGAGCACCCATTTGGTGGTGCTGAGGCCTTCCTTCTGGCGGTAATGGCCTATGAGTGA GATTGTCAGATGTGTAATGGCAATTCAGGGATCCTAGATTGGGAAAGCAGGATTTAGGAGCTCCCAGCAC AGTTAACACGTAGTCCCATCAGGGCCTCAATTTGACATCCAAGATCTCAAATTGTATATCCATAGTGAAT GTGGACAAAGCTCTTTGGGTGTAATTTCAAATGTACAGCTCT
289	OR5A1	olfactory receptor, family 5, subfamily A, member 1	Intact gene	http://www.ncbi.nlm.nih.gov/gene/219982	11q12.1		ATGTCCATAACCAAAGCCTGGAACAGCTCATCAGTGACCATGTTCATCCTCCTGGGATTC ACAGACCATCCAGAACTCCAGGCCCTCCTCTTTGTGACCTTCCTGGGCATCTATCTTACC ACCCTGGCCTGGAACCTGGCCCTCATTTTTCTGATCAGAGGTGACACCCATCTGCACACA CCCATGTACTTCTTCCTAAGCAACTTATCTTTCATTGACATCTGCTACTCTTCTGCTGTG GCTCCCAATATGCTCACTGACTTCTTCTGGGAGCAGAAGACCATATCATTTGTGGGCTGT GCTGCTCAGTTTTTTTTCTTTGTCGGCATGGGTCTGTCTGAGTGCCTCCTCCTGACTGCT ATGGCATACGACCGATATGCAGCCATCTCCAGC…
290	OR5A2	olfactory receptor, family 5, subfamily A, member 2	Intact gene	http://www.ncbi.nlm.nih.gov/gene/219981	11q12.1		ATGGCTGTAGGAAGGAACAACACAATTGTGACAAAATTCATTCTCCTGGGACTTTCAGAC CATCCTCAAATGAAGATTTTCCTTTTCATGTTATTTCTGGGGCTCTACCTCCTGACGTTG GCCTGGAACTTAAGCCTCATTGCCCTCATTAAGATGGACTCTCACCTGCACATGCCCATG TACTTCTTCCTCAGTAACCTGTCCTTCCTGGACATCTGCTATGTGTCCTCCACCGCCCCT AAGATGCTGTCTGACATCATCACAGAGCAGAAAACCATTTCCTTTGTTGGCTGTGCCACT CAGTACTTTGTCTTCTGTGGGATGGGGCTGACTGAATGCTTTCTCCTGGCAGCTATGGCC TATGACCGGTATGCTGCAATCTGCAACCCCTTG…
291	OR5AC1	olfactory receptor, family 5, subfamily AC, member 1	Intact gene	http://www.ncbi.nlm.nih.gov/gene?term=OR5AC1	3q11.2	Not found in HORDE	CATCTCTTGGGAATCAGTCACACCTAAAATGTCATCATTGTTATGACTCTTTTGTGACTATATTCTCTCT TCTTTCATTTTAGTGATTGGCCAGGTCACACATGGCAGAAGAAAATAAGATTCTGGTGACTCACTTTGTC CTCACAGGACTCACAGATCATCCAGGGCTGCAGGCGCCCCTGTTCCTGGTGTTCTTGGTCATCTACCTCA TCACCCTGGTGGGCAACCTTGGCCTGATGGCTCTCATCTGGAAGGACCCCCACCTTCACACCCCCATATA CTTATTTCTTGGCAGTTTAGCCTTTGCAGATGCATGCACTTCATCCTCTGTAACTTCTAAGATGCTTATC AATTTTTTTATCAAAGAATCATATGCTATCCATGGCTAAGTGTG…
292	OR5AC2	olfactory receptor, family 5, subfamily AC, member 2	Intact gene	http://www.ncbi.nlm.nih.gov/gene/81050	3q12.1		ATGGATATATCAGAGGGAAATAAGACTCTTGTGACAGAGTTTGTTCTCACAGGACTTACA GATCGACCATGGCTGCACGTCCTCTTCTTTGTTGTGTTTTTGGTGGTCTATCTCATCACC ATGGTGGGCAACCTTGGACTGATAGTTCTAATTTGGAACGACCCCCATCTTCATATGCCC ATGTACTTATTCCTTGGTGGTTTAGCCTTTTCAGATGCTTGTACTTCAACCTCTATAACC CCTAGGATGCTGGTCAATTTCTTAGACAAGACTGCAATGATATCCCTAGCTGAGTGCATC ACCCAGTTTTACTTTTTTGCTTCCAGTGCAACTACAGAATGCTTCCTCCTGGTGATGATG GCCTATGACCGCTATGTAGCCATATGTAATCCC…
293	OR5AC4P	olfactory receptor, family 5, subfamily AC, member 4 pseudogene	Pseudogene	http://www.ncbi.nlm.nih.gov/gene?term=OR5AC4P	3q11.2		ATGGAAACAAATAAGACACAGATTATGAACTCCGTCCTCCAAGGACTTACAGATCTTCTA GAGCTGCAGGCGCCCTTGTTCCTGGTGTTCCTGGTGATCTACCTTATCACCACGGTGGGC AACCGTGGCCTGATGGCTCTCATCTGGAAGGATCCCCACTTTCACACCCCCATGTGCTTA TCCCTCGGCAGTTTAGCCTTTGCAGATGCATGCACTTCATCTTCTGTGACTCCCAAGATG TTCGTACATTTTTTATCTAAGAATCATATGATATCCCTGGTTGGGTGCATGATCCAGTTT TATATTTTTGCTTCCGGTGCAAACACAGGAAGTTTCCTCCTGGTAGTGATGGCCTATGAC TGTTATATGGCCATATGTAACCCTTTGCTTTAT…
294	OR5AH1P	olfactory receptor, family 5, subfamily AH, member 1 pseudogene	Pseudogene	http://www.ncbi.nlm.nih.gov/gene?term=OR5AH1P	19q13.43		ATGTCTGGCTCCCCCACTCAACTGACAGCAGGCCCCAGGACAGCCAGTGGCTGTGTCATC ATGATCTGCTTTGCCCTCACTGTCCTCTCTTACATCCGCATCTTGGCCACAGTGGTTCAG ATCCGTTCAGCAGCCAGCCGCCGGAAGGCCTTCTCCACCTGTTCTTCCCACCTGGGCATG GTGCTCCTGTTCTATGGCACCGGCAGCTCCACCTACATGCGACCCACCACCCGCTACTCC CCGCTGGAAGGGCGCTTGGCTGCTGTCTTCTACTCCATCCTCATACCCACCCTGAATCCG CTCATCTACAGCCTGAGGAACCAGGACATGAAGAGAGCCCTGTGGAAGCTCTATCTCCAG GTGCCATAC
295	OR5AK1P	olfactory receptor, family 5, subfamily AK, member 1 pseudogene	Pseudogene	http://www.ncbi.nlm.nih.gov/gene?term=OR5AK1P	11q12.1		ATGGCATGAGGAAACAGCACTGAAGTGACTGAATTCTGTCTTCTGGGATTTGGTGCCTAG CAAGAGTTTTGGTGTATCCTCTTCATTATATTCCTTCTCATCTATGTGACCTCCATAATG GGTAATAGTGGAATAATCTTACTCATCAACACAGATTCCAGATTTCAAACACCCATGTAC TTTTTTCTACAACATTTGGCTTTTGTTGATATCTGTTACACTTCTGCTATCACTCCCAAG ATGCTCCAAAGCTTCACGGAAGAAAAGAATTTGATATCATTTTGGGGCTGCATGATACAA TTATTGGTTTATGCAACATTTGCAACCAGTGACTGTTATCTCCTGGCTATGATAGCAGTG GACCATTATGTTGCAATCTGTAAGCCCCTTCAC…
296	OR5AK2	olfactory receptor, family 5, subfamily AK, member 2	Intact gene	http://www.ncbi.nlm.nih.gov/gene/390181	11q12.1	Location: 11q11 in HGNC	ATGACACTAGGAAACAGCACTGAAGTCACTGAATTCTATCTTCTGGGATTTGGTGCCCAG CATGAGTTTTGGTGTATCCTCTTCATTGTATTCCTTCTCATCTATGTGACCTCCATAATG GGTAATAGTGGAATAATCTTACTCATCAACACAGATTCCAGATTTCAAACACTCACGTAC TTTTTTCTACAACATTTGGCTTTTGTTGATATCTGTTACACTTCTGCTATCACTCCCAAG ATGCTCCAAAGCTTCACAGAAGAAAAGAATTTGATGTTATTTCAGGGCTGTGTGATACAA TTCTTAGTTTATGCAACATTTGCAACCAGTGACTGTTATCTCCTGGCTATGATGGCAGTG GATCCTTATGTTGCCATCTGTAAGCCCCTTCAC…
297	OR5AK3P	olfactory receptor, family 5, subfamily AK, member 3 pseudogene	Pseudogene	http://www.ncbi.nlm.nih.gov/gene?term=OR5AK3P	11q12.1		ATGGGTCGAGGAAACAGCACTGAAGTGACTGAATTCCATCTTCTGGGATTTGGTGTCCAA CACGAATTTCAGCATGTCCTTTTCATTGTACTTCTTCTTATCTATGTGACCTCCCTGATA GGAAATATTGGAATGATCTTACTCATCAAGACCGATTCCAGACTTCAAACACCCATGTAC TTTTTTCCACAACATTTGGCTTTTGTTGATATCTGTTATACTTCTGCTATCACTCCCAAG ATGCTCCAAAGCTTCACAGAAGAAAATAATTTGATAACATTTCGGGGCTGTGTGATACAA TTCTTAGTTTATGCAACATTTGCAACCAGTGACTGTTACCTCCTAGCTATTATGGCAATG GATTGTTATGTTGCCATCTGTAAGCCCCTTCGC…
298	OR5AK4P	olfactory receptor, family 5, subfamily AK, member 4 pseudogene	Pseudogene	http://www.ncbi.nlm.nih.gov/gene/219525	11q12.1		ATGGAACAAAATAATGGCACTGAAGTGACTGAATTCATTCTCCTGGGATTTGCTGGTCAA CACAAGTCTTGGCATATCCTCTCCATAGCATTTCTAGCAATCTATGTGGTTACCCCAGTA GGTAATATTGGAATGATCCTACTTATCAAAATTGATGCTTCTCTTCATATCCCCATGTAA ATTTTCCTCCAACACTTGGCATTTGTTGATCTCTGTTACACCTCTGCTATCACTCCCAAG ATGTTGAAAAACTTTGTAGAAACAAAAAAATCTATCTCATGTATAGGATGTATGGTGCAA TTACTAGTTTATGGTACTTTGCAACAAGTGACTGCTACATCCTGGCTGCTATGGCAGTAG ACCGTTATGTGGCCTTCTGTAACCCACTCCATT…
299	OR5AL1	olfactory receptor, family 5, subfamily AL, member 1	Intact gene	http://www.ncbi.nlm.nih.gov/gene?term=OR5AL1	11q12.1	Not found in HORDE	AGATGCTCCTTTCAATGTGTTCAACATAAGATCAGGGCGGGTCAGAATCATTTCCTAACATCTGCTTCAT TATTTCCATTGGGAACACCATTACTCAGAATGTGTGCTCTAAAGGGTTTTCTGGAAGAAAACTTTTATAC CTACTCAGTGGCCAAAGGCAATCATTCAACAGTGTATGAATTTATCCTCTTGGGGCTCACAGATAATGCA GAGCTTCAAGTCACTCTCTTTGGTATATTCCTTGTAGTATACTTAGCTAGCTTTATGGGTAATTTCGGTT TGATTATGCTAATTCAAATCAGTCCTCAGCTTCATACACCCATGTATTTTTTCCTCAGCCATCTGGCTTT TGTTGATTTTTCTTTTACTTCATCTGTTGCCCCAAATACCTTGG…
300	OR5AL2P	olfactory receptor, family 5, subfamily AL, member 2 pseudogene	Pseudogene	http://www.ncbi.nlm.nih.gov/gene?term=OR5AL2P	11q12.1		ATGGCAAAAGGCAATCATTCATCAGTGACTGAGTTCATCCTCCTAGGGCTCACAGATAAT CAGGAACTTCAAGTCATTCTCTTTGGTGTATTCCTACTGATTTACTTAGTTACTGTGTTG GGTAATCTTGGTTTGATTGTGCTAATCCATATCAGTCCTCAGCTTCACACACCTATGTAT TTTTTCCTCAGCCATCTGGCTTTTGTGGATTTTTACGGTACCTCTGCTATCACTCCAAAC ACCCTTGTCAACTCTTTGCATGAAATTAAAAGCATGTCATTTTATGCATGTGCCACTCAA GTGTGCTGCTTCATTACACTTTCAGTCTGGGAATTATTGTTGCTCTCATGGCATATGATC GGTATGTTGCCATCTGCAACCCTTTACTCTATG…
301	OR5AM1P	olfactory receptor, family 5, subfamily AM, member 1 pseudogene	Pseudogene	http://www.ncbi.nlm.nih.gov/gene?term=OR5AM1P	11q12.1		GTGAGCATGAGCTTCTTAATAAGAAGTGATTCAACACTACACACTCCAATGTGCTTGTTC CTCAGTCATCTCTCCTTTGTAGATCTCTATTATGCCACCAATGCCACTCCTCCGATGCTG GTTAACTTTTTTTTTCCAAGAGAAAAACCGTTTCCTTTATTGGTTGCTTTATCCAATTTC ACCTTTTCATTGCACTGGTGATCACAGATTATCATATGCTCACAGTGATGGTGTATGACC ACTACATGGCCATCTGCAAGCCTTTGTTATATGGAAGCAAAATGTCCAGGTGTGTCTGCC TCTGTCTCACTGCTGCTCCCTATATTTATGGCTCTGCAAATGGTCTGGTACAGGTCATCC TGATGCTTTGTCTGTTCTTCTGTGAACCCAATG…
302	OR5AN1	olfactory receptor, family 5, subfamily AN, member 1	Intact gene	http://www.ncbi.nlm.nih.gov/gene/390195	11q12.1		ATGACTGGGGGAGGAAATATTACAGAAATCACCTATTTCATCCTGCTGGGATTCTCAGAT TTTCCCAGGATCATAAAAGTGCTCTTCACTATATTCCTGGTGATCTACATTACATCTCTG GCCTGGAACCTCTCCCTCATTGTTTTAATAAGGATGGATTCCCACCTCCATACACCCATG TATTTCTTCCTCAGTAACCTGTCCTTCATAGATGTCTGCTATATCAGCTCCACAGTCCCC AAGATGCTCTCCAACCTCTTACAGGAACAGCAAACTATCACTTTTGTTGGTTGTATTATT CAGTACTTTATCTTTTCAACGATGGGACTGAGTGAGTCTTGTCTCATGACAGCCATGGCT TATGATCGTTATGCTGCCATTTGTAACCCCCTG…
303	OR5AN2P	olfactory receptor, family 5, subfamily AN, member 2 pseudogene	Pseudogene	http://www.ncbi.nlm.nih.gov/gene?term=OR5AN2P	11q12.1		ATGACTGGGGAAAGGAACAGTACGAGAATTACAAAGTTCATTCTCTTGGGATTCTCTGAA TTTCCAAAGAACCCTATTTTCCTCTTTTCAATATTCCTAGGGATCTACCTCCTGACAGTG TCCTGGAACATAAACCTCATCACCCTTATCAGGACGACTCCCATCTGCATACACCTATGT ACTTTTTCCTTAGTAATCTGTCGTTTCTGGACATCTGCTATGTTTCCACTATAGCCCCCA AGATGCTCTCAGACTTCTTCAAGAAGCATAAATTCATCTCCTTTATGGGGTGCAGTATGC AGTACTTTTTCTTCTCTAGCCTAGGTCTAACTGAGTGCTGTCTTCTGGCAGCCATGGCTT ATGATCGATATGCTGCCATTTGCAACCCTCTGC…
304	OR5AO1P	olfactory receptor, family 5, subfamily AO, member 1 pseudogene	Pseudogene	http://www.ncbi.nlm.nih.gov/gene?term=OR5AO1P	11q		ACACCACTGTGATTGATGGTGGTCATCTTTTCCCAGGTATATACCCTGGCTGCTATCCCG AAGATGTCTTCCACTGCAGGAAGGACACAAGGCTTCTTCATGTGAGCTTCCCACCTGACG AGCAGTTGTCATTTTCTATGGCACTCCCTCTTACATGTATCTACACCATGGGAACAACGG GTCTCCAAAGCAGGGGAAAGTGTCATCTGTGTTCTATGGCATTGTGATTGATCTGCAGCC TGAGAGTCCAAGATGCGAGAGAAGCTCTAAAAGAAAAAGGAAAGAAGCAGTTCTAGATTG GGCCTCAGTTTCTAATTCTCTGCACTTGTAG
305	OR5AP1P	olfactory receptor, family 5, subfamily AP, member 1 pseudogene	Pseudogene	http://www.ncbi.nlm.nih.gov/gene?term=OR5AP1P	11q12.1		ATGAGAAACTTTACACCACTGTCTGGATTTATTATCCTGGGATTCACGGATCACCCAGAA TTACAGTGTCTTCTTTTTGTGTTGTTTCTTCTCATCTATATGTTCACCGTTGTTGGAAAT CTTGGCATGATTCTATTAATCAAGATTGACTCACATCTCCATACTCCAATGTACTTTTTC CTCAGTAACTTGTGCCTTGTTGACTTCTGTTATTCTTCTGTCATTGCCCCTAATATGCTG ATAAATTTCTGGGTGGAGAACCCAGTCATTTCATTTAATGAATGTGCCACTCAATTCTTC TTTTTTGGCTCCTTTGCTGGCATTGAGGGTTTTCTGTTGGCTGTCATGGCCTATGACTGT TATGTGGCCATCTGCAAGCCTCTGCTTTATACA…
306	OR5AP2	olfactory receptor, family 5, subfamily AP, member 2	Intact gene	http://www.ncbi.nlm.nih.gov/gene/338675	11q12.1	Location: 11q11 in HGNC	ATGATGAGACTTATGAAAGAGGTTCGAGGCAGAAATCAAACAGAAGTAACAGAATTTCTC CTCTTAGGACTTTCCGACAATCCAGATCTACAAGGAGTCCTCTTTGCATTGTTTCTGTTG ATCTATATGGCAAACATGGTGGGCAATTTGGGGATGATTGTATTGATTAAGATTGATCTC TGTCTCCACACCCCCATGTATTTCTTTCTCAGTAGCCTCTCTTTTGTAGATGCCTCTTAC TCTTCTTCCGTCACTCCCAAGATGCTGGTGAACCTCATGGCTGAGAATAAGGCCATTTCT TTTCATGGATGTGCTGCCCAGTTCTACTTCTTTGGCTCCTTCCTGGGGACTGAGTGCTTC CTGTTGGCCATGATGGCATATGACCGCTATGCA…
307	OR5AQ1P	olfactory receptor, family 5, subfamily AQ, member 1 pseudogene	Pseudogene	http://www.ncbi.nlm.nih.gov/gene?term=OR5AQ1P	11q12.1		ACGAGAGGCTGGAATCATACAGGTGCAAAGGAATTCCTCCTGGTAGGGTTAACTGAAAAT CCTAATTTGCAGATCCCACTCTTTTTGCTTGTCACTCTGATTTATTTCATCACTTTGTTG GATAATTTGGGTATAATTATTTTAATCTGGTTAAATGCCCAACTTCATACTCCAATGTAC TTCTTCCTTGGCAACCTCTCCTTTTGTGATATCTGCTACTCTACTGTCTTTGCTCCTAAG ATGCTAGTCAATTTCCTATCAAAACATAAGTCCAGTACATTTTCTGGCTGTGTTCTACAG AGTTTCCCTTTTGCAGTATATGTAACCACAAAGGACATTCTCCTGTCCATGATGGCTTAT GACCATTACGTGGCCATAGCTAATCCCTTGTTG…
308	OR5AR1	olfactory receptor, family 5, subfamily AR, member 1	Intact gene	http://www.ncbi.nlm.nih.gov/gene/219493	11q12.1	Location: 11q11 in HGNC	ATGGATAAAGAAAACAGCTCAATGGTGACTGAGTTTATCTTCATGGGCATCACCCAGGAC CCTCAGATGGAGATCATCTTCTTCGTGGTCTTCCTCATAGTTTACCTGGTTAATGTAGTG GGGAATATTGGTATGATTATCCTGATTACAACAGACACTCAGCTTCACACACCCATGTAT TTTTTCCTCTGCAACCTCTCCTTTGTTGACCTGGGCTACTCCTCAGCCATTGCCCCCAGG ATGCTGGCTGACTTCCTAACAAATCACAAAGTTATCTCCTTCTCCAGCTGTGCCACCCAG TTTGCTTTTTTTGTAGGTTTTGTGGATGCTGAGTGCTATGTCCTGGCAGCCATGGCCTAT GGTCGTTTTGTGGCCATTTGTCGACCCCTCCAC…
309	OR5AS1	olfactory receptor, family 5, subfamily AS, member 1	Intact gene	http://www.ncbi.nlm.nih.gov/gene/219447	11q12.1	Location: 11q11 in HGNC	ATGTTGGAGAGTAATTACACCATGCCAACTGAGTTCCTATTTGTTGGATTCACAGATTAT CTACCTCTCAGAGTCACACTGTTCTTGGTATTCCTTCTGGTATATACATTAACTATGGTC GGAAATATACTCTTAATAATTCTAGTTAATATTAATTCAAGCCTTCAAATTCCCATGTAT TATTTTCTTAGCAACTTATCTTTCTTAGACATCAGCTGTTCTACAGCAATCACTCCTAAA ATGCTGGCAAACTTCTTGGCATCCAGGAAAAGCATCTCTCCTTATGGGTGTGCACTACAA ATGTTTTTCTTCGCTTCTTTTGCTGATGCTGAGTGCCTTATCCTGGCAGCAATGGCTTAT GACCGCTATGCAGCCATCTGCAACCCACTGCTC…
310	OR5AU1	olfactory receptor, family 5, subfamily AU, member 1	Intact gene	http://www.ncbi.nlm.nih.gov/gene/390445	14q11.2		ATGAAAGGGGCAAACCTGAGCCAAGGGATGGAGTTTGAGCTCTTGGGCCTCACCACTGAC CCCCAGCTCCAGAGGCTGCTCTTCGTGGTGTTCCTGGGCATGTACACAGCCACTCTGCTG GGGAACCTGGTCATGTTCCTCCTGATCCATGTGAGTGCCACCCTGCACACACCCATGTAC TCCCTCCTGAAGAGCCTCTCCTTCTTGGATTTCTGCTACTCCTCCACGGTTGTGCCCCAG ACCCTGGTGAACTTCTTGGCCAAGAGGAAAGTGATCTCTTATTTTGGCTGCATGACTCAG ATGTTCTTCTATGCGGGTTTTGCCACCAGTGAGTGCTATCTCATCGCTGCCATGGCCTAT GACCGCTATGCCGCTATTTGTAACCCCCTGCTC…
311	OR5AW1P	olfactory receptor, family 5, subfamily AW, member 1 pseudogene	Pseudogene	http://www.ncbi.nlm.nih.gov/gene?term=OR5AW1P	Xq26.2		ATGTGTCTCACCATTGTGATGCATTGTGAATTCTTCCTCATGGACTTGACTGATGATCCT CAGCTTCATCCCACCTTCTCTGCCCTCTTCCTCCCCATCTATGTAGTCATGGTGATGGAA ACCTGGGCCTCCTTGCCTTCATTGTGGTCAGTCCCCAATTCCTCACCCCCATGTATTTCT TCCTCAGCAACTGGTCCTCTGTTGACTTCTGTTATTCTTCAGTAACAGTCCCAAAAATAT CAATGGGGTTCTTTTCTGACTGCCAAGTCTTCTCCTTCTCTGGTTGCATGGCCCAGTTAA GCTGCTTTTAAAATATTTGCTGACACCGAGTTCTTCCTCCTGGCCTCCATGGTCTATTAC CGCTAAGAGGCCGTCTGCAATCCTCTGCTCTAC…
312	OR5AZ1P	olfactory receptor, family 5, subfamily AZ, member 1 pseudogene	Pseudogene	http://www.ncbi.nlm.nih.gov/gene/283193	11q12.1		ATGGTGGAGAACCACACCCAAGTCACCTGGTTCCGCCTGCTGGGACTTACAGAGCAGGAG GAGCTCAGAGGCATCCTCTTTGTGCTCTTCCTGCTCATGCATTCAGTCACTGTTATGGGC AACCTGGGAATGATCACTCTGATCCATGCAGACCCACAGCTCCACACCCCCATGTATTTC TTCCTGAGCGTCCTATCCTTGATAGACTCCTCGTTTTCCACAGTGGACATCCCCAGGCTG CTGGAGAGCTTCCTCATCTCAAGCCAATCCATCTCCTTTGCAGGCTGTATGGTCCAGATG GCCCTCATGATCCTCCATGGTACTGCTGAGTGTCTGCTCCTGGCCATCATGGCCTATGAC CGATTCACCGCCATCTGCCACCCTCTCCTCTAT…
313	OR5B1P	olfactory receptor, family 5, subfamily B, member 1 pseudogene	Pseudogene	http://www.ncbi.nlm.nih.gov/gene/401692	11q12.1		ATGAAGAACTGTACAGAAGTGACAGAGTTCATCCTCCTGGGACTAACCAATGCTCCAGAG CTACAAGTCCCCCTCCTTATCATGTTCACTCTCATATACCTTGTCAATGTGGTTGGAAAC CTGGGGATGATTGTTTTAATTGTTTGGGACATTCATCTCCACACTCCCATGTATTTTTTC CTCAGTCACCTGTCTCTAGTGGACTTTTGTTACTCTTCAGCTGTCACTCCCACAGTCATA GCTGGGCTCGTTATAGGAGACAAGGTCATCTCTTACAATGCATGTGCTGCTCAAATGTTC TTTTTTGCAGCCTTTGCCACTGTGGAAAATTTCCTCTTGGCCTCAATGGCCTATGACCGC TATGATGCAGTGTGCAAACCCCTACATTACACC…
314	OR5B2	olfactory receptor, family 5, subfamily B, member 2	Intact gene	http://www.ncbi.nlm.nih.gov/gene/390190	11q12.1		ATGGAGAATTGTACGGAAGTGACAAAGTTCATTCTTCTAGGACTAACCAGTGTCCCAGAA CTACAGATCCCCCTCTTTATCTTGTTCACCTTCATCTACCTCCTCACTCTGTGTGGGAAC CTGGGGATGATGTTGCTGATCCTGATGGACTCTTGTCTCCACACCCCCATGTACTTTTTC CTCAGTAACCTGTCTCTGGTGGACTTTGGATACTCCTCAGCTGTCACTCCCAAGGTCATG GCTGGGTTCCTTAGAGGAGACAAGGTCATCTCCTACAATGCATGTGCTGTTCAGATGTTC TTCTTTGTAGCCTTGGCCACGGTGGAAAATTACTTGTTGGCCTCAATGGCCTATGACCGC TATGCAGCAGTGTGCAAACCCCTACACTACACC…
315	OR5B3	olfactory receptor, family 5, subfamily B, member 3	Intact gene	http://www.ncbi.nlm.nih.gov/gene/441608	11q12.1		ATGGAAAATAAGACAGAAGTAACACAATTCATTCTTCTAGGACTAACCAATGACTCAGAA CTGCAGGTTCCCCTCTTTATAACGTTCCCCTTCATCTATATTATCACTCTGGTTGGAAAC CTGGGAATTATTGTATTGATATTCTGGGATTCCTGTCTCCACAATCCCATGTACTTTTTT CTCAGTAACTTGTCTCTAGTGGACTTTTGCTACTCTTCAGCTGTCACTCCCATCGTCATG GCTGGATTCCTTATAGAAGACAAGGTCATCTCTTACAATGCATGTGCTGCTCAAATGTAT ATCTTTGTAGCTTTTGCCACTGTGGAAAATTACCTCTTGGCCTCAATGGCCTATGACCGC TATGCAGCAGTGTGCAAACCCCTACATTACACC…
316	OR5B10P	olfactory receptor, family 5, subfamily B, member 10 pseudogene	Pseudogene	http://www.ncbi.nlm.nih.gov/gene/390186	11q12.1		TACTTAACTGTCACTCCCAGGGTCACGGCTAGCAGGGCTAGGTTACTTAGAGGGTAGGAG GCTAAGTTCCTCGTACAATGCTTGTGCTGCTCAGATGTTCTTTTTTGTAGCCTTGGCCAC AGTGGAAAATATCGCTGTTGACATCAATGGCCTATGACCACTATATAGCAGTGTGCAAAC CCCTACACTACACTACCACCACGATAGCCAGTGTATGTGCTCATCTGGTCATAGGCTCCT ATGTCTGTGGCTTTCTAAATGCCTCCCTCCGCATTGGGGACATATTCAGTCTCTCTTTCT GTAAGTCCAATCTTGTCCATCACCTTTTCTGTGATGTTCCACCAGTCATGGCTGTGTCTT GCTCTGGTAAACACATTAGCAAGAAGATTCTGG…
317	OR5B12	olfactory receptor, family 5, subfamily B, member 12	Intact gene	http://www.ncbi.nlm.nih.gov/gene/390191	11q12.1		ATGGAGAACAACACAGAGGTGACTGAATTCATCCTTGTGGGGTTAACTGATGACCCAGAA CTGCAGATCCCACTCTTCATAGTCTTCCTTTTCATCTACCTCATCACTCTGGTTGGGAAC CTGGGGATGATTGAATTGATTCTACTGGACTCCTGTCTCCACACCCCCATGTACTTCTTC CTCAGTAACCTCTCCCTGGTGGACTTTGGTTATTCCTCAGCTGTCACTCCCAAGGTGATG GTGGGGTTTCTCACAGGAGACAAATTCATATTATATAATGCTTGTGCCACACAATTCTTC TTCTTTGTAGCCTTTATCACTGCAGAAAGTTTCCTCCTGGCATCAATGGCCTATGACCGC TATGCAGCATTGTGTAAACCCCTGCATTACACC…
318	OR5B15P	olfactory receptor, family 5, subfamily B, member 15 pseudogene	Pseudogene	http://www.ncbi.nlm.nih.gov/gene?term=OR5B15P	11q12.1		TCTCAAACCACATCTATAGATGATAATACAGAGGTAAATGAATTCATATGACTAGGACTA ACCAAAGCCCCAGAACTACAGGTCCACCTCTTTGTCTTATTTAACTTCATCTACCTCTTC ACTCTGAGTGGGAACCTGGGGATGATGCTGCTGATCCTGCTGGACTCTCGTCTCCACACT TCCATGTACTTTTTCCTCAGTAACCTGTCTCTGGTGGACTTTTGCTACTCAGAAACTGTC ACTCCAAAGATGATGGCTGGGTTGCTGATAGCTCACAAGGTCATCTCCTACAATGTATGT GCTGCTCAGATGTTCTTTTTTGCAGTCTTTGCTACTGTGGAAAGTTACTTCTTGACTTCA GTGGCCTATGATTGCTACAGAGTAATGTGTAAA…
319	OR5B17	olfactory receptor, family 5, subfamily B, member 17	Intact gene	http://www.ncbi.nlm.nih.gov/gene/219965	11q12.1		ATGGAGAATAATACAGAGGTGAGTGAATTCATCCTGCTTGGTCTAACCAATGCCCCAGAA CTACAGGTTCCCCTCTTTATCATGTTTACCCTCATCTACCTCATCACTCTGACTGGGAAC CTGGGGATGATCATATTAATCCTGCTGGACTCTCATCTCCACACTCCCATGTACTTTTTT CTCAGTAACCTGTCTCTTGCAGGCATTGGTTACTCCTCAGCTGTCACTCCAAAGGTTTTA ACTGGGTTGCTTATAGAAGACAAAGCCATCTCCTACAGTGCCTGTGCTGCTCAGATGTTC TTTTGTGCAGTCTTTGCCACTGTGGAAAATTACCTCTTGTCCTCAATGGCCTATGACCGC TACGCAGCAGTGTGTAACCCCCTACATTATACC…
320	OR5B19P	olfactory receptor, family 5, subfamily B, member 19 pseudogene	Pseudogene	http://www.ncbi.nlm.nih.gov/gene?term=OR5B19P	11q12.1		ATGTAGAACAGTAGAGAGGCGTCACAGTTCATCTTCCTAGGACTAAGCAATGTCCCAGAA CTGCAGGTCCCCTTCTTTATCATGTTTGTTCTCATCTATCTCATCAATGTAGTTGGAAAC TTGGGGATGATCATTTTGATTCTCTGGTACTCTCAGCTCCACAATCCAATGTACTTCTTC TTCAGTAATCTGTCTCTGGTAGACTTTTTTTACTCTTCAGTTGTCACTCCAAAGGTCATG ACTGGGCTCCTTAGAGAAGACAAAATCATTTCCTATACTGTGTGGGCTACTCAGACATTC TTTTCTGATTCCTTTGCCAGTGTGGTAAATTTATTATTGGCCTTAATGGCCTCTGGCCAC TATGCAGCAGTGTGCAAACCCCTGCATTACACC…
321	OR5B21	olfactory receptor, family 5, subfamily B, member 21	Intact gene	http://www.ncbi.nlm.nih.gov/gene/219968	11q12.1		ATGGAGAATAGCACAGAAGTGACAGAGTTTATCCTCTTGGGATTAACAGATGACCCCAAT CTTCAGATACCCCTCCTCCTGGCATTTTTATTCATCTACCTCATCACCCTGCTTGGGAAT GGGGGAATGATGGTGATCATCCACTCAGACTCCCATCTCCACACTCCAATGTACTTTTTC CTCAGTAACCTCTCCCTTGTAGACTTGGGTTACTCATCAGCTGTAGCCCCCAAAACGGTG GCTGCATTGCGGTCAGGGGACAAGGCCATCTCCTACGATGGATGTGCAGCTCAGTTCTTC TTCTTTGTGGGGTTTGCCACTGTTGAGTGCTACCTCCTGGCCTCCATGGCCTATGATCGC CATGCAGCGGTATGTAGGCCTCTTCATTACACC…
322	OR5BA1P	olfactory receptor, family 5, subfamily BA, member 1 pseudogene	Pseudogene	http://www.ncbi.nlm.nih.gov/gene?term=OR5BA1P	11q12.1		TTGCCAACTGTAACCTCTGCAGATGACACCTGGAGAACTAGCCCTTGCCAGTGGCAACCA CACCCCAGTCACCAAGTTCATCTTGCAGGGATTCTCCAATTATCCAGACCTCCAGGAGCT TCTCTTCGGAGCCATCCTGCTCATCTATGCCATAACAGTGGTGGGCAACTTGGGAATGAT GGCACTCATCTTCACAGACTCCCATCTCCAAAGCCCAATGTATTTCTTCCTCAATGTCCT CTCGTTTCTTGATATTTGTTACTCTTCTGTGGTCACACCTAAGCTCTTGGTCAACTTCCT GGTCTCTGACAAGTCCATCTCTTTTGAGGGCTGTGTGGTCCAGCTCGCCTTCTTTGTAGT GCATGTGACAGCTGAGAGCTTCCTGCTGGCCTC…
323	OR5BB1P	olfactory receptor, family 5, subfamily BB, member 1 pseudogene	Pseudogene	http://www.ncbi.nlm.nih.gov/gene?term=OR5BB1P	11q12.1		ATGGAAGTGAGTGGGAACCACACCTCTGTGGCCATGTTTGTTCTCCTAGGACTCTCAGAT GAAAAAGAGCTGCAGCTCATCCTCTTTCCAGTCTTCCTGGTGATCTACCTTGTGACCCTG ATTTGGAACATGGGTCTTATCATCCTCATCAGAATAGACTCTCATCTGAACACACCCATG TACTTTTTTCTCAGTTTCCTCTCATTTACAGACATCTGCTATTCTTCTACCATCAGCCCA AGGATGCTTTCAGACTTCTTAAAAGATAAGAAGACAATTTCCTTCCTTGCCTGTGCCACT CAGTATTTTCTTGGGGCCTGGATGAGTCTGGCTGAGTGCTGCCTCTTGGTCATCATGGCC TGTGACAGATATGTGGCCATTGGCAGCCCCCTG…
324	OR5BC1P	olfactory receptor, family 5, subfamily BC, member 1 pseudogene	Pseudogene	http://www.ncbi.nlm.nih.gov/gene?term=OR5BC1P	11q12.1		CCACACTTTAGCTCCCATGATAGTGATCAGTTAGCATAATTTTGTGTTTTTTCATCATAG GTAACTCTCAGGATAATTCCCAAATGACTTTGATGGATAACATTTCAGAAGTGACAGAAT TCGTTCTCGTGGGGTTAACAGATGTCCTAGAGCTTCAGGTCCCTTTATTTATCATCTTTA CTGTCATTTATCTCACCACTCTGGTTGGGAACTTTGGGATGATCATGTTGATTCTGTTGG ACTCCCGGCTCCACATTCCCATGTACTTTTTCCTTGGCAAACTCTCTCTGGTGGACAGTG TTTGTCCTGCTAGTCACTGGCTCCTACATCTGTGGACTCTTTCAATCCTCCATCCATGTT GCTTTTACTTTCCATCTCTCCTTCTGTCATTCT…
325	OR5BD1P	olfactory receptor, family 5, subfamily BD, member 1 pseudogene	Pseudogene	http://www.ncbi.nlm.nih.gov/gene?term=OR5BD1P	11q12.1		ATGCCAGCCTGGGCAATGAGAGAGAAACCCTGTAAAAAAAAAAAAAAACACTCCTCACTC CTCTTTGCTGTCTTCCTGCTGACCTACTCCGTGACTCTGGTGGGCAACCTGGGCATGACA GATCTGATCTGCCAATCTGCACCAGCTCTGCCCTCCACACCCCCATGTGCTTCCTCCTGA GCGTATTCTCCTTCCTAGACATCTGCAGTTCCTCCATGTGCACCCCAGGCTGCTGATCCA CTTTCTCACCACTAACCATCCATCTCCTTTGCAGGTGGTATAATCCAGATGGCCCTCATG ACCTTCTATGGCACAGGGGAATGTCTGCTGCTGGCCATCGTAGCCTATGACTGAGTTGTG GCCATTTGCCACCCTTTCCCCTAGCATATCATC…
326	OR5BE1P	olfactory receptor, family 5, subfamily BE, member 1 pseudogene	Pseudogene	http://www.ncbi.nlm.nih.gov/gene?term=OR5BE1P	11q12.1		ATGGCTGACAGAAATGTCACTGTGATAACTGAATTCATCCTCCTGGGGTTGACTGATAAC CCTGAAATGAATGTTGTCCTTTCTGTGCTCTTTCTATTAATCTATCTCATTACTGTCTTG GGCAACTTTTGGATTATCATAATAATTCTGGCTAGTGCCCAACTCCATTCACCCATGTAC TTTTTCCTTAGCCAGTTGGCTTTCTTAGATTTCTGCTATTCTTCAGTCTTGATTCCTAAA ATGTTGGTGAATTACATAGCAGGACAGAAAGTCATCTCTTATCACGGTTGCCTCCTTCAG TATTCCTTTGTCAGCTTGTTCCTGACTACTGAATGCTTCCTCCTGGCTGCCATGGCATGT GATCGGTATCTCGCTGTTTGCCACCCACTTCAC…
327	OR5BH1P	olfactory receptor, family 5, subfamily BH, member 1 pseudogene	Pseudogene	http://www.ncbi.nlm.nih.gov/gene?term=OR5BH1P	Xq26.2		ATGGTGACTGACTTCATCTTTCTCGGCATGACAGATAACTCTCAGCTTGAAGTCCTGCTA TTTGGAGTCTTTCTTATTGCTTACATCATCACTGTGTTGGAGAATCTAGGCCTTGTGGTT CTGATCAGAGTCAGCTCCCGCCTCCACACCCCATGTACTTTTTCCTCTCTAATCAGTCCT TCCTTGATGTCTGTTTCTCTTCCATTACAATTCCACAGAATTTAGCACATTTGTTTTCTA AGCTGCAGTATGTTTCTTTCCTTTTCCCGTATAACTTAAATGAGCTTGTTTGTAATCTTT GCCTCTGCTGAATGCAATTTTTTAAACTTGCATGGCCTATGACCGCTTTACTGCCATCTG TCACCCACTGTTCTACCACATTACCATGTCAAG…
328	OR5BJ1P	olfactory receptor, family 5, subfamily BJ, member 1 pseudogene	Pseudogene	http://www.ncbi.nlm.nih.gov/gene?term=OR5BJ1P	12q13.11		ATGAAAAATCTCATCATCATTACTGAGTTCGTCCTTATGGAATCATCTAGAAATCCTCAG ATCCAGACCATGACCTGTATGCTCCTGGTGATTTATCTGTTGTCACTGATGGAGAACCTG ATGATGATCCTGGTGATCAGGACCAATTCCCACCTTAAAACAACCATGTACTTCTTTCTG GGTCACCTGTCACTGTTAGATCTCTGCCTTCCTTCAATCCCTGTGCCCAAGATGCTGCAG AATTTATTAACTCAAAGGTAAACCATCTCTATGTGGTACTGCATTGTCCAGAGTTTCTTT CTCATATTCTCTGGGAGCACAGAAGCCTGCCTACTCCTTGCCATGGCCTGTGATCACTCT ACTTCCAACTGCCACCCTCGGCTCAACGATGTG…
329	OR5BK1P	olfactory receptor, family 5, subfamily BK, member 1 pseudogene	Pseudogene	http://www.ncbi.nlm.nih.gov/gene/401718	12q13.11		ATGCTCTTTGTGCTAATCCTGGTGATTCATCTCCTGACTTTGACGGGGAAGCTGGTGATG ATCCTGGAGATCAGGGCTGATTCTCACCTTCAAAGACCCATGTACTTCTTCCTTTGACAT CTGTCCTTTCTGGATCTCAGCTACTCCTAGTTACTGTGCCCAGGATGCTACAAAATTTCC TCTCAGAAGAAAAGCATCTCAATGTGGGGCTGCCTCACCAAGTTTCTTTTTCACTCTCTC TGGGGGAACGGAAGCCTGTCTGTTCTCTGCCATGGCCTATGATCACTATGCTACCATCCG CCACCCTGTGGTCTATACCATGGTCATGAACAGATCTCTCTGTATGGTGATTTTGAGAAT TGCTTGGGCAGCGGGATTTCTGATTTCCTTGAT…
330	OR5BL1P	olfactory receptor, family 5, subfamily BL, member 1 pseudogene	Pseudogene	http://www.ncbi.nlm.nih.gov/gene?term=OR5BL1P	11q12.1		ATTTGACTGAAATTGATCTTTGGAAATCCTAGATAGTAATAGATTTTCAGATGTGTCTAT GATTATTTTGTGGGACTGTCAACCCTTGCTTTATGACACCATCACAACTCTCAAGATGTC TGGCAGAAGCTGGTGACTGCATATTGTAGAGGGTTTGACAAATGTAATCCAATGTATACA CTTCACCTGCTCACTCTCCTTTTGTGCCTTCATCTATAGGTTTCACTCTCTGTGACCTCC ATTGCTGCTGACCCTGAATTGGGTGATAGCTTCCTCCAGCAGCTGCTGATTTTTCACTTT GCTCTGTATATGATTCTGACCAGACTAGTTTTGATCCTGTTCTCTGACTTGTTCATCAGC AAGGCCATCTAAACACCTGCAAATCAGGTCTCT…
331	OR5BM1P	olfactory receptor, family 5, subfamily BM, member 1 pseudogene	Pseudogene	http://www.ncbi.nlm.nih.gov/gene?term=OR5BM1P	3q11.2		GTTAGTCATTGCCTATTAATTTGGTTAATCCTTTCTCCCCATTTAATTTGTTATTTAAAT AAAATTTATAATTTACTATTTAACTTATCACTTAAATTGAATCCAGATATTCAAAACACT GGCCATTCTTTCTACTATGATGTTTTTGTAATGTTTTATTCCACCTTGACTGTGATAGTC CCGTTTGTAATACCAAGAGGATCAGATCATTTTTTGTTCTAGAAAGATAAAAAAGTTCCT GAAAGAATGAGAAAATACACTTTTGAACCCAAAACAAAGTCTCATTTTCTAAGATTTTGG CATAAAATATACCGTGTACCTTTTGCTCTTAAAACACTTCGTTGTTAATACATTCAATTT TAAGGTACTTATGAGTGGCAGGCTATGGGACTA…
332	OR5BN1P	olfactory receptor, family 5, subfamily BN, member 1 pseudogene	Pseudogene	http://www.ncbi.nlm.nih.gov/gene?term=OR5BN1P	11q12.1		GGAAACATTTTTACATTTATCCACATAGGTGTCTTAATTTTCCTAAAGAAACATCCCCAC TCTCCAGAGGTGCCAAATAAATATTTATTGAAATCCATGTCATGATGAATTTTCTGCCTG CCAAAAATAATCATTACTTTATTGCAGTAGGAGTGGGATGCTTTAAATTTAGAGACACGG GTTTTTCTGGAAGAGGACTTCCCATGTGGATTCAGCTTGTGGATTGTACGTCAATTGTCT TTTTTCTTGGAAATAAATTAATTTGCTCATTTAAAAAAATGATGCAGGAAGCATACGAGT ACTTTTTCTCTGAGCAACTTGGCTTTTTAAGTTTCTGTTATGCTTCAGTCATTACATCCA AAATGTTTGGAAGTTTCTTGTACAAACAAAAAA…
333	OR5BN2P	olfactory receptor, family 5, subfamily BN, member 2 pseudogene	Pseudogene	http://www.ncbi.nlm.nih.gov/gene?term=OR5BN2P	11q11	Location: 11q12 in HGNC	TTAGTGCTTTGTTCTAATGTTTTGTATCACTTTATTTTAGTAAAAATTGAGTAAGCAAAA AATATACTGGGTTCTGACTATCTTTGGCTTTTTAGAGGCATTCATTGCCATGAATAAATT ATAAAAGTTATATAGTTCTCTAATATGTTTATATTTTATAATATGAATATTTAGTTCTCT AATATGTTTATATTTTATAATATGAATATTTCTGTACATTATTTCCTAAAATGTATTTTT TTCTTTTGTATCTGTTGTCTTTAGCTATTAATTTTTGATAGTTTTTCTACCCATCCTCCT CTTCCCCTACTTTAAGAGGCAGATATCTGTGCAAATTCCTAGCCATGCTACACTAATACT ACAGCTTCCTGATGACACTTTTACATTATCCTC…
334	OR5BP1P	olfactory receptor, family 5, subfamily BP, member 1 pseudogene	Pseudogene	http://www.ncbi.nlm.nih.gov/gene?term=OR5BP1P	11q12.1		CTAGGTATAATTTAATTTACATAGTGAAACAAGCCATTCTTAGGTATATTCCTTAGTTCT GTCTTCGAAAGTCTGCATCCTGTTAGCAGCTGGCGTAGTTGGTGGGATACTTAGCAGAAG GATTGTATGTGTGTCCTACTGTTTCACTGTCCTCCTCCAGGTCCAATGCCATCAATCACT TTTTCTGTAATAAATCCCTAGGGCTTGGTCTTTCATGCTACAACATTTATATCAGCACAG CAGTCCCTGCCTTTGCAGAGTTTGAGTGCTGCATTCATTGCCATATTTGGTCATCATGTT CTCCTGGACATATATCCTGGTTGCTATCAAGAGGATGTCCTCAGTGGGGAGAAAAGAATT GTCTATTTGTGTCTCCCACCTGAAAACTAGCAC…
335	OR5BQ1P	olfactory receptor, family 5, subfamily BQ, member 1 pseudogene	Pseudogene	http://www.ncbi.nlm.nih.gov/gene?term=OR5BQ1P	11q12.1		TACATGTAGTAAAAATAGTTGCTAATCTATGCTGGAGTTTACTTGAATGTCACTATGCTG ATCGTCACCTTCAAGTACACACATATCTTCCATCATCCTGAGCTTGCCCTCTGCTATGTG TCTTTTTCCGCAGTTGTCTTCCACCTGACAGCTGTCACCATTTTCTTTGGAGCTCTCTCT TACATGGACTTACAACCTGAATCTACTGTGTTTCAAGAGCAAGAAAATCCAGCATCCATA TTTTGTGGCATTATGACTCTCGTGTTAAACTTCCTTATCTACTGCCTGTGAAATTAGGAA GTAAAAGAAGCTCTACAGTTAACAAGGAAAAAGTAT
336	OR5BR1P	olfactory receptor, family 5, subfamily BR, member 1 pseudogene	Pseudogene	http://www.ncbi.nlm.nih.gov/gene?term=OR5BR1P	11q12.1		ATGACTGTGGAAAGGAGTAGCATGACAATTACAAAGTTCATTCTCTTGGGATTCTCTGAA TATTCAAAGACCACTATTTTTCTCTTTTCAGTATTCCTAGGGATATACCTCCTGACCATG TCCTGAAACGTGAGTCTCATCGCCCTTATCAGGACGGACTCCCATCTACATGCACCTGTG TACTTTTTCCTTAGTAATCCGTCTTTTCTGGACATCTGCTGTGTTTCCACTATAGCCCCC AAGATGCCCTCAGACTTTTTCAAGAAGCATAAATTCATTTCCTTTATGGGGTGCACCATG CAGTACTTCTCTAGCCTGAATGTGACTGAGTGCTGTCTTCTTACAGCCATGGCTTATGAT TAATATGCTGCCATTTGTGATCCTCTGCTCTAC…
337	OR5BS1P	olfactory receptor, family 5, subfamily BS, member 1 pseudogene	Pseudogene	http://www.ncbi.nlm.nih.gov/gene/390313	12q13.11	LOCATION: 12q13.2 in HGNC	ATGGAAGTCAGCAACATGACCACAGTCACTGTGTTTATTCTCCTAGGACTGTCCAACAAC CCTCAGGTTCAGGCACTGCTCTTTGTTCTGTTCCTGGTGATTTACCTCTTGACTCTACTG GGGAACCTGCTGATGGTGCTGGTGATCAGTACTGATTCCCACCTCTGCACCCCTATGTAC TTCTTCCTGAGACAACTCTCCTTCCTGGATGCTTTCTATTCCTCAATTATTGTGCCTAAA CTGCTAGAGAACCTTCTTTCTAAGGGGGAGACAATATCCTTCCTTGAGTGTTTCACTCAG ATCTCCCTGGTCATATTTTCTGGAGCTACTGAGGCTTGCCTCCTCTCGGTCATGGCCTAT GACCGGTTTCAGGCCATGTGTCATCCACTGTTG…
338	OR5BT1P	olfactory receptor, family 5, subfamily BT, member 1 pseudogene	Pseudogene	http://www.ncbi.nlm.nih.gov/gene?term=OR5BT1P	12q13.2		ATGAATTAATTTGTGTTTCTGGGGCTGTCCAGTGCCCCACCCCCAGATCCAGACCCCACT CTTTGTGCTGTTCCTGGTGATTTATCTCCTGACCCTGATAGGGAATCTGATGATGCTGTT GGTAATCAATGCTGATTCTTGCCTCCGTACCCCCATGTAATTCTTCCTTGGACATTTTTT CTTCCTAGATATATGTTACTCCTCAGTCACTGCCCAAGATGCTGCAGAATTTCCTGTTTC ATAAAAACCTATCTTGGTGTGGGGTTATATCACCTAGAGTTTCTTTTTCATTTTTTCTTG GGGCACCAATGGCTGCTTGCTCTCTGCCATCACCTATGCCTGCTATGCTGCCATCTGCCA CCCTCTGCTCTCTACCATGGTCATGAACCGACC…
339	OR5C1	olfactory receptor, family 5, subfamily C, member 1	Intact gene	http://www.ncbi.nlm.nih.gov/gene/392391	9q33.2	Location: 9q34.2 in HGNC	ATGAACTCAGAGAACCTCACCCGGGCCGCGGTTGCCCCTGCTGAATTCGTCCTCCTGGGC ATCACAAATCGCTGGGACCTGCGTGTGGCCCTCTTCCTGACCTGCCTGCCTGTCTACCTG GTGAGCCTGCTGGGAAACATGGGCATGGCGCTGCTGATCCGCATGGATGCCCGGCTCCAC ACACCTATGTACTTCTTCCTGGCCAACCTCTCCCTGCTGGATGCCTGCTATTCCTCCGCC ATCGGCCCCAAGATGCTAGTGGACCTGCTGCTGCCCCGAGCCACCATCCCTTACACAGCC TGTGCCCTCCAGATGTTTGTCTTTGCAGGTCTGGCTGATACTGAGTGTTGCTTGCTGGCA GCCATGGCCTATGACCGCTACGTGGCCATCAGA…
340	OR5D2P	olfactory receptor, family 5, subfamily D, member 2 pseudogene	Pseudogene	http://www.ncbi.nlm.nih.gov/gene?term=OR5D2P	11q12	Location: 11q11 in HGNC	TCCCTATTTTGTCCCAGGGACCAAGAAAATCAGACTTCTGAAGTCACCTTCATCCTCTTG GGCTTCTCAGAATATCCAGACCTTCAGACGCCCCTGTTCCTGGTGTTCCTGACCATCTAC ACAGTCACTGTGCTGGGGAATCTGGGCATGATCATAGTCATCAGGATCAGCCCCAAACTC CACACCCCCATGTGCTTTTTCCTCAGCCACTTGTCCTTTGTTGATTTCTGTTATTCCACC ACAATTACACCCAAACTGCTGGAGAACTTGGTTGTGGAAGATAGAACTATCTCCTTCACA GGATGCACCATGCAGTTATTCTTTGTCTGCATATTTGTAGTAACAGAAACATTCATGCTG GCAGTGATGGCCTATGACCGATATGTGGCGGTG…
341	OR5D3P	olfactory receptor, family 5, subfamily D, member 3 pseudogene	Pseudogene	http://www.ncbi.nlm.nih.gov/gene?term=OR5D3P	11q12	Location: 11q11 in HGNC	TTATTTTTTTCTCACAGGATTCAAAAAAATCAGACTGCTGGAGTCACCTTCATCCTCTTG GGCTTCTCAGAATTTCCAGACCTTCAGATACCCCTGTTCCTGGTCTTCCTGACCATCTAC ACAATCACTGTGATGGGGAATCTGGGCATGATCATGGTCATCAGGATCAACCCCAAACTC CACACCCCTATGTACTTTTTCCTCAGCCACTTGTCCTTTGTTGATTTCTGTTATTCCACC ACAATTACACCAAAACTGCTGGAGAACTTGGTTGTGGAAGACAGAATCATCTCCTTCACA GGATGCATCATGCAATTCTTCTTTGCCTGTATATTTGTGGTGACAGAAACATTCATGCTG GCAGCGATGGCTTATGACAGATTTGTGGCAGTG…
342	OR5D13	olfactory receptor, family 5, subfamily D, member 13	Intact gene	http://www.ncbi.nlm.nih.gov/gene/390142	11q11		ATGATGGCATCTGAAAGAAATCAAAGCAGCACACCCACTTTTATTCTCTTGGGTTTTTCA GAATACCCAGAAATCCAGGTTCCACTCTTTCTGGTTTTCTTGTTCGTCTACACAGTCACT GTAGTGGGGAACTTGGGCATGATAATAATCATCAGACTCAATTCAAAACTCCATACAATC ATGTGCTTTTTCCTTAGTCACTTGTCCTTGACAGACTTCTGTTTTTCCACTGTAGTTACA CCTAAACTGTTGGAGAACTTGGTTGTGGAATACAGAACCATCTCTTTCTCTGGTTGCATC ATGCAATTTTGTTTTGCTTGCATTTTTGGAGTGACAGAAACTTTCATGTTAGCAGCGATG GCTTATGACCGTTTTGTGGCAGTTTGTAAACCC…
343	OR5D14	olfactory receptor, family 5, subfamily D, member 14	Intact gene	http://www.ncbi.nlm.nih.gov/gene/219436	11q11		ATGATGATGGTTTTAAGGAATCTGAGCATGGAGCCCACCTTTGCCCTTTTAGGTTTCACA GATTACCCAAAGCTTCAGATTCCTCTCTTCCTTGTGTTTCTGCTCATGTATGTTATCACA GTGGTAGGAAACCTTGGGATGATCATAATAATCAAGATTAACCCCAAATTTCACACTCCT ATGTACTTTTTCCTTAGTCACCTCTCTTTTGTTGATTTTTGTTACTCTTCCATTGTCACT CCCAAGCTGCTTGAGAACTTGGTAATGGCAGATAAAAGCATCTTCTACTTTAGCTGCATG ATGCAGTACTTCCTGTCCTGCACTGCTGTGGTGACAGAGTCTTTCTTGCTGGCAGTGATG GCCTATGACCGCTTTGTGGCCATCTGCAATCCT…
344	OR5D15P	olfactory receptor, family 5, subfamily D, member 15 pseudogene	Pseudogene	http://www.ncbi.nlm.nih.gov/gene?term=OR5D15P	11q11		ATGTCATTAGCTGAAGGAAATCAGAGTTCTGGAGCCGTATTTACCCTCTTGGGCTTCTCA GAATATGCAGACCTCCAGGTTCCTCTGTTCCTGGTCTTCCTGACCATCTACACAATCACT GTATTGGGAAACCTGGGCATGATCATGATCATCAGGATCAACCCCAAACTCCACACCCGC ATGTACTTTTTCCTCAGCCACTTGTCCTTTGTTGATTTCTGTTATTCCACCACAGTTACA CCCAAACTGCTGGAGAACTTGGTTGTGGAAGACAGAACCATCTCCTTCACAGGATGCATC ATGCAATTCTTCCTGGCGTGTATATGTGCAGTGGCAGAAACATTCATGCTGGCAGTGATG GCCTATGATTGATACGTGGCGGTGTGTAACCCT…
345	OR5D16	olfactory receptor, family 5, subfamily D, member 16	Intact gene	http://www.ncbi.nlm.nih.gov/gene/390144	11q11		ATGTTTCTGACAGAGAGAAATACGACATCTGAGGCCACATTCACTCTCTTGGGCTTCTCA GATTACCTGGAACTGCAAATTCCCCTCTTCTTTGTATTTCTGGCAGTCTACGGCTTCAGT GTGGTAGGGAATCTTGGGATGATAGTGATCATCAAAATTAACCCAAAATTGCATACCCCC ATGTATTTTTTCCTCAACCACCTCTCCTTTGTGGATTTCTGCTATTCCTCCATCATTGCT CCCATGATGCTGGTGAACCTGGTTGTAGAAGATAGAACCATTTCATTCTCAGGATGTTTG GTGCAATTCTTTTTCTTTTGCACCTTTGTAGTGACTGAATTAATTCTATTTGCGGTGATG GCCTATGACCACTTTGTGGCCATTTGCAATCCT…
346	OR5D17P	olfactory receptor, family 5, subfamily D, member 17 pseudogene	Pseudogene	http://www.ncbi.nlm.nih.gov/gene?term=OR5D17P	11q11		TTCTGTCTCTCTCTCTTTTAGTGAAGGGCCTTGGTACCAGAAGAGAGAAACCAGAGCTCT GTGACCACATTCATCCTGTTGGGTTTCTCAGAATATCCACACCTCCAGGCGCCCCTCTTC CTGGTGTTCTCGACCACCTACACTGTCGCTCTGGTGGGAAACCTGGGCATAATTGTGGTT GTAAGAATCAATCCTAAGCTCCATACCACCATGTACTTTTTCCTCAGTCATCTATCCTTT TTGGATACTTGTTATTCCAATGTATTTACACCCAAACTGTTAGAGATTTTGGTTGTGGAA GACAGAACTATCTCCTTCAAAGGATGCATGGTACAATTTTTCTTTGGTTGTGCATTTGTA ATCACAGAAATGTTCATGTTAGCGGTGATGGCT…
347	OR5D18	olfactory receptor, family 5, subfamily D, member 18	Intact gene	http://www.ncbi.nlm.nih.gov/gene/219438	11q11		ATGCTGCTGACTGATAGAAATACAAGTGGGACCACGTTCACCCTCTTGGGCTTCTCAGAT TACCCAGAACTGCAAGTCCCACTCTTCCTGGTTTTTCTGGCCATCTACAATGTCACTGTG CTAGGGAATATTGGGTTGATTGTGATCATCAAAATCAACCCCAAACTGCATACCCCCATG TACTTTTTCCTCAGCCAACTCTCCTTTGTGGATTTCTGCTATTCCTCCATCATTGCTCCC AAGATGTTGGTGAACCTTGTTGTCAAAGACAGAACCATTTCATTTTTAGGATGCGTAGTA CAATTCTTTTTCTTCTGTACCTTTGTGGTCACTGAATCCTTTTTATTAGCTGTGATGGCC TATGACCGCTTCGTGGCCATTTGCAACCCTCTG…
348	OR5E1P	olfactory receptor, family 5, subfamily E, member 1 pseudogene	Pseudogene	http://www.ncbi.nlm.nih.gov/gene?term=OR5E1P	11p15.4		ATGACAAAAGGCAATCGTACCACAGTGACCGAATTTGTCCTCATGGGATTCACAGACCGT CCTGAGCTGCAGCTCCCCCTCTTTGTGGTGTTCCTTGTCATTTATCTCATCACCCTGGTG GGAAACCTTGGCATGATCCTGCTGATCAGAGCAGACTCGCGGCTCCACACCCCCATGTAC TACTTCCTCAGTCACCTGGCATTCATTGATCTGTGTTACTCATCTTCTATTGGGCCCAAG ATGCTGCAAAATGTATTGGTGAAGAAAAAAACCATCTCCTTTTCAGGCTGTTTTGCTCAG CTGTACTTCTCCGGTGCTTTTGCCACTACAGAATGATTCCTCTTGGCCACAATGCCCTAC GACCGCTACGTGGCCATCTGCAACCCCCTGATT…
349	OR5F1	olfactory receptor, family 5, subfamily F, member 1	Intact gene	http://www.ncbi.nlm.nih.gov/gene/338674	11q12.1	Location: 11q11 in HGNC	ATGACCAGAAAAAATTATACCTCACTGACTGAGTTCGTCCTATTGGGATTAGCAGACACG CTGGAGCTACAGATTATCCTCTTTTTGTTTTTTCTTGTGATTTATACACTTACAGTACTG GGAAATCTCGGGATGATCCTCTTAATCAGGATCGATTCCCAGCTTCACACACCCATGTAT TTCTTCCTGGCTAACCTGTCCTTTGTGGACGTTTGTAACTCAACTACCATCACCCCAAAG ATGCTGGCAGATTTATTATCAGAGAAGAAAACCATCTCTTTTGCTGGCTGCTTCCTACAG ATGTACTTCTTTATCTCCCTGGCGACAACCGAATGCATCCTCTTTGGGTTAATGGCCTAT GACAGGTATGCGGCCATATGTCGCCCGCTGCTT…
350	OR5F2P	olfactory receptor, family 5, subfamily F, member 2 pseudogene	Pseudogene	http://www.ncbi.nlm.nih.gov/gene?term=OR5F2P	11q12.1		ATGACCAGAAAAAATTATACCTCACTGACTGAGTTCATCCTATTGGGATTAGCAGACACG CTGGAGCTACAGATTATCCTCTTTCTGTTATTTCTTGTGATTTACACACTTACCGTACTG GGAAATATCGGGATGATCCTCTTAATCAGGATCGATTCCCGGCTTCACACACCCATGTAT TTCTTCCTGGTTAACCTGTCCTTTGTGGACATTTGTTACTCAACCACCATCACCCCAAAG ATGCTGGCAGATTTATTATCAGAGAAGAAAACCATCTCTTTTGCTGGCTGCTTCCTACAG ATGTACTTCTTTATCGCCCTGGCGACAACCGAATGCATCCTCTTTGGGTTAATGGCCTAT GACCGGTATGTGACCATATGTCGCCCGCTGCTT…
351	OR5G1P	olfactory receptor, family 5, subfamily G, member 1 pseudogene	Pseudogene	http://www.ncbi.nlm.nih.gov/gene?term=OR5G1P	11q12.1		ATGGCTAATGAAAACTACACAAAGGTCACCTAATTCATTTTCACAGGCTTGAATTACAAT CCTCAGTTGCAGGTCTTCCTTTTCCTACTCTTTCTGACAACTTTCTATGTCATCAATGTA ACTGGAAACTTGGGAATGATTGTCCTCATCCGAATTGATTCCCGCCTTCACACACCCATG TACTTTTTCCTCAGCCACCTGTCCTTTGTGGACACCTGCTTCTCCTCAGTTGTGAGCCCC AAGATGCTCACTGACTTCTTTGTGAAGAGGAAAGCCATTTCTTTCCTTGGCTGTGCTTTG CAGCAGTGGTTCTTTGGGTTCTTTGTGGCAGCAGACTGTTTCCTCTTGGAGTCCATGGCC TATGACTGCTATGTGGCCATCTGTAACCCATTG…
352	OR5G3	olfactory receptor, family 5, subfamily G, member 3	Intact gene	http://www.ncbi.nlm.nih.gov/gene?term=OR5G3	11q12.1	Not found in HORDE	GTAAAGAGTAAATTGTTCACATTTACACAGGATCTTTGCACAACTGCTCACATCTAGTATCTAGGAGTAT CTCCCAGACCAACACTATTTCACAATTGTCTCTTATAACCCTGTTTAAAATAATCTATCATTAGCTTCAA ATACTATTTGTAGCTATTAATCATTGATTTCCTTTGTAATAAAAATAATTCCTCTTTCTTATGACAGATT ACAATGAACCAATGGAACCAATGGAAGATAAGAACCAGACAGTAGTGACTGAATTTCTCTTATTGGGCCT CACAGATCATCCCTATCAGAAGATTGTTCTCTTCTTCATGTTTCTCTTTGTTTATCTTATCACCCTGGGA GGTAACTTGGGGATGATCACTCTCATATGGATTGATCCCAGACT…
353	OR5G4P	olfactory receptor, family 5, subfamily G, member 4 pseudogene	Pseudogene	http://www.ncbi.nlm.nih.gov/gene?term=OR5G4P	11q12.1		ATGATCAGTTCTCTATTTTTCTCACTATAGAGACTAAAATCAACCAATGGCTGATGGAAA TATAAAAGGATCACAGAATTCATTTTTGTAGGCTTAAGGTATCATCTTCAGCTGCAAGTC TTCCTTTTCTTACCATTTCTACCTTTTTTACCTCATTACTATGACAGAAAACTTGGGCAT GATGGTTCGCATCTGGCTCGATTCCTGCTTTCACACACCTATGTACTTTGTCCTCAGCTA CCTGTCCTTTGTGGACATCTGCTTCTCATCCGTTGTGGGCCACAAGTTGCTCACTGACTT ATTTGCTGTAAGGAAAGCCATCTCTTTCCTGGGCTGTCCCTTGCAGCAGTGGTTCTTTGG GTTCTTCATAGTCATTGAGTATCTTCTCTTGGC…
354	OR5G5P	olfactory receptor, family 5, subfamily G, member 5 pseudogene	Pseudogene	http://www.ncbi.nlm.nih.gov/gene?term=OR5G5P	11q12.1		ATGGACTATAGAAATCAAACTTTGGTTACTGAATTTTTTTCCGTGGGATTAACAAATCTC TTTCAGCACAAGATTGCTCTCTTTCTGGTATTTCTCTTTGTTTATCTTGTCACTGTTCCG GGAAACTTGGGAATGATCACTCTTATTTGGATGGATTCTCGACTCCAGACCCCCATGTAC TTTTCTCTCTGCCACTTGTCCTTTGTGGATGTCTGCTCCTCTTCTGCCATCGGTCCCAAG ATGTTGACTGATATCTTCGTGGAGAAAAAAGTAATCTCTTTGGTTGTGTTGCCCAGTTAT GGTTTTTTGGCCATTTTGTAGTAACTGAATGTTTCCTTCTGGCTGCCATGGCATATGACC GGTATAGGCTATCTATAAGCCTTTGTTGTATAC…
355	OR5H1	olfactory receptor, family 5, subfamily H, member 1	Intact gene	http://www.ncbi.nlm.nih.gov/gene?term=OR5H1	3q11.2	Location: 3q12.1 in HGNC	ATGGAAGAGGAAAATGCAACATTGCTGACAGAGTTTGTTCTCACAGGATTTTTATATCAA CCACAGTGGAAAATACCCCTGTTCCTGGCATTCTTGGTAATATATCTCATCACCATCATG GGGAATCTTGGTCTGATTGCTGTCATCTGGAAAGACCCTCACCTTCATATCCCAATGTAC TTACTCCTTGGGAATTTAGCTTTTGTGGATGCTTGGATATCATCCACAGTGACCCCAAAG ATGCTGAATAACTTCTTAGCTAAGAGTAAGATGATATCTCTCTCTGAATGCAAGATACAG TTTTTTTCGTTTGCAATCAGTGTAACCACGGAATGTTTTCTCTTGGCAACGATGGCATAT GATCGCTATGTAGCCATATGCAAACCTTTACTT…
356	OR5H2	olfactory receptor, family 5, subfamily H, member 2	Intact gene	http://www.ncbi.nlm.nih.gov/gene/79310	3q12.1		ATGGAACAGGATAATACAACATTGCTGACAGAGTTTGTTCTCACAGGACTTACATATCAG CCAGAGTGGAAAATGCCCCTGTTCTTGGTGTTCTTGGTGATCTATCTCATCACTATTGTG TGGAACCTTGGTCTGATTGCTCTTATCTGGAATGACCCACAACTTCACATCCCCATGTAC TTTTTTCTTGGGAGTTTAGCCTTTGTTGATGCTTGGATATCTTCCACAGTAACTCCCAAA ATGTTGGTTAATTTCTTGGCCAAAAACAGGATGATATCTCTGTCTGAATGCATGATTCAA TTTTTTTCCTTTGCATTTGGTGGAACTACAGAATGTTTTCTCTTGGCAACAATGGCATAT GATCGCTATGTAGCCATATGCAAACCTTTACTA…
357	OR5H3P	olfactory receptor, family 5, subfamily H, member 3 pseudogene	Pseudogene	http://www.ncbi.nlm.nih.gov/gene?term=OR5H3P	3q12.1		ATGGAAGAGGAAAATGCAACATTGCTGACAGAGTTTGTTCTCACAGGACTTTTATATCAA CCACAGTGGAAAATACCCCTGTTCCTGACATTCTTGGTAATATATCTCATCACCATCATG GGGAATCTTGGTCTGATTGCTGTCATCTGGAAAGACCCTCACCTTCAGATCCCAATGTAC TTACTCCTCGGGAATTTAGCTTTTGTAGATGCTTGGATATCATCTACAGTGACTCCAAAG ATGCTGAATAACTTCTTAGCTAAGAGTAAGATGGTATCTCTGCCTGAAAGCAAAATACAG TTTTTTTCGTTTGCAATCAGTGTAACCACTGAATGTTTTCTCTTGGCAACAATGGCATAT GATCGCTATGTAGCCATATGCAAACCTTTACTT…
358	OR5H4P	olfactory receptor, family 5, subfamily H, member 4 pseudogene	Pseudogene	http://www.ncbi.nlm.nih.gov/gene?term=OR5H4P	3q12.1		ATGGAAGAGGAAAATGCAACATTACTGACAGAATTTGTTCTCACAGGATTTTTATGTCAA CAAGGATTTTTATGGGAAATACCCCTGTTCCTGGCATTCTTGGTAATAGATCTCATCACC ATCATGGGGAATCTTGGTCTGATTTTTCTCATCTGGAAAGACCCTCACCTTCATATTTCA ATGTACTTATTCCTTGGGAGTTTAGCTTTTGTGGATACTTGGTTATCATCCACAGTGACT CCGAAGATGCTGATCAACTTCTTAGCTAAGAGTAAGATGATATCTCTCTCTGAATGCATG GTACAATTTTTTTTCCCTTGCAATCAGTGTAACCACAGAATGTTTTATCTCGGCATCAAT GGCATATGATCGCTATGCAGACATATGCAAACC…
359	OR5H5P	olfactory receptor, family 5, subfamily H, member 5 pseudogene	Pseudogene	http://www.ncbi.nlm.nih.gov/gene?term=OR5H5P	3q12.1		ATGGAAGAGAAAAATGCAACATTGCTGACAGAGTTTGTTCTCACATTATTTTTATATCAA CCTCACTGGAAAATACCCCTGTTCCTGGCATTCTTGGTAATATATCTCATCACCATCTTT GGGAATCTTGGTCTGATTGCTGTCGTATGGAAAGACCCTCACCTTCATATCCCAATATAC TTATTCCTTGAGAATTTAGCTTTTGTGGATGATTTGTTATCATCCACATGACTCTGAAGA TGCTGATCAACTTCTTCACTAAGAGTAAGTTGATTTCTCTCTGAATGCTGGATACATTTT TTTTCCTTTGCAATTGGTGTAACCACAGAATGTTTTATCTTGGCAACAATGGCATATGAT CGCTATGTAGCCATATGCAAACCTTTACTTTAT…
360	OR5H6	olfactory receptor, family 5, subfamily H, member 6	Intact gene	http://www.ncbi.nlm.nih.gov/gene/79295	3q12.1		ATGGAAGAGGAAAATGCAACATTGCTGACAGAGTTTGTTCTCACAGGATTTTTACATCAA CCTGACTGTAAAATACCGCTCTTCCTGGCATTCTTGGTAATATATCTCATCACCATCATG GGGAATCTTGGTCTAATTGTTCTCATCTGGAAAGACCCTCACCTTCATATCCCAATGTAC TTATTCCTTGGGAGTTTAGCCTTTGTGGATGCTTCGTTATCATCCACAGTGACTCCGAAG ATGCTGATCAACTTCTTAGCTAAGAGTAAGATGATATCTCTCTCTGAATGCATGGTACAA TTTTTTTCCCTTGTAACCACTGTAACCACAGAATGTTTTCTCTTGGCAACAATGGCATAT GATCGCTATGTAGCCATTTGCAAAGCTTTACTT…
361	OR5H7P	olfactory receptor, family 5, subfamily H, member 7 pseudogene	Pseudogene	http://www.ncbi.nlm.nih.gov/gene?term=OR5H7P	3q12.1		ATGGAGGAGGAAAATACAACATTGCTGACAGAGTTTGTTCTCACAGGATTTTTATATCAA CCACAGTGGAAAATACCCCTGTTCCTGGCATTCTTGGTAATATAGCTCATCACCATCATG GGGAATCTTGGTCTAATTGTTCTCATCTGGAAAGACCCTCACCTTCATATCCCAATGTAT TTATTCCGTGGGAGTTTGGCCTTTGTGGATGCTTGGTTATCATCCACAGTGACTCCAAAG ATGCTGATCAACTTCTTAGCTAAGAGTAAGATGATATCTCTCTCTGAATGCATGGTACAA TTTTTTTCCTTTGTAATCAGTGTAACCACAGAATGTTTTATCTCGGCATCAATGGCATAT GATCGCTATGTAGCCATTTGCAAAGCTTTACTT…
362	OR5H8P	olfactory receptor, family 5, subfamily H, member 8 pseudogene	Pseudogene	http://www.ncbi.nlm.nih.gov/gene?term=OR5H8P	3q12.1		ATGGATGACGAAAATGCAACATTGCTGACAGAGTTTGTTCTCACAGGACTTACATATCAA TCAGAGTGGAAAATACCCCTGTTCCTGGCATTCTTGGTAATATATCTCATCACCATCATG GCAAATCTTGGTCTGATTGCTGTCATCTGGAAAGACTCACACCTTCACATTCCAATGTAC TTATTCCTTGGGAGTTTAGCCTTTGTGGATGCTTGGTTATCATCCTCAGTGACCCCTAAG ATGCTGATCAGCTTTTTAGCTAAGAGTATGATTATTTCTGTCTCTGAATGCAAGATACAA TTTTTTTCCTTTGGAATCAGTGGAACCACAGAATGTTTTCTCTTGGCAACAATGGCATAT GATCGCTATGTAGCCATATGCAAACCTTTACTT…
363	OR5H14	olfactory receptor, family 5, subfamily H, member 14	Intact gene	http://www.ncbi.nlm.nih.gov/gene/403273	3q12.1		ATGGAAGAGGAAAATGCAACATTGCTGACAGAGTTTGTTCTCACAGGATTTTTATATCAA CCACAGTGGAAAATACCCCTGTTCCTGGCATTCTTGGTAATATATCTCATCACCATCATG GGGAATCTTGGTCTGATTGCTGTCATCTGGAAAGACCCTCATCTTCATATCCCAATGTAC TTACTCCTTGGGAATTTAGCTTTTGTGGATGCTTTGTTATCATCCTCAGTGACTCTGAAG ATGCTGATCAACTTCTTAGCTAAGAGTAAGATGATATCTCTCTCTGAATGCAAGATACAG TTGTTTTCGTTTGCAATCAGTGTAACCACGGAATGTTTTCTCTTGGCAACAATGGCATAT GATCGCTATGTAGCCATATGCAAACCCTTACTT…
364	OR5H15	olfactory receptor, family 5, subfamily H, member 15	Intact gene	http://www.ncbi.nlm.nih.gov/gene?term=OR5H15	3q12.1		ATGGAAGAGGAAAATGCAACATTGCTGACAGAGTTTGTTCTCACAGGATTTTTATATCAA CCACAGTGGAAAATACCCCTGTTCTTGGCATTCTTGGTAATATATCTCATCACCATCATG GGGAATCTTGGTCTGATTGCTGTCATCTGGAAAGACCCTCACCTTCATATCCCAATGTAC TTACTCCTTGGGAATTTAGCTTTTGTGGATGCTTGGATATCATCCACAGTGACCCCAAAG ATGCTGAATAACTTCTTAGCTAAGAGTAAGATGATATCTCTCTCTGAATGCAAGATACAA TTTTTTTCCATTGCAATTGGCGTAACCACAGAATGTTTTCTCTTGGCAACAATGGCATAT GATCGCTATGTAGCCATATGCAAACCTTTACTT…
365	OR5I1	olfactory receptor, family 5, subfamily I, member 1	Intact gene	http://www.ncbi.nlm.nih.gov/gene/10798	11q11		ATGGAATTTACAGATAGAAACTACACGTTGGTCACTGAGTTTATTCTATTAGGTTTTCCA ACTCGCCCTGAACTGCAGATTGTCCTGTTCCTCATGTTTCTGACATTGTATGCTATAATT CTGATAGGGAACATTGGATTGATGCTGTTGATCAGGATTGATCCTCACCTTCAAACCCCC ATGTATTTTTTCCTTAGCAACCTATCATTTGTAGACCTTTGCTATTTCTCAGACATTGTT CCCAAAATGCTGGTCAATTTCCTCTCGGAGAACAAATCTATTTCCTATTATGGGTGTGCC CTGCAGTTTTATTTTTTCTGTACTTTTGCAGATACAGAATCCTTCATCCTGGCCGCCATG GCCTATGATCGCTATGTCGCCATCTGTAACCCT…
366	OR5J1P	olfactory receptor, family 5, subfamily J, member 1 pseudogene	Pseudogene	http://www.ncbi.nlm.nih.gov/gene?term=OR5J1P	11q12.1		ATGGCTGATGTTAATTTTACATTGGTTACTGAGTTTATCCTTTTGGAACTGACAGATCGT GCTGAACTGAAGATGGTCCTCTTCGTGTTGTTCCTGCTGATCTACACCATTTCCCTGGTG GGAAATATAGGAATGCTCTTTCTAATCTATGTAACTCCCAAACTCCACACACCCATGTAT TATTTCCTCAGCTGTCTGTCATTTGTTGATGCCTGCTATTCATCAGTTTTTGCACCCAGA ATGCTGCTGAACTTCTTTGTTGAGCGGGAGACAATCTTATTCTCTGCATGTATTGTGCAG TATTTTTTATTCGTGTCTCTCCTTACCACTGAGGGCTTCTTGCTGGCCACAATGGCTTAC GACCGTTACATGGCCATTGTGAACCCTTTACTT…
367	OR5J2	olfactory receptor, family 5, subfamily J, member 2	Intact gene	http://www.ncbi.nlm.nih.gov/gene/282775	11q11		ATGGCTGATGATAATTTTACAGTTGTCACTGAGTTTATTCTTTTGGGATTGACAGATCAT GCTGAACTAAAAGCTGTGCTTTTTGTGGTGTTCCTGGTGATTTACGCCATTACCTTGTTG AGGAATCTGGGCATGATCCTCTTAATCCAAATCACCTCCAAACTCCACACACCCATGTAC TTTTTACTCAGCTGTCTTTCATTTGTGGATGCCTGCTATTCATCTGCAATTGCACCCAAA ATGCTGGTGAACCTCCTGGTTGTGAAGGCAACAATTTCTTTCTCTGCTTGCATGGTACAG CATTTGTGTTTCGGAGTGTTCATCACCACAGAAGGCTTCTTACTGTCAGTGATGGCCTAT GACCGCTATGTGGCCATTGTGAGTCCCTTGCTT…
368	OR5J7P	olfactory receptor, family 5, subfamily J, member 7 pseudogene	Pseudogene	http://www.ncbi.nlm.nih.gov/gene?term=OR5J7P	11q		GCATTTTTGCTGCATATTTCATTGATTATGTATCACTGCTAAAGCTGTCATGTTCTGACA CCTCCATGAATGAGTTGTTGCTGTTAACCTTCTCTGGAGTCATTGCCACGGCCACCTTCT TGATTGTGATCATTTCCTACATCTTCATTGCTTTTGCTATCCTAAGGATCTGCTCAGCAT CAGGCAGACAGAAAGCCTTCTCCACCTGTGCCTCTAACCTAACTGCTATGGCCATATTCT ACGGTACCTTAAGCTTTAGCTACATTCAGCCAAGCTCCCAGTATTCTGTGGAACAGGAGA AAGTAGTTTCTGTGTTCTATACACTAGTGATTCCCATGTTAAACCCATTGATATACAGTC TGAGAAACAAGGATGTAAAGCAGGCAGTGAAAA…
369	OR5K1	olfactory receptor, family 5, subfamily K, member 1	Intact gene	http://www.ncbi.nlm.nih.gov/gene/26339	3q11.2		ATGGCTGAAGAAAATCATACCATGAAAAATGAGTTTATCCTCACAGGATTTACAGATCAC CCTGAGCTGAAGACTCTGCTGTTTGTGGTGTTCTTTGCCATCTATCTGATCACCGTGGTG GGGAATATTAGTTTGGTGGCACTGATATTTACACACCGTCGGCTTCACACACCAATGTAC ATCTTTCTGGGAAATCTGGCTCTTGTGGATTCTTGCTGTGCCTGTGCTATTACCCCCAAA ATGTTAGAGAACTTCTTTTCTGAGAACAAAAGGATTTCCCTCTATGAATGTGCAGTACAG TTTTATTTTCTTTGCACTGTGGAAACTGCAGACTGCTTTCTTCTGGCAGCAATGGCCTAT GACCGCTATGTGGCCATATGCAACCCACTGCAG…
370	OR5K2	olfactory receptor, family 5, subfamily K, member 2	Intact gene	http://www.ncbi.nlm.nih.gov/gene/402135	3q11.2		ATGGTTGAAGAAAATCATACCATGAAAAATGAGTTTATCCTCACAGGATTTACAGATCAC CCTGAGCTGAAGACTCTGCTGTTTGTGGTGTTCTTTGCCATCTATCTGATCACCGTGGTG GGGAATATTAGTTTGGTGGCACTGATATTTACACACTGTCGGCTTCACACACCAATGTAC ATCTTTCTGGGAAATCTGGCTCTTGTGGATTCTTGCTGTGCCTGTGCTATTACCCCCAAA ATGTTAGAGAACTTCTTTTCTGAGGGCAAAAGGATTTCCCTCTATGAATGTGCAGTACAG TTTTATTTTCTTTGCACTGTGGAAACTGCAGACTGCTTTCTTCTGGCAGCAGTGGCCTAT GACCGCTATGTGGCCATCTGCAACCCACTGCAG…
371	OR5K3	olfactory receptor, family 5, subfamily K, member 3	Intact gene	http://www.ncbi.nlm.nih.gov/gene/403277	3q12.1		ATGAATAAGGAGAATCACTCCTTGATAGCTGAGTTCATCCTCACAGGATTTACATATCAT CCAAAGCTGAAGACTGTTCTGTTTGTGGTGTTCTTTGCCATCTATCTGATCACCATGGTG GGGAACATTGGTTTGGTGGCATTGATTTATATAGAGCAACGTCTTCACACACCAATGTAC ATATTTTTAGGCAACCTAGTTCTGATGGATTCCTGCTGTTCCTCTGCTATTACTCCCAAG ATGTTAGAGAACTTCTTTTCTGAGGACAAAAGGATTACCCTGTATGAATGTATGGCACAA TTTTATTTTCTCTGTCTTGCTGAAACTACAGACTGCTTTCTTCTGGCGGCAATGGCCTAT GACTGCTATGTGGCCATATGCAACCCACTGCAG…
372	OR5K4	olfactory receptor, family 5, subfamily K, member 4	Intact gene	http://www.ncbi.nlm.nih.gov/gene/403278	3q12.1		ATGGCTAGGGAAAATCACTCCTTAGCAGCTGAATTCATCCTCATAGGATTTACAAATTAT CCAGAGCTGAAGACGCTTCTGTTTGTGGTGTTCTCTGCCATCTATCTGGTCACCATGGTG GGGAATCTTGGTCTGGTGGCATTAATTTATGTAGAGCGTCGTCTTCTCACACCAATGTAC ATCTTTCTGGGCAACCTGGCTCTGATGGATTCCTGCTGTTCCTGTGCTGTTACCCCCAAG ATGTTAGAGAATTTCTTTTCTGAGGATAGAATTATTTCCCTGTATGAATGTATGGCACAA TTTTATTTTCTCTGTCTTGCTGAAACCACAGACTGCTTTCTTCTGGCGACAATGGCCTAT GACCGCTATGTGGCCATATGCCACCCACTGCAG…
373	OR5L1	olfactory receptor, family 5, subfamily L, member 1	Intact gene	http://www.ncbi.nlm.nih.gov/gene/219437	11q11		ATGGGCAAGGAAAACTGCACCACTGTGGCTGAGTTCATTCTCCTTGGACTATCAGATGTC CCTGAGTTGAGAGTCTGCCTCTTCCTGCTGTTCCTTCTCATCTATGGAGTCACGTTGTTA GCCAACCTGGGCATGATTGCACTGATTCAGGTCAGCTCTCGGCTCCACACCCCCATGTAC TTTTTCCTCAGCCACTTGTCCTCTGTAGATTTCTGCTACTCCTCAATAATTGTGCCAAAA ATGTTGGCTAATATCTTTAACAAGGACAAAGCCATCTCCTTCCTAGGGTGCATGGTGCAA TTCTACTTGTTTTGCACTTGTGTGGTCACTGAGGTCTTCCTGCTGGCCGTGATGGCCTAT GACCGCTTTGTGGCCATCTGTAACCCTTTGCTA…
374	OR5L2	olfactory receptor, family 5, subfamily L, member 2	Intact gene	http://www.ncbi.nlm.nih.gov/gene/26338	11q11		ATGGGCAAGGAAAACTGCACCACTGTGGCTGAGTTCATTCTCCTTGGACTATCAGATGTC CCTGAGTTGAGAGTCTGCCTCTTCCTGCTGTTCCTTCTCATCTATGGAGTCACGTTGTTA GCCAATCTGGGCATGACTGCACTGATTCAGGTCAGCTCTCGGCTCCACACCCCCGTGTAC TTTTTCCTCAGCCACTTGTCCTTTGTAGATTTCTGCTACTCCTCAATAATTGTGCCAAAG ATGTTGGCTAATATCTTTAACAAGGACAAAGCCATCTCCTTCCTAGGGTGCATGGTGCAA TTCTACTTGTTTTGCACATGTGGAGTCACTGAGGTCTTCCTGCTGGCCGTGATGGCCTAT GACCGCTTTGTGGCCATCTGTAACCCCCTGCTG…
375	OR5M1	olfactory receptor, family 5, subfamily M, member 1	Intact gene	http://www.ncbi.nlm.nih.gov/gene/390168	11q12.1	Location: 11q11 in HGNC	ATGTTCTCCCCAAACCACACCATAGTGACAGAATTCATTCTCTTGGGACTGACAGACGAC CCAGTGCTAGAGAAGATCCTGTTTGGGGTATTCCTTGCGATCTACCTAATCACACTGGCA GGCAACCTGTGCATGATCCTGCTGATCAGGACCAATTCCCACCTGCAAACACCCATGTAT TTCTTCCTTGGCCACCTCTCCTTTGTAGACATTTGCTATTCTTCCAATGTTACTCCAAAT ATGCTGCACAATTTCCTCTCAGAACAGAAGACCATCTCCTACGCTGGATGCTTCACACAG TGTCTTCTCTTCATCGCCCTGGTGATCACTGAGTTTTACATCCTTGCTTCAATGGCATTG GATCGCTATGTAGCCATTTGCAGCCCTTTGCAT…
376	OR5M2P	olfactory receptor, family 5, subfamily M, member 2 pseudogene	Pseudogene	http://www.ncbi.nlm.nih.gov/gene?term=OR5M2P	11q12.1		ATGTCCAGAAGAAACTATACTGAACTGACAGAATTTGTTCTCTTGGGTCTAACAAGCCGT CCAGAGCTGCGAGTTGCTTTCTTGGCACTGTTCCTTTTTGTCTACATAGCCACTGTGGTA GGAAACTTGGGGATGATTATTTTAATCAAAGTTGATTCTCGACTTCACACTCCCATGTAA TTTTTTCTCTCCAGTTTGTCCATTCTAGATCTGTGTTTCTCCACAAATTTCACTCCCAAA ATGCTAGAAAATTTCTTATCAGAGAAGAAGACCATTTCCTATGCAGGTTGTTTGATGCAG TGCTATGTTGTCATTGCTGTGGTCCTTGCAGAGCACTGCATGTTGGCAGTCATGGCATAT GACCGCTATATGGCCATCTGTAATCCATTGCTC…
377	OR5M3	olfactory receptor, family 5, subfamily M, member 3	Intact gene	http://www.ncbi.nlm.nih.gov/gene/219482	11q12.1	Location: 11q11 in HGNC	ATGCTCAATTTCACCGATGTGACAGAGTTCATTCTTTTGGGGCTAACGAGCCGTCGAGAA TGGCAAGTTCTCTTCTTCATCATCTTTCTTGTGGTCTACATCATCACCATGGTGGGCAAT ATCGGCATGATGGTGTTAATCAAGGTCAGTCCTCAGCTTAACAACCCCATGTACTTTTTC CTCAGTCACTTGTCATTTGTTGATGTGTGGTTTTCTTCCAATGTCACCCCTAAAATGTTG GAAAACCTGTTATCAGATAAAAAAACAATTACTTATGCTGGTTGTTTAGTACAGTGTTTC TTCTTCATTGCTCTTGTCCATGTGGAAATTTTTATTCTTGCTGCGATGGCCTTTGATAGA TACATGGCAATTGGGAATCCTCTGCTTTATGGC…
378	OR5M4P	olfactory receptor, family 5, subfamily M, member 4 pseudogene	Pseudogene	http://www.ncbi.nlm.nih.gov/gene?term=OR5M4P	11q12.1		ATGCTCAATTTCACCGATGTGACAGAGTTCATTCTTTTGGGGCTAACGAGCCGTCGGGAA TGGCAAGTTCTCTTCTTCATCGTTTTTCTTGTGGTCTACATTATCACCGTGGTGGGCAAT ATCGGCATGATGTTGTTAATCAAGGTCAGTCCTCAGCTTAACAGCCCCATGTACTTTTTC CTCAGTCACTTGTCATTTGTTGATGTGTGGTTTTCTTCCAATGTCACCCCTAAAATGTTG GAAAATCTGTTATCAGATAAAAAAAAAAACAATTTCTTATGCTGGCTGTTTAGCACAGTG TTTCTTCTTCATTGCTCTTGTCCATGTGGAAATTTTTATTCTTGCTGCGATTGCCTTTGA TAGATACACAGTGATTGGAAATCCTTTGCTTTA…
379	OR5M5P	olfactory receptor, family 5, subfamily M, member 5 pseudogene	Pseudogene	http://www.ncbi.nlm.nih.gov/gene/390166	11q12.1		ATGGTTAGAGGAAATTCTACTTTGGTGACGGAATTTATTCTCTTGGGATTAAAGGATCTT CCAGAGCTTCAGCCCATCCTCTTTGTACTGTTCCTGCTAATCTACCTGATCACTGTCGGG GGGAACCTTGGGATGTTGGTGTTGATCAGGATAGATTCACGCCTCCACACCCCCATGTAT TTCTTTCTTGCTAGTTTGTCCTGCTTGGATTTGTATTACTCCACTAATGTGACTCCCAAG ATGTTGGTGAACTTCTTCTCAGACAAGAAAGCCATTTCCTATGCTGCTTGTTTAGTCCAG TGCTATTTTTTCATTGCTGTGGTGATTACTGAATATTATATGCTAGCTGTAATGGCCTAT GATAGGTATGTGGCCATCTGTAACCCTTTGCTT…
380	OR5M6P	olfactory receptor, family 5, subfamily M, member 6 pseudogene	Pseudogene	http://www.ncbi.nlm.nih.gov/gene?term=OR5M6P	11q12.1		ATGAGAAGAAACTGTACATTGGTGACTGAGTTCATTCTCCTGGGACTGGCCAATCACCGG GAATTACAGATTTTCCTCTTCACGCTGTTTCTCACCATTTACATGGTCACGGTGGCAGGA AATCTTGGCATGATTGCCCTCATCCAGGCCAACGCCCCGGCTCCACACGCCCATGTACTT TTTCCTGAGCAACTTATCCTTTGTGGATCTGTGCTTCTCTTCCAATGTGACTCCAAGGAT GCTGGAGATTTTCCTTTCAGAGAAGAAAAGCATTTCCTATCCTGCCCGTCTTGTGCAGTG TTACCTTTTTATCACCTTGGTCCACGTTGAGCTCTACATCCTGGCTGTGATGGCCTTTGA CCGGTACATGGCCATCTGCAACCCTCTGCTTTA…
381	OR5M7P	olfactory receptor, family 5, subfamily M, member 7 pseudogene	Pseudogene	http://www.ncbi.nlm.nih.gov/gene?term=OR5M7P	11q12.1		ATGAGAAGGAACTTCACGTTGGTGACTGAGTTCATTCTCCTGGGACTGACGAATCACCAG GAATTACAGATTCTCCTCTTCATGCTGTTTCTGGCCATTTACATGGTCACAGTGGCAGGG AATCTTAGCATGATTGCCCTCATCCAGGCCAATGCCCGGCTCCACACGCCCATGTACTTT TTCCTGAGCCACTTATCCTTCCTGGATCTGTGCTTCTCTTCCAATGTGACCCCAAAGATG CTGGAGATTTTCCTTTCAGAGAAGAAAAGCATTTCCTATCCTGCCTGTCTTGTTCAGTGT TACCTTTATATCATCTTGGTACACGTTGAGATCTACATCCTGGCTGTGATGGCCTTTGAC TAGTACATGGCCATCTGAAACCCTCTGCTTTAT…
382	OR5M8	olfactory receptor, family 5, subfamily M, member 8	Intact gene	http://www.ncbi.nlm.nih.gov/gene/219484	11q12.1	Location: 11q11 in HGNC	ATGAGAAGAAACTGCACGTTGGTGACTGAGTTCATTCTCCTGGGACTGACCAGTCGCCGG GAATTACAAATTCTCCTCTTCACGCTGTTTCTGGCCATTTACATGGTCACGGTGGCAGGG AACCTTGGCATGATTGTCCTCATCCAGGCCAACGCCTGGCTCCACATGCCCATGTACTTT TTCCTGAGCCACTTATCCTTCGTGGATCTGTGCTTCTCTTCCAATGTGACTCCAAAGATG CTGGAGATTTTCCTTTCAGAGAAGAAAAGCATTTCCTATCCTGCCTGTCTTGTGCAGTGT TACCTTTTTATCGCCTTGGTCCATGTTGAGATCTACATCCTGGCTGTGATGGCCTTTGAC CGGTACATGGCCATCTGCAACCCTCTGCTTTAT…
383	OR5M9	olfactory receptor, family 5, subfamily M, member 9	Intact gene	http://www.ncbi.nlm.nih.gov/gene/390162	11q12.1		ATGCCTAATTTCACGGATGTGACAGAATTTACTCTCCTGGGGCTGACCTGTCGTCAGGAG CTACAGGTTCTCTTTTTTGTGGTGTTCCTAGCGGTTTACATGATCACTCTGTTGGGAAAT ATTGGTATGATCATTTTGATTAGCATCAGTCCTCAGCTTCAGAGTCCCATGTACTTTTTC CTGAGTCATCTGTCTTTTGCGGACGTGTGCTTCTCCTCCAACGTTACCCCCAAAATGCTG GAAAACTTATTATCAGAGACAAAAACCATTTCCTATGTGGGATGCTTGGTGCAGTGCTAC TTTTTCATTGCCGTTGTCCACGTGGAGGTCTATATCCTGGCTGTGATGGCCTTTGACAGG TACATGGCCGGCTGCAACCCTCTGCTTTATGGC…
384	OR5M10	olfactory receptor, family 5, subfamily M, member 10	Intact gene	http://www.ncbi.nlm.nih.gov/gene/390167	11q12.1	Location: 11q11 in HGNC	ATGTTGTCCCCAAACCACACCATAGTGACAGAATTCATTCTCTTAGGACTGACAGACGAC CCAGTGCTAGAGAAGATCCTGTTTGGGGTGTTCCTGGCGATCTACCTAATCACACTGGCA GGCAACCTGTGCATGATCCTGCTGATCAGGACCAATTCCCAACTGCAAACACCCATGTAT TTCTTCCTTGGTCACCTCTCCTTTGTAGACATTTGCTATTCTTCCAATGTTACTCCAAAT ATGCTGCACAATTTCCTCTCAGAACAGAAGACCATCTCCTACGCTGGATGCTTCACACAG TGTCTTCTCTTCATCGCCCTAGTGATCACTGAGTTTTACTTCCTTGCTTCAATGGCATTG GATCGCTATGTAGCCATTTGCAGCCCTTTACAT…
385	OR5M11	olfactory receptor, family 5, subfamily M, member 11	Intact gene	http://www.ncbi.nlm.nih.gov/gene/219487	11q12.1	Location: 11q11 in HGNC	ATGTCCAACACAAATGGCAGTGCAATCACAGAATTCATTTTACTTGGGCTCACAGATTGC CCGGAACTCCAGTCTCTGCTTTTTGTGCTGTTTCTGGTTGTTTACCTCGTCACCCTGCTA GGCAACCTGGGCATGATAATGTTAATGAGACTGGACTCTCGCCTTCACACGCCCATGTAC TTCTTCCTCACTAACTTAGCCTTTGTGGATTTGTGCTATACATCAAATGCAACCCCGCAG ATGTCGACTAATATCGTATCTGAGAAGACCATTTCCTTTGCTGGTTGCTTTACACAGTGC TACATTTTCATTGCCCTTCTACTCACTGAGTTTTACATGCTGGCAGCAATGGCCTATGAC CGCTATGTGGCCATATATGACCCTCTGCGCTAC…
386	OR5M12P	olfactory receptor, family 5, subfamily M, member 12 pseudogene	Pseudogene	http://www.ncbi.nlm.nih.gov/gene?term=OR5M12P	11q12.1		ATGAAGATAGATCCCAAATGCAATGGCACGGAGGTAACTGAATTTATTCTGTTGGGACTG ACTAGCCAGCCAGAGCTGCAGCCTATGCTCTTTGTGGTATTCCTCCTGATTTACCTCATC ACCCTGACTGGGAAATTTGGGATGATTTTCCTAATCAGATTCACTCCTCAGCTCCAAACC CACATGTATTTTTTCCTTACTCATTTAGCATGTGTGGATATTTTTTACTCCACTAATGTC TCTCCACAGAGCTTGTTAATTTCTTATCTGAGAAGAAGACCATTTCCTACGCTGGGTGTC TGGCCCAGTGTTTTGTCTTTGTGACTCTGCTCCTTACTGAGTATTACATGCTTGGTGCCA TGGCCTATGACTGCTACATGGCAATCTGCAATC…
387	OR5M13P	olfactory receptor, family 5, subfamily M, member 13 pseudogene	Pseudogene	http://www.ncbi.nlm.nih.gov/gene?term=OR5M13P	11q12.1		ATGTTAAAGAAAAACCATACAGCCGTGACTGAGTTTGTTCTCCTGGGACTGACAGATCGG GCTGAGCTGCAGTCCCTTCTTTTTGTGGTATTTCTAGTCATCTACCTTATCACAGTAATC GGCAATGTGAGCATGATCTTGTTAATCAGAAGTGACTCGACACTACACACTCCAATGTAC TTCTTCCTCAGTCACCTCTCCTTTGTAGATCTCTGTTATACCACCAATGTTACTCCTCAG ATGCTGGTTAACTTTTTATCCAAGAGAAAAACCATTTCCTTCATCGGCTGCTTTATCCAA TTTCACTTTTTCATTGCACTGGTGATTACAGATTATTATATGCTCACAGTGATGGCTTAT GACCGCTACATGGCCATCTGCAAGCCCTTGTTA…
388	OR5M14P	olfactory receptor, family 5, subfamily M, member 14 pseudogene	Pseudogene	http://www.ncbi.nlm.nih.gov/gene?term=OR5M14P	4p13		TTCTCTTTTCTTTTCTTTTCTTTAGACCTCATTAGAAGCCAAGCAAATACAATGTCAAAG AAACACTGGACAGCCATAGCTGAGTTTATTCCCCTGGGACCGACAGATCAAGCCGAGTTG CAGCTTGTCCTTTTTTTCTGTCACGTTCCTGGTCATTTACCTTATTATGGTAATGGGCAA TTTGAGCATGATTTTGATCATTAGAAGTGACTGAAAACTTCACATTCCAATGTACTTCTT CCTCAGTCACCTCTCCTTTGCAGTTCTCTGTTATACTCTCAATGTCACTCCTCAGATATT GGTTAATTTCCTATCCAAGAGAAAAACCATTTTCTTCATTGGTTGTGTAAGTTT
389	OR5P1P	olfactory receptor, family 5, subfamily P, member 1 pseudogene	Pseudogene	http://www.ncbi.nlm.nih.gov/gene?term=OR5P1P	11p15.4		ATGGAGATTGGAAACCATACCACAGTGACAGAGTTTATTATTTTGGGGTTAACTGAGGAT CCTACACTTTGTGACATCTTCTTTGTGATATTTCTAGGAATCTACATTGTCACCTTAATA GGCAATATCAGCATAATAAAGAAGCTGTTCCCAACTTCACACTCCCATGTACCTGTTCCT CAGCCACTTGGCTTTTGTGGACATAGGGCTTGCCACAGTAGTCACACCTATAATGCTTAT GGGATTCCTAAGACGTGGAACAGCCCTCCCTGTCACTAGCTGTGAAGCCCAGCTCTGTTC TGTAGTCATGTTTGGGACGTCTGAATGCTTCCTACTGGCGACCATGGCCTATGATCGCTA TGTGGCCATCTGCTCACCCCTGGTGAACTCCAC…
390	OR5P2	olfactory receptor, family 5, subfamily P, member 2	Intact gene	http://www.ncbi.nlm.nih.gov/gene/120065	11p15.4		ATGAATTCCCTGAAGGACGGGAATCACACCGCTCTGACGGGGTTCATCCTATTGGGCTTA ACAGATGATCCAATCCTTCGAGTCATCCTCTTCATGATCATCCTATCTGGTAATCTCAGC ATAATTATTCTTATCAGAATTTCTTCTCAGCTCCATCATCCTATGTATTTCTTTCTGAGC CACTTGGCTTTTGCTGACATGGCCTATTCATCTTCTGTCACACCCAACATGCTTGTAAAC TTCCTGGTGGAGAGAAATACAGTCTCCTACCTTGGATGTGCCATCCAGCTTGGTTCAGCG GCTTTCTTTGCAACAGTCGAATGCGTCCTTCTGGCTGCCATGGCCTATGACCGCTTTGTG GCAATTTGCAGTCCACTGCTTTATTCAACCAAA…
391	OR5P3	olfactory receptor, family 5, subfamily P, member 3	Intact gene	http://www.ncbi.nlm.nih.gov/gene/120066	11p15.4		ATGGGGACTGGAAATGACACCACTGTGGTAGAGTTTACTCTTTTGGGGTTATCTGAGGAT ACTACAGTTTGTGCTATTTTATTTCTTGTGTTTCTAGGAATTTATGTTGTCACCTTAATG GGTAATATCAGCATAATTGTATTGATCAGAAGAAGTCATCATCTTCATACACCCATGTAC ATTTTCCTCTGCCATTTGGCCTTTGTAGACATTGGGTACTCCTCATCAGTCACACCTGTC ATGCTCATGAGCTTCCTAAGGAAAGAAACCTCTCTCCCTGTTGCTGGTTGTGTGGCCCAG CTCTGTTCTGTAGTGACGTTTGGTACGGCCGAGTGCTTCCTGCTGGCTGCCATGGCCTAT GATCGCTATGTGGCCATCTGCTCACCCCTGCTC…
392	OR5P4P	olfactory receptor, family 5, subfamily P, member 4 pseudogene	Pseudogene	http://www.ncbi.nlm.nih.gov/gene?term=OR5P4P	11p15.4		ATGGAGACTGAAAACAATACAACAGTGACAGAGTTCATTATTTTGGGATTAACAGACAAT CCTATGCTATGTGCCATTTTCTTCGTGTTTTTTCTAGCAGTTTATATAGTTACTATACCG GGAAATATTAGCATAATCCTCTTAATCCAAAGCAGCCCACAGCTTCACACGCTAATGTAC CTTTTTCTCAGCCATTTGGCTTCTGTGGACATTGGGTATTCCATATCAGTTACGCCAATC ATTCTCATCAATTTCTTAAGAGAGAAAACGACTATTCCTGTCACAGGCTGTATAGCACAG CTTGGCTCTGATGTCATGTTTGGAACCACAGAGTGCTTCCTGCTGGTCACTATGTGGCTA TCTGCTCTCCCCTGCTTTACTCCATCCAAATGC…
393	OR5R1	olfactory receptor, family 5, subfamily R, member 1	Intact gene	http://www.ncbi.nlm.nih.gov/gene/219479	11q12.1	Location: 11q11 in HGNC	ATGGCTGAAGTTAATATCATTTATGTCACTGTATTCATTCTGAAAGGAATTACCAACCGG CCAGAGCTTCAGGCCCCGTGCTTTGGGGTGTTTTTAGTTATCTATCTGGTCACAGTGCTG GGCAATCTTGGGTTGATTACTTTAATCAAGATTGATACTCGACTCCACACACCTATGTAC TATTTCCTCAGCCACCTGGCCTTTGTTGACCTTTGTTACTCCTCTGCTATTACACCGAAG ATGATGGTGAATTTTGTTGTGGAACGCAACACCATTCCTTTCCATGCTTGTGCAACCCAA CTGGGTTGTTTTCTCACCTTCATGATCACTGAGTGTTTCCTTCTAGCCTCCATGGCCTAC GATTGCTATGTCGCCATCTGTAGTCCCCTGCAT…
394	OR5S1P	olfactory receptor, family 5, subfamily S, member 1 pseudogene	Pseudogene	http://www.ncbi.nlm.nih.gov/gene/391496	2q37.3		ATGTCAACCCACAGAAATGGAAATCTCTCAGTGGTTCCTTTGTGGGAGAGCATGCTGAAG GGACTTGAGGGTGGCCTGGAGAACCAGGCCCTGCTCTTTGCTGTGTTCCCAGGTCTATAC ATGGTGACCATCCCGGGAAACCTCACCATGACCATGGTCATCATCCTGGACACGCACCTG CACTTCCCAGTGAACTTCTTCCTCAGGAGCCTCCCCCTTCCTGGACCTTGGCCATGCCTC CATCACCCCAATGCCCTGGTTAACTTCTCTTCCTCGTCCAAGGTCGTCACCTTTGCAGGC TGTGCTGCCCGGTTCTTTTTCTCCTTGCTGTCTACCACTGAGACTTTCCTGCTGGCCGTG ATGGCCTATGACTGCTTCGTGGCCATCTGTAGT…
395	OR5T1	olfactory receptor, family 5, subfamily T, member 1	Intact gene	http://www.ncbi.nlm.nih.gov/gene/390155	11q12.1	Location: 11q11 in HGNC	ATGTTTATATTAATAAGCTTCACAGAAGAATTTGATGTGCAAGTCTTCCTATTTTTATTA TTTTTAGCAATCTATCTATTCACTCTAATAGGCAATTTAGGGCTGGTTGTACCGATCATT GGGGATTTCTGGCTTCACAGCCCAATGTACTATTTTCTTGGTGTTTTATCATTCTTGGAT GTCTGCTATTCTACAGTTGTCACTCCAAAAATGTTGGTCAATTTCCTGGCAAAAAATAAA TCTATTTCATTTCTTGGATGTGCAACACAGATGTTTCTTGCTTGTACTTTTGGAACCACA GAATGCTTTCTCTTGGCTGCAATGGCTTATGATCGCTATGTAGCCATCTACAACCCTCTC CTGTATTCAGTGAGCATGTCACCCAGAGTCTAT…
396	OR5T2	olfactory receptor, family 5, subfamily T, member 2	Intact gene	http://www.ncbi.nlm.nih.gov/gene/219464	11q12.1	Location: 11q11 in HGNC	ATGAAGAATGTCACTGAAGTTACCTTATTTGTACTGAAGGGCTTCACAGACAATCTTGAA CTGCAGACTATCTTCTTCTTCCTGTTTCTAGCAATCTACCTCTTCACTCTCATGGGAAAT TTAGGACTGATTTTAGTGGTCATTAGGGATTCCCAGCTCCACAAACCCATGTACTATTTT CTGAGTATGTTGTCTTCTGTGGATGCCTGCTATTCCTCAGTTATTACCCCAAATATGTTA GTAGATTTTACGACAAAGAATAAAGTCATTTCATTCCTTGGATGTGTAGCACAGGTGTTT CTTGCTTGTAGTTTTGGAACCACAGAATGCTTTCTCTTGGCTGCAATGGCTTATGATCGC TATGTAGCCATCTACAACCCTCTCCTGTATTCA…
397	OR5T3	olfactory receptor, family 5, subfamily T, member 3	Intact gene	http://www.ncbi.nlm.nih.gov/gene/390154	11q12.1	Location: 11q11 in HGNC	ATGGACTCCACTTTCACAGGCTATAACCTTTATAACCTGCAAGTAAAAACTGAAATGGAC AAGTTGTCATCAGGTTTGGATATATACAGGAATCCACTGAAGAACAAGACTGAAGTCACC ATGTTTATATTGACAGGCTTCACAGATGATTTTGAGCTGCAAGTCTTCCTATTTTTACTA TTTTTTGCAATCTATCTCTTTACCTTGATAGGCAATTTAGGGCTGGTTGTGTTGGTCATT GAGGATTCCTGGCTCCACAACCCCATGTATTATTTTCTTAGTGTTTTATCATTCTTGGAT GCTTGCTATTCTACAGTTGTCACTCCAAAAATGTTGGTCAATTTCCTGGCAAAAAATAAA TCCATTTCATTTATCGGATGTGCAACACAGATG…
398	OR5V1	olfactory receptor, family 5, subfamily V, member 1	Intact gene	http://www.ncbi.nlm.nih.gov/gene/81696	6p22.1		ATGGAAAGAAAGAATCAAACAGCTATAACTGAATTCATCATCTTGGGATTCTCCAACCTA AATGAATTGCAGTTTTTACTATTCACCATCTTCTTTCTGACTTATTTCTGTACTTTGGGA GGAAATATATTAATTATCTTGACGACTGTGACTGATCCACACCTGCATACACCTATGTAT TATTTTCTAGGGAACTTGGCCTTTATTGACATCTGCTACACCACCAGCAATGTCCCCCAG ATGATGGTGCACCTCCTCTCAAAGAAAAAAAGCATTTCTTATGTGGGGTGTGTGGTTCAA CTTTTTGCATTTGTTTTCTTTGTAGGATCAGAGTGTCTCCTACTGGCAGCAATGGCATAT GATCGTTACATTGCAATCTGCAATCCTTTAAGG…
399	OR5W1P	olfactory receptor, family 5, subfamily W, member 1, pseudogene	Pseudogene	http://www.ncbi.nlm.nih.gov/gene?term=OR5W1P	11q11		ATGATCCTACTGATCAAGATGGATCTCAGACTTCACACACCCGTGTATTATTTCCTGAGC AATTTGTCTTTCTGTGATGTCTGCTACTCTTCCACGTCTCTCCCAAATGCTAGCTGATTT CTTATCGGACCAAAAGTGGATTCCGTATAATTTATGTGCCATTCAGATGTATTTATTTGG AGTCTTTGCAGATGTGGAATGTCTCATGTTGGCTGTCATGGCCTATGATCGTTATGTTGC CATTTGCAATCCACTTCTTTATACGATCACTATGCCCAGGAGGATCTGCACCCAGCTAGT GGCTCTTGCCTATGTTGTAGGTTTGGTGGATTCTGCAATCCACACCTGCTGCACATTCAG ATTGTCATTCTGCAATTCTAATGTCATCAATCA…
400	OR5W2	olfactory receptor, family 5, subfamily W, member 2	Intact gene	http://www.ncbi.nlm.nih.gov/gene/390148	11q11		ATGGACTGGGAAAATTGCTCCTCATTAACTGATTTTTTTCTCTTGGGAATTACCAATAAC CCAGAGATGAAAGTGACCCTATTTGCTGTATTCTTGGCTGTTTATATCATTAATTTCTCA GCAAATCTTGGAATGATAGTTTTAATCAGAATGGATTACCAACTTCACACACCAATGTAT TTCTTCCTCAGTCATCTGTCTTTCTGTGATCTCTGCTATTCTACTGCAACTGGGCCCAAG ATGCTGGTAGATCTACTTGCCAAGAACAAGTCAATACCCTTCTATGGCTGTGCTCTGCAA TTCTTGGTCTTCTGTATCTTTGCAGATTCTGAGTGTCTACTGCTGTCAGTGATGGCCTTT GATCGGTACAAGGCCATCATCAACCCCCTGCTC…
401	OR6A2	olfactory receptor, family 6, subfamily A, member 2	Intact gene	http://www.ncbi.nlm.nih.gov/gene/8590	11p15		ATGGAGTGGCGGAACCATAGTGGGAGAGTGAGTGAGTTTGTGTTGCTGGGCTTCCCTGCT CCTGCGCCACTACAGGTACTATTGTTTGCCCTTTTGCTGCTGGCCTATGTGTTGGTGCTG ACTGAGAACACACTCATCATTATGGCAATTAGGAACCATTCTACCCTCCACAAACCCATG TACTTTTTTCTAGCTAATATGTCCTTTCTGGAGATCTGGTATGTCACTGTCACTATTCCC AAGATGCTTGCTGGCTTTGTTGGATCCAAACAGGATCATGGACAGCTAATCTCCTTTGAG GGATGCATGACACAGCTCTACTTTTTCCTTGGCTTGGGCTGCACTGAGTGTGTCCTTCTC GCTGTTATGGCCTATGATCGCTATATGGCCATC…
402	OR6B1	olfactory receptor, family 6, subfamily B, member 1	Intact gene	http://www.ncbi.nlm.nih.gov/gene/135946	7q35		ATGGAGTTGGAGAACCAGACACGAGTCACCAAGTTCATTCTGGTGGGATTCCCTGGGAGC TTGAGTATGCGGGCAGCCATGTTTCTGATATTCCTTGTGGCCTATATTCTGACAGTGGCT GAAAACGTGATCATCATCCTATTGGTGCTGCAAAATCGGCCACTGCACAAGCCTATGTAC TTCTTCCTGGCCAACCTGTCCTTCTTGGAGACCTGGTACATCTCTGTGACTGTGCCCAAG TTACTGTTTAGTTTTTGGTCTGTGAACAACAGCATCTCTTTCACACTCTGTATGATACAA CTGTACTTCTTCATTGCTCTCATGTGCACAGAATGTGTGCTTCTGGCCGCCATGGCCTAT GACCGGTATGTGGCCATCTGTCGCCCACTCCAC…
403	OR6B2	olfactory receptor, family 6, subfamily B, member 2	Intact gene	http://www.ncbi.nlm.nih.gov/gene?term=OR6B2	2q37.3		ATGAGTGGGGAGAATGTCACCAAGGTCAGCACCTTCATCCTGGTGGGCCTCCCCACGGCC CCAGGGCTGCAGTACCTGCTCTTCCTCCTCTTCCTGCTCACCTACCTCTTTGTCCTGGTG GAGAACCTGGCCATCATCCTCATCGTCTGGAGCAGCACCTCCCTCCACAGGCCCATGTAC TACTTTCTGAGCTCCATGTCTTTCCTGGAGATCTGGTACGTGTCTGACATCACCCCCAAG ATGCTGGAGGGCTTCCTCCTCCAGCAGAAACGCATCTCTTTCGTCGGGTGCATGACGCAG CTCTACTTCTTCAGCTCCCTGGTGTGCACCGAGTGTGTGCTTCTGGCCTCCATGGCCTAC GACCGCTACGTGGCCATCTGCCACCCGCTGCGC…
404	OR6B3	olfactory receptor, family 6, subfamily B, member 3	Intact gene	http://www.ncbi.nlm.nih.gov/gene/150681	2q37.3		ATGAGTGGGGAGAATGTCACCAGGGTCGGCACCTTCATCCTGGTGGGCTTCCCCACGGCC CCAGGGCTGCAGTACCTGCTCTTCCTCCTCTTCCTGCTCACCTACCTCTTTGTCCTGGTG GAGAACCTGGCCATCATCCTCACCGTCTGGAGCAGCACCTCCCTCCACAGGCCCATGTAC TACTTTCTGAGCTCCATGTCTTTCCTAGAGATCTGGTACGTGTCTGACATCACCCCCAAG ATGCTGGAGGGCTTCCTCCTCCAGCAGAAACGCATCTCTTTCGTCGGGTGCATGACGCAG CTCTACTTCTTCAGCTCCCTGGTGTGCACCGAGTGTGTGCTTCTGGCCTCCATGGCCTAC GACCGCTACGTGGCCATCTGCCACCCGCTGCGC…
405	OR6C1	olfactory receptor, family 6, subfamily C, member 1	Intact gene	http://www.ncbi.nlm.nih.gov/gene/390321	12q13.2	Location: 12q13.13 in HGNC	ATGAGAAACCATACAGAAATAACAGAGTTTATTCTTCTGGGATTAACAGATGACCCAAAT TTTCAGGTTGTAATCTTTGTCTTCCTGCTCATCACCTACATGCTCAGCATCACTGGGAAC CTGACCCTTATCACAATTACCCTGCTGGATTCCCACCTGCAGACCCCCATGTATTTCTTC CTCAGAAATTTCTCCATATTAGAAATTTCGTTCACAACCGTCAGTATACCCAAGTTTCTG GGTAACATTATTTCAGGAGATAAAACCATTTCCTTTAATAATTGCATAGTTCAGTTATTT TTCTTCATTCTCTTGGGAGTCACAGAGTTTTACCTTCTGGCTGCCATGTCCTATGACCGC TATGTGGCCATCTGCAAGCCTCTGCATTGCTTG…
406	OR6C2	olfactory receptor, family 6, subfamily C, member 2	Intact gene	http://www.ncbi.nlm.nih.gov/gene/341416	12q13.2		ATGAAAAACCACACAGTAATAAGAACTTTTATCCTGCTGGGACTGACAGGTGACCCACAC CTGCAAGTTCTGCTTTTTATCTTTCTATTTCTCACCTACATGTTGAGTGTAACAGGGAAC CTGACTATTATCACCCTCACATTGGTGGACCACCACCTTAAAACTCCTATGTACTTCTTT CTCAGAAATTTTTCCTTCTTAGAAGTCTCATTTACTACAGTCTGCATTCCCAGATTCTTG TACAATATATCAATGGGGGACAATACCATTACCTACAATGCTTGTGCCAGTCAAATATTC TTTGTTATTCTCTTTGGAGCAACAGAATTTTTTCTCTTGGCAGCCATGTCCTATGACCGC TATGTGGCCATCTGTAAACCCCTTCATTATGTG…
407	OR6C3	olfactory receptor, family 6, subfamily C, member 3	Intact gene	http://www.ncbi.nlm.nih.gov/gene/254786	12q13.2		ATGAACCACACAATGGTCACAGAGTTTGTCCTCCTGGGCCTTTCTGATGATCCTGACCTT CAGATTGTGATTTTTCTCTTTTTATTTATCACGTATATATTAAGTGTTACTGGAAACCTG ACTATCATCACCCTAACCTTTGTGGACTCCCATCTGCAGACACCTATGTATTTCTTCCTC CGGAACTTCTCTTTCTTAGAAATCTCATTTACAACCGTATGCATCCCCAGATTTCTGGGG GCAATTATCACCAGGAATAAGACTATTTCCTATAACAACTGTGCAGCCCAACTCTTTTTC TTTATCTTCATGGGGGTGACTGAATTTTACATTTTAACTGCCATGTCCTATGACCGCTAT GTTGCCATCTGCAAGCCCCTTCATTACACATCC…
408	OR6C4	olfactory receptor, family 6, subfamily C, member 4	Intact gene	http://www.ncbi.nlm.nih.gov/gene/341418	12q13.2	Location: 12q14.2 in HGNC	ATGAAAAACAGAACCATGTTTGGTGAGTTTATTCTACTGGGCCTTACAAATCAACCTGAA CTCCAAGTGATGATATTCATCTTTCTGTTCCTCACCTACATGCTAAGTATCCTAGGAAAT CTGACTATTATCACCCTCACCTTACTAGACCCCCACCTCCAGACCCCCATGTATTTCTTC CTCCGGAATTTCTCCTTCTTAGAAATTTCCTTCACATCCATTTTTATTCCCAGATTTCTG ACCAGCATGACAACAGGAAATAAAGTTATCAGCTTTGCTGGCTGCTTGACTCAGTATTTT TTTGCTATATTTCTTGGAGCTACCGAGTTTTACCTCCTGGCCTCCATGTCTTATGATCGT TATGTGGCCATCTGCAAACCCTTGCATTACCTG…
409	OR6C5P	olfactory receptor, family 6, subfamily C, member 5 pseudogene	Pseudogene	http://www.ncbi.nlm.nih.gov/gene/390320	12q13.2		ATGAGAAACCACACAACGATTACAGAGTTTGTACTCTTGGGCATATCAGACAGCCCAGAG CTTCAGATTGTAATTTTTATCTTTTTATTTATAACTTATGTATTAAGCATAACTGACAAT TTAACCATCATCATCCTTACCTTGACAGACTCTAGTCTAAAGACTCCTATGTATTACTTC CTCCGGAATTTCTCCTTTTCAGAAATTACATTCACCAGTGTTTCCATCCCCAAATTTTTG GGGGCAATTATTACTAAGGTCAAGACCATTTCCTATAACAACTGTTTAGCTCAATTATTT TTCTTCATCTTCATGGGTGCGTCTGAATTTTTTCTTCTAGCTGCAATGTCTTATGATCGT TATGTGGCCATCTGCAAGCCTCTCCACTACACC…
410	OR6C6	olfactory receptor, family 6, subfamily C, member 6	Intact gene	http://www.ncbi.nlm.nih.gov/gene/283365	12q13.2	Location: 12q13.13 in HGNC	ATGAAGAACAAATCAATGGAAATAGAGTTCATTCTCCTAGGATTGACAGATGACCCACAG TTGCAAATTGTGATTTTCCTGTTTCTATTTCTCAACTACACCTTGAGCCTGATGGGGAAC TTAATCATCATCATCCTCACCCTGCTGGATCCCCGGCTCAAGACGCCAATGTATTTCTTT CTCCGTAATTTCTCCTTTTTGGAAGTAATATTCACAACAGTGTGTATTCCTAGATTCTTG ATAACCATTGTGACTAGAGACAAAACCATTTCTTATAATAATTGTGCAACTCAATTATTT TTTATCCTTTTACCGGGAGTTACTGAGTTTTACCTCCTGGCTGCCATGTCCTATGACCGC TACGTTGCCATCTGCAAACCACTGCATTATCCA…
411	OR6C7P	olfactory receptor, family 6, subfamily C, member 7, pseudogene	Pseudogene	http://www.ncbi.nlm.nih.gov/gene/390322	12q13.2		ATGAAAAACTACACAGTACTCACAGAATTCATTCTTCTAGGGCTATCAGATGACCCAGAA TTTCAGATTGTGATTTTTCTCTTTTTAATTATCATGTACATATTAAGTGTCACTGGAAAT TTGACCATCATCACTCTCACCTTGGTGGACTCCCATCTGCAGACCCCCATGTACTTCTTC CTCAGGAACTTTTCTGTATTAGAAATAACCTTTACAACTCTCTGTTTCCCTATATTTCTG GCCACCATTATCACCAGACACAAAACTATTTCATACAATAGTTGTACAGCTCAGTTGTTT TTCTTCATCTTTATGGGTATAACTGAATTTTACCTTCTAACAGCCAAGTCCTATGATCGT TATGTGGCCATCTGTAAACCCCTTCATTATATG…
412	OR6C64P	olfactory receptor, family 6, subfamily C, member 64, pseudogene	Pseudogene	http://www.ncbi.nlm.nih.gov/gene?term=OR6C64P	12q13.2		ATGAAATATTATACAACAATAAAAACACTTATCCTGGTGGGACTAACAGATGACACAAAT CTACAGATTCTGCTTTTTATCTTCTTGTTTCTAACCTATTTGTTAAGTGTTGTTGGAAAT TTGACCATCATGACGTTCACTTTTGTGGACTCCCACCTTAAAACACCTATGTATTTTTTC CTCCGGAATTTTTCCATCTTGGAAGTCTCATTTACAACTGTGTGAATTCCCAGATTTCTC TACACAATGGCATCTGGGGAAAATACTGTTACCTATAATGCATGTGCCACTCAATTGTTT TTTGTTGTTGTCCTGGGTGTGACTGAGTTTTTTCTCCTAACAGCTATGTCCTATGATCGT TATGTAGCCATCTGCAAACCCCTGCATTACACG…
413	OR6C65	olfactory receptor, family 6, subfamily C, member 65	Intact gene	http://www.ncbi.nlm.nih.gov/gene?term=OR6C65	12q13.2		ATGCCAAATATGACATCAATTAGAGAATTCATTCTTCTGGGATTTACAGATAACCCAGAG TTACAAGTTGTGATATTCTTCTTTATGTTGATCACATACTTATTGAGTGTAAGTGGAAAC ATGATCATCATTATGTTAACATTGTCAAATATTCATTTGAAAACTCCTATGTATTTCTTC CTCAGGAATTTCTCTTTCTTAGAAATTTCATTTACGACAGTCTTCATTCCTAGATTTCTG ATCAACATTGCTACAGGAGACACAACCATTTCCTATAATGCTTCCATGGCCCAAGTATTT TTTTTAATTCTTTTGGGATCAACAGAATTTTTTCTTCTGGCTGTCATGTCTTATGATCGC TATGTGGCTATCTGCAAACCTCTACATTATACA…
414	OR6C66P	olfactory receptor, family 6, subfamily C, member 66 pseudogene	Pseudogene	http://www.ncbi.nlm.nih.gov/gene?term=OR6C66P	12q13.2		ATGAAAAATTATGCTTCTGTGAAACAGTTCATTCTTCTGGGATTAACAGATGACCCAAAG CTAAATGTTTTGATTTTTATATTTCTATTTTTTACATATATACTGAGTATAACTGGGAAC CTGACAATTATTACTCTCACTTTGATAGATGTGCACCTCAAAACACCCATGTACTTTTTC CTTAGGAATTTCTCTTTTCTAGAAATCTCATTCACAACAGTTTGTATTCCTAGGTTTCTG GTCAGCATCGTAACAGGGGATAAGACCATTTCTTATAATTCTTGCATGGCCCAGGTATTT TTCTTTATACTCCTTGGTTCAACAGAATTTTTCCTTTTGACTGCTATGTCCTATGATTGT TATGTTGCTATCTGTAAGCCACTGCACTACACA…
415	OR6C68	olfactory receptor, family 6, subfamily C, member 68	Intact gene	http://www.ncbi.nlm.nih.gov/gene/403284	12q13.2		ATGCAGAAGTCAGTAATGAGAAAACACACAGCAATAACAACATTCATCCTTCTGGGACTG ACAGAAGATCCTCAGCTGCAGGTTCTGCTTTTCATGTTTCTATTTATCACCTACATGTTG AGTGTAACAGGGAAACTGACCATTATCGCCCTCACCATGTTGGATCCCCACCTGAAAACA CCCATGTATTTTTTTCTCCAAAATTTATCTTTCTTAGAAATCTCATTTACAGCTACCTGT GTTCCAAGATTCTTATACAGTATCTCAACTGGGAACAAAATAATAACGTATAATGCATGT GTCATTCAGCTATTTTTTGCAGACCTCTTTGGGGTAACTGAATTTTTTCTTTTGGCTACC ATGTCATATGATCGCTATGTGGCCATCTGCAAA…
416	OR6C69P	olfactory receptor, family 6, subfamily C, member 69, pseudogene	Pseudogene	http://www.ncbi.nlm.nih.gov/gene?term=OR6C69P	12q13.2		ATGAGAAACCATACCAGAATGACGGTGTTCATCCTAGCAGGTTTGACTGATAACCCAGAA TTGAAAGTTGTGTTGTTTATCTTCCTGCTTCTCACCTATGTGCTGAGCATCACTGGCAAT CTGATTATCATCACACTCACCCTGGTGGATATTCACCTTAAGACTCCCATGTATTTTTTC CTTCGGAATTTTTCCTTCTTAGAAATTTCCTATACTACTACATGCATCCCTAAATTGTTA GTTACTATGGCAACTGGGGACAAAAGCATTTCCTATAACAGTTGTGTCACTCAAGTGTTT TTTGCCTTCCTACTTGGAGGGTCAGAATTTTACTTGCTGGCAGCCATGTCCTACAACCGC TATGTGGCCATCTGTAAGCCTCTGCATTACACC…
417	OR6C70	olfactory receptor, family 6, subfamily C, member 70	Intact gene	http://www.ncbi.nlm.nih.gov/gene/390327	12q13.2		ATGAAGAATCATACAAGGCAGATAGAATTTATTCTTCTGGGACTGACGGATAATTCTCAG TTACAGATTGTAATTTTCTTATTTCTACTTCTAAATTGTGTGTTGAGCATGATAGGGAAC TTCACTATCATTGCCCTCATTCTGCTGGATTCCCAGCTCAAGACTCCAATGTATTTCTTC CTCCGTAATTTCTCTTTTCTGGAAATTTCATTCACAACTGCTTGCATTCCCAGATTCCTA ATCACCATTGTTACCAGGGAAAAGACCATTTCCTGTAATGGTTGCATATCTCAGTTGTTT TTTTACATATTCTTGGGGGTTACAGAATTTTTCCTTCTAGCTGCTCTGTCCTATGATCGC TATGTTGCCATCTGCAAACCTTTGCGTTATATG…
418	OR6C71P	olfactory receptor, family 6, subfamily C, member 71 pseudogene	Pseudogene	http://www.ncbi.nlm.nih.gov/gene/390324	12q13.2		ATGAGAAACCATACAATGGTGACAACCTTCATTCTTCTAGGACTGACAGGTGATTTACAC TGGCAAACTGTAATTTTCCTTTTTCTATTTTTAACGTATTTATTGAGTGTCATTGGAAAT CTAATCATTATCCTGCTCACCTTGCTGGATTCTCACCTCAAAACACCCATGTATTTCTTC CTTCGGAATTTTTCTGTTTTAGAAATCTTGTTGACATCTGTCTGCATCCCTAGATTCCTA GTAAGCAAAGTGACTATGGATAAAACTATTTCCTATGATGCTTGTGTGACACAATTATTT TTTGTCATTTTTTTTGGGTGTATCAGAGTTTTTTCTGCTGGCTGCCATGTCCTATGACCG TTATGTGGCCATCTGCAAACCCCTGCATTATGC…
419	OR6C72P	olfactory receptor, family 6, subfamily C, member 72 pseudogene	Pseudogene	http://www.ncbi.nlm.nih.gov/gene?term=OR6C72P	12q13.2		ATGAAGAACCAATCAATGGGGATAGTGTTCACTCTGCTTGGACTGACAAACGACCCCCTA CTACAGATTGTGATTTTTTTGTTTCTATTTTTTAATTATGTCCTGAGCCTGATGGGGAAC TTAACCATTATCCTCCTCAGCCTGCTGGATCCATGGCTCAAGACTCCAATGTATTTTTTC CTCCGAAATTTCTCCTTCTTAGAAATTTCATTCACAACTGTTTGCATTACACGATTCTCG ACAAGCATTCTGACTGGAGACAAGACAATTTCCTACGATGCTTGTGCAATTCAATTATTC TTCTTTCTTTTATTAGGAGTTACTGAGTTTTACCTCCTGGCTGCCATGTCCTATGACTGC TACATTGCCATCTGCAAACCACTGCATTATCCA…
420	OR6C73P	olfactory receptor, family 6, subfamily C, member 73, pseudogene	Pseudogene	http://www.ncbi.nlm.nih.gov/gene?term=OR6C73P	12q13.2		TTATTTCTTCATTTATTTTATAGCTAAAATAAAGAGTAACATAATAAAGAAAGAAAGAAA TAAGTAATAAGAAATTGCAAGGCAGTAATAGAATTTATTCTTCTTGGATTGACAAGTGAC CCACAGTGGCAGGTTGTGCTTTTCATATTTCTTGCTACCTACATGCTAAGTGGGACTGGG AATCTGATCTTTATCACTCTCTCACCCTTTCAGATCCCCATCTGCAGACTCCCATGCATT TCTTCCTTCAGAACTTCTCATTTCTGGAAATATCATTCATGTCTGTCTGCATTCCCAGAT TCCTTGTCACCATCGTGACTGGAGACATAACCATTTCTATAATGGTTGTGTGTCTCAGCT ATTTTTTTCATCTTGGGGGTGACCAAATTTTAC…
421	OR6C74	olfactory receptor, family 6, subfamily C, member 74	Intact gene	http://www.ncbi.nlm.nih.gov/gene/254783	12q13.2	Location: 12q13.13 in HGNC	ATGAGAAACCATACAACAGTAGCAAACTTTATTCTTCTTGGACTGACAGATGATCCACAA TTACAGGTGATTATTTTTCTTCTCCTTTTTTTCACCTACATGTTGAGCATCACTGGGAAT CTAACCATCATCACTCTCACCCTACTGGATTTGCATCTCAAGACACCCATGTATTTCTTC CTCCGAAATTTCTCATTTTTAGAAGTCTCATTCACAACTGTCTACATTCCCAAATTTCTT GTTAGTATGGCAACAGGTGATAAGACCATTTCTTACAACGATTGTGCAGCACAGCTGTTT TTCACTATTCTCTTGGGGGCAACTGAATTTTTTCTTCTGGCTGCCATGTCCTATGAGCGC TATGTGGCCATCTGCAAACCCCTGCATTACACC…
422	OR6C75	olfactory receptor, family 6, subfamily C, member 75	Intact gene	http://www.ncbi.nlm.nih.gov/gene/390323	12q13.2		ATGAGAAATTCCACAGCAGTAACAGACTTTATTCTTCTTGGATTGACAAGTGACCCACAG TGGCAGGTTGTACTTTTCATATTTCTTCTTGTTACCTACATGTTAAGTGTGACTGGGAAC CTGATCATTATCACCCTCACCCTTTCAGATCCCCATCTGCAGACTCCCATGTATTTCTTC CTTCGGAACTTCTCATTCCTGGAAATTTCATTCACGTCTGTCTGCATTCCCAGATTCCTT GTCACTGTTGTGACAGGAAACAGAACCATTTCTTATAATGGGTGTGTGGCTCAGCTATTT TTTTTCATCTTCTTGGGGGTGACAGAATTTTACCTTCTGGCTGCCATGTCCTATGACCGC TGCATGGCCATCTGCAAACCTCTTCATTACACA…
423	OR6C76	olfactory receptor, family 6, subfamily C, member 76	Intact gene	http://www.ncbi.nlm.nih.gov/gene/390326	12q13.2		ATGAAAAATAGAACATCAGTGACAGATTTCATCCTTCTGGGTCTGACGGATAATCCGCAA CTGCAGGTTGTGATTTTCTCGTTCCTATTTCTTACGTATGTACTGAGTGTTACTGGAAAT CTAACTATCATCTCCCTTACCCTGCTGGATTCCCACCTGAAGACCCCCATGTATTTCTTC CTCAGGAATTTCTCCTTGGAAATTTCATTTACTTCTGTCTGTAATCCTAGATTTCTGATC AGCATTCTAACAGGGGACAAATCCATATCTTATAATGCTTGTGCAGCTCAGCTATTTTTC TTTATCTTCCTTGGCTCAACGGAGTTTTTCCTCCTGGCCTCTATGTCCTATGATTGCTAT GTGGCTATATGTAAGCCTCTGCATTATACAACC…
424	OR6D1P	olfactory receptor, family 6, subfamily D, member 1, pseudogene	Pseudogene	http://www.ncbi.nlm.nih.gov/gene/220974	10q11.21		ATGGCAAACATGCTCATAATCACCATCACCTGGGCTGACCATCACCTCCAGACACCTATG TATTTCTTCCTCAGCAGTTTTTCCTTCTGTGAATGCTGTTTTATCACCACAGTTATTCCT AAACTTCTGGTCATCTTTCTTTCAGGCAGGCAAATAATCCCCTTTACTACTTGTCTCATG CAGTCCTTTTCATTTTTATTTCTTGGGTCAACAGTTTTCTTCCTTATGGCTGTGATGTCC TTGGATTGATACCTGGCCATTTGCAAGCCTCTGCATTACTCCACCATCATGAGCCTGAGG ACTAGCTTCCACCTGGTCACTGCCTGCTTTGTCGTGGGCTTCACTCTCATCACTGGTCTC ATGGTGAAGGTTTCCCAGTTATCTTTCTGTGGA…
425	OR6E1P	olfactory receptor, family 6, subfamily E, member 1, pseudogene	Pseudogene	http://www.ncbi.nlm.nih.gov/gene?term=OR6E1P	14q11.2		ATGGGGAACCACACCACCGTCACCGAGTTTGTCCTGCTGGGGCTCTCAGAGACCTGTGAG CTGCAGATGCTCATCTTCCTGGGGCTCCTCCTGACCTACCTCCTCACACTGCTGGGGAAT CTGGTCATCGTGGTCATCACCCTCATGGACAGGCGCCTCCACACCACCATGTACTACTTC CTCCGCAACTTTGCTGTCCCGGAGATCTGGTTCACCTCGGTCATCTTTCCCAAGGTGCTG GCCAACATCCTCACAGGATACAAGACCATTCCCTCCCAGGCTGCTTCCTGCAAAGTTTGC TCTATTTTTTCTTGGGCACCACAGAGTTCTTCCTCCTGGCGGTGATGTCCTTTGACAGGT ACGTGGCCGTATGTAACCCTTTGCATTATGCCA…
426	OR6F1	olfactory receptor, family 6, subfamily F, member 1	Intact gene	http://www.ncbi.nlm.nih.gov/gene/343169	1q44		ATGGACACAGGCAACAAAACTCTGCCCCAGGACTTTCTCTTACTGGGCTTTCCTGGTTCT CAAACTCTTCAGCTCTCTCTCTTTATGCTTTTTCTGGTGATGTACATCCTCACAGTTAGT GGTAATGTGGCTATCTTGATGTTGGTGAGCACCTCCCATCAGTTGCATACCCCCATGTAC TTCTTTCTGAGCAACCTCTCCTTCCTGGAGATTTGGTATACCACAGCAGCAGTGCCCAAA GCACTGGCCATCCTACTGGGGAGAAGTCAGACCATATCATTTACAAGCTGTCTTTTGCAG ATGTACTTTGTTTTCTCATTAGGCTGCACAGAGTACTTCCTCCTGGCAGCCATGGCTTAT GACCGCTGTCTTGCCATCTGCTATCCTTTACAC…
427	OR6J1	olfactory receptor, family 6, subfamily J, member 1	Intact gene	http://www.ncbi.nlm.nih.gov/gene?term=OR6J1	14q11.2		ATGGGTAACTGGACTGCAGCGGTGACTGAGTTTGTTCTGCTGGGGTTTTCCCTGAGCAGG GAGGTGGAGCTGCTGCTCCTGGTGCTCCTGCTGCCCACGTTCCTGCTGACTCTTCTGGGG AACCTGCTCATCATCTCCACTGTGCTGTCCTGCTCCCGCCTCCACACCCCCATGTACTTC TTCTTGTGCAACCTCTCTATCCTGGACATCCTCTTCACCTCAGTCATCTCTCCAAAAGTG TTGGCCAACTTAGGATCTAGGGATAAAACCATCTCCTTTGCCGGATGTATCACCCAGTGC TATTTCTACTTTTTCTTGGGCACAGTTGAGTTCCTCCTGCTGACGGTCATGTCCTATGAC CGTTATGCCACCATCTGCTGCCCCCTGCGGTAC…
428	OR6K1P	olfactory receptor, family 6, subfamily K, member 1, pseudogene	Pseudogene	http://www.ncbi.nlm.nih.gov/gene?term=OR6K1P	1q23.1		TCCTGACCTCAGGTGATCCACCCGCCTCAGCCTCCCAAAGTGCTGGGATTATAGGCATGA GCCACCGCGCCCAGCTGGCTTTTGTTTTTTATCCTTCTGCTCCTCATTTACCTATTCACC ATCATTGGTAGTCTTATGGTGTTCTTTGCCATCAAACTGGATTTCTGCCTGCACAGCTCC TTGTATTTCTTCATCAGTGTCCTCTCCTTCCTAGAGATCTGGTATACCACCATCACCATC CCCAAGATGTTCTTCAACCTAGCCAGTGAGCAGAAGACCACCTCCCTGGATGGTTGCCTA TTGCAGATGTATTTCTTTTACTCCCTCGGCATCACTGAGGTTTGCTTGCTCACCACCAGG GCTATGGACAGATACCTGGCCATCTGTAATCAC…
429	OR6K2	olfactory receptor, family 6, subfamily K, member 2	Intact gene	http://www.ncbi.nlm.nih.gov/gene/81448	1q23.1		ATGGAGAGCCCCAATCGAACCACCATTCAGGAGTTTATCTTCTCCGCTTTCCCTTATTCC TGGGTTAAGTCTGTTGTCTGCTTTGTTCCACTGCTCTTCATCTATGCTTTCATTGTTGTT GGAAACCTGGTCATCATCACAGTGGTCCAGTTGAATACTCACCTCCACACTCCCATGTAT ACTTTTATCAGTGCTCTTTCTTTCCTGGAGATTTGGTATACCACAGCCACAATCCCAAAG ATGCTGTCTAGCCTGCTTAGTGAGAGGAGCATTTCCTTCAATGGTTGTCTCCTGCAGATG TATTTCTTCCATTCCACCGGCATCTGTGAGGTGTGTCTCTTGACAGTTATGGCCTTTGAC CACTACCTGGCCATATGCAGCCCTCTTCATTAT…
430	OR6K3	olfactory receptor, family 6, subfamily K, member 3	Intact gene	http://www.ncbi.nlm.nih.gov/gene/391114	1q23.1		ATGGAGAGCGGAAACCAATCAACAGTGACTGAATTTATCTTCACTGGATTCCCTCAGCTT CAGGATGGTAGTCTCCTGTACTTCTTTCCTTTACTTTTCATCTATACTTTTATTATCATT GATAACTTATTAATCTTCTCTGCTGTAAGGCTGGACACCCATCTCCACAACCCCATGTAT AATTTTATCAGTATATTTTCCTTTCTGGAGATCTGGTACACCACAGCCACCATTCCCAAG ATGCTCTCCAACCTCATCAGTGAAAAGAAGGCCATCTCAATGACTGGCTGCATCTTGCAG ATGTATTTCTTCCACTCACTTGAAAACTCAGAGGGGATCTTGCTGACCACCATGGCCATT GACAGATACGTTGCCATCTGCAACCCTCTTCGC…
431	OR6K4P	olfactory receptor, family 6, subfamily K, member 4 pseudogene	Pseudogene	http://www.ncbi.nlm.nih.gov/gene/128370	1q23.1		GTAACAGAGTTTCTCTTCTCTGGATTCCCACAGTTTGAAGATGGTAGCCTCCTCTTCTTC ATTCCATTGTTTGTTATCTACATATTCATTGTCATTGGGAATCTTATTGTATTTTTTGCA GTCAGGGTGGATACCCGTCTCCACAACCCCATGTATAATTTTATCAGCATTTTCTCATTT CTGGAGATCTGGTACACAACTGCCACAATTCCCAAGATGCTCTCCATCCTCATCAGCAGG CAGAGGACCATCTCCATGGTTGGCTGCCTCTTGCAGATGTACTTCTTCCATTCACTGGGA AATTCAGAGGGGATTTTGTTGACCACCATGGCCATTGATAGGTACGTTGCCATCTGTAAC CCTCTCCGCTACCCAACCATCATGACCCCCGGG…
432	OR6K5P	olfactory receptor, family 6, subfamily K, member 5, pseudogene	Pseudogene	http://www.ncbi.nlm.nih.gov/gene/391115	1q23.1		ATGGATCCAGAGAATCAGACAATGGTGACTGAGTTTTATTTCTCTGATTTTCCTCAATCT AAGAATGGCAGCCTCTTATTCTTCATTCCTATGCTCTTTATTTATATATTCATTCTTGTT GGAAATTTCATGATTTTCTTTGCTGTCCAACCGGACCCCCATCTCCATAATCCTATGTAC AGTTTTATCAGTGTCTTCTCCTTCCTGGAGATTTGGTACACCACCGTGACTATCCCCAAG ATGCTCTCCAACCTTCTCAGTGAACAGAAAACCATCTCTTTCATAGGTTGCCTCCTGCAG ATGTACTTCTTCCACTCACTCGGGGTCACAGAAGCCCTAGTCCTCACAGTGATGGCCATT GACAGGTGTGTAGCCATCTGCAACCCCCTTCGC…
433	OR6K6	olfactory receptor, family 6, subfamily K, member 6	Intact gene	http://www.ncbi.nlm.nih.gov/gene/128371	1q23.1		ATGGTGACTGAGTTCCTCTTCTCTATGTTCCCGCATGCGCACAGAGGTGGCCTCTTATTC TTTATTCCCTTGCTTCTCATCTACGGATTTATCCTAACTGGAAACCTAATAATGTTCATT GTCATCCAGGTGGGCATGGCCCTGCACACCCCTTTGTATTTCTTTATCAGTGTCCTCTCC TTCCTGGAGATCTGCTATACCACAACCACCATCCCCAAGATGCTGTCCTGCCTAATCAGT GAGCAGAAGAGCATTTCCGTGGCTGGCTGCCTCCTGCAGATGTACTTTTTCCACTCACTT GGTATCACAGAAAGCTGTGTCCTGACAGCAATGGCCATTGACAGGTACATAGCTATCTGC AATCCACTCCGTTACCCAACCATCATGATTCCC…
434	OR6L1P	olfactory receptor, family 6, subfamily K, member 6, pseudogene	Pseudogene	http://www.ncbi.nlm.nih.gov/gene?term=OR6L1P	10q26.3		TGCTGAGAAGTGACTTGCCTGACCAGGAGGGCCACGTACAATTCCAGCAATACTGTGGTG ACAGAGTTTGTGTTTCTGAGCTTCCCAGAGCTGCACCATCTTCAAGGGCTGCTATTTGGT CACTCCTCATCATCTATGTGGTGACCATCCTAGAGGACCTGGCTGTCGTGGGGACCATCA GAGCCAGCCACCACCTGCACATATCCACACACCTCTTCCTGGCCCAACTCTCGGTGCTGG AGACTCTGTACACCTCGGTCACCGTCCCAAAGCTGTTGGCCGGACTCCCAGCACGAGCGA CGACCATCTATCTCCTTCTCGGGGCACCTCACCTGGCTGCTCCTCTTCCTCTCACTCAGC TCCTCTGAGTGCGTCCTCCCGGCCAACATGGAC…
435	OR6L2P	olfactory receptor, family 6, subfamily L, member 2, pseudogene	Pseudogene	http://www.ncbi.nlm.nih.gov/gene/81356	10q26.3		AGTTTGTCTTTCTGGGCTTCCCAGAGCTGCCTGACCAGGAGGGCCACATACAATTCCAGC AATACTGTGGTGACAGAGTTTGTCTTTCTGAGCTTCCCAGAGCTGCGCCATCTTCAAGGG CTGCTATTTGGTCACTCCTCATCATCTATGTGGTGACCATCCTAGAGGACCTGGCTGTCG TGGGGACCATCAGAGCCAGCCACCACCTGCACATATCCACACACCTCTTCCTGGCCAAAC TCTCGGTGCTGGAGACCCTGTACACCTCGGTCACCGTCCCAAAGCTGTTGGCCGGACTCC CAGCACGAGCGACGACCATCTATCTCCTTCTCGGGGCACCTCACCTGGCTGCTCCTCTTC CTCTCACTCAGCTCCTCTGAGTGCATCCTCCCG…
436	OR6M1	olfactory receptor, family 6, subfamily M, member 1	Intact gene	http://www.ncbi.nlm.nih.gov/gene/390261	11q24.1		ATGGGAAACTGGAGCACTGTGACTGAAATCACCCTAATTGCCTTCCCAGCTCTCCTGGAG ATTCGAATATCTCTCTTCGTGGTTCTTGTGGTAACTTACACATTAACAGCAACAGGAAAC ATCACCATCATCTCCCTGATATGGATTGATCATCGCCTGCAAACTCCAATGTACTTCTTC CTCAGTAATTTGTCCTTTCTGGATATCTTATACACCACTGTCATTACCCCAAAGTTGTTG GCCTGCCTCCTAGGAGAAGAGAAAACCATATCTTTTGCTGGTTGCATGATCCAAACATAT TTCTACTTCTTTCTGGGGACGGTGGAGTTTATCCTCTTGGCGGTGATGTCCTTTGACCGC TACATGGCTATCTGCGACCCACTGCACTACACG…
437	OR6M2P	olfactory receptor, family 6, subfamily M, member 2 pseudogene	Pseudogene	http://www.ncbi.nlm.nih.gov/gene?term=OR6M2P	11q24.1		GCAGTGGACATCCAAAATCAGACCACAGTGACTGAGTTTACCCTGACGGCCTTTCCTGTT CTTCAGCAGCTTCAAATTTCCCTTTTTGCAGTCCTCTTGTTTACTTATATGCTTACTCTA ACAGGAAACGTTGCCATCATTTCCCTAACATGTGCGAATCATCGCCTCCAAACCCCAATG TACTTCTTCCTCAGTAATTTGTCAATTTTGGACATTTTTTTCACCACCTCAGTTATCCCA AAGCTATTAGCCTGTCTCCTGCAGGACAAGAAGACCATATCTTTTGCTGGGTGCATCACC CAAACTTATTTCCTTTGTTTTCTTGGGGACAGTGGAGTTTATCCTCTTGGCAGTGATGTC CTTTGACTGCTACGTGGCCATCTGTGACCCCCT…
438	OR6M3P	olfactory receptor, family 6, subfamily M, member 3, pseudogene	Pseudogene	http://www.ncbi.nlm.nih.gov/gene?term=OR6M3P	11q24.1		ATGGTAACTGAATTCACCCGGTCTCCCTTCCTGCTGTCCAGGAGCTTCAGATTTGGCTAT GTGTCCTTCTCTGGCTGGTTCATATGCTCACCATAACAGGAAACCTTTTCGTCATTTTCT TAACGTGGACAGATAATTGTCTCCAAACCCCAATGGACTTGTTCCTTAGAAAAAAGTCAT ATCGTTCTCTGGCTGCATCACCCAAATATATTTCTACTTCTTTCTAGGGACAGTGGCGTT TATCCCCTTGGCAGTGACATCCTTCAAACACTGCATGGCAACCTGTGACCCCCTGTGCAG CACCATCATTGCAAAAAGCAGGGCCTGCCTCCTGCTGGCTCTGGGATGCTGGATGGGAAC CTTCCTGGCTGTGTTGCGCCTGACTATTGTGGT…
439	OR6N1	olfactory receptor, family 6, subfamily N, member 1	Intact gene	http://www.ncbi.nlm.nih.gov/gene/128372	1q23.1		ATGGACACAGGGAACTGGAGCCAGGTAGCAGAATTCATCATCTTGGGCTTCCCCCATCTC CAGGGTGTCCAGATTTATCTCTTCCTCTTGTTGCTTCTCATTTACCTCATGACTGTGTTG GGAAACCTGCTGATATTCCTGGTGGTCTGCCTGGACTCCCGGCTTCACACACCCATGTAC CACTTTGTCAGCATTCTCTCCTTCTCAGAGCTTGGCTATACAGCTGCCACCATCCCTAAG ATGCTGGCAAACTTGCTCAGTGAGAAAAAGACCATTTCATTCTCTGGGTGTCTCCTGCAG ATCTATTTCTTTCACTCCCTTGGAGCGACTGAGTGCTATCTCCTGACAGCTATGGCCTAC GATAGGTATTTAGCCATCTGCCGGCCCCTCCAC…
440	OR6N2	olfactory receptor, family 6, subfamily N, member 2	Intact gene	http://www.ncbi.nlm.nih.gov/gene/81442	1q23.1		ATGGATCAATACAACCATTCAAGCCTGGCTGAATTTGTGTTCCTTGGCTTTGCCAGTGTG GGCTATGTCAGGGGCTGGCTTTTTGTCCTGCTGCTATTGGCATACCTGTTCACCATCTGT GGTAACATGCTCATCTTCTCAGTCATCCGACTGGATGCAGCTCTGCACACACCTATGTAC CACTTTGTCAGTGTTCTTTCCTTCTTGGAGTTGTGGTATACAGCTACCACTATCCCTAAG ATGTTGTCTAATATTCTCAGTGAGAAGAAAACCATTTCTTTTGCAGGATGCCTCCTTCAG ACCTACTTCTTCCACTCCTTGGGAGCGTCTGAATGCTACCTTCTTACAGCCATGGCCTAT GATAGATACCTGGCCATTTGTCGGCCCCTCCAC…
441	OR6P1	olfactory receptor, family 6, subfamily P, member 1	Intact gene	http://www.ncbi.nlm.nih.gov/gene/128366	1q23.1		ATGAGAAATTTGAGTGGAGGCCATGTCGAGGAGTTTGTCTTGGTGGGTTTCCCTACCACG CCTCCCCTCCAGCTGCTCCTCTTTGTCCTTTTTTTTGCAATTTACCTTCTGACATTGTTG GAGAATGCACTTATTGTCTTCACAATATGGCTTGCTCCAAGCCTTCATCGTCCCATGTAC TTTTTCCTTGGCCATCTCTCTTTCCTGGAGCTATGGTACATCAATGTCACCATTCCTCGG CTCTTGGCAGCCTTTCTTACCCAGGATGGTAGAGTCTCCTACGTAGGTTGCATGACCCAA CTGTACTTCTTTATTGCCTTAGCCTGTACTGAATGTGTGCTGTTGGCAGTTATGGCCTAT GATCGCTACCTGGCCATCTGTGGACCCCTCCTT…
442	OR6Q1	olfactory receptor, family 6, subfamily Q, member 1	Intact gene	http://www.ncbi.nlm.nih.gov/gene/219952	11q12.1		ATGCAACCATATACCAAAAACTGGACCCAGGTAACTGAATTTGTCATGATGGGCTTTGCT GGCATCCATGAAGCACACCTCCTCTTCTTCATACTCTTCCTCACCATGTACCTGTTCACC TTGGTGGAGAATTTGGCCATCATTTTAGTGGTGGGTTTGGACCACCGACTACGGAGACCC ATGTATTTCTTCCTGACACACTTGTCCTGCCTTGAAATCTGGTACACTTCTGTTACAGTG CCCAAGATGCTGGCTGGTTTTATTGGGGTGGATGGTGGCAAGAATATCTCTTATGCTGAT TGCCTATCCCAGCTCTTCATCTTCACCTTTCTTGGGGCAACTGAGTGTTTCCTACTGGCT GCCATGGCCTATGATCGTTATGTGGCCATTTGT…
443	OR6R1P	olfactory receptor, family 6, subfamily R, member 1 pseudogene	Pseudogene	http://www.ncbi.nlm.nih.gov/gene?term=OR6R1P	1q44		ATGGAAAGGGGAAATTGGACATTGGTGACTGAGTTTATTCTTGTGGGGATACCAACCACC AGAGCCCTTGGGGGCCTCCTCTTTGTGATTTTTTATCAGCCTATTTGGTGACAGTCCTTG GAAACACCCTTATTATTATCCTGATTCTTGTGGATTACAGGCTCCACTCACCCATGTATT TCTTCCTCAGCAATCTCTCTTTCAGTGAAACATTAACCATAACCTGTGCTGTTCCTAAGA TGCTGGAGGGCTTCCCGTCGGAAAGGAAGAGCATCACAAGTGGCGAATGCTCTGCACAGT CCTATTTCTATTTTCTTTCCGGATGCACTGAGTTTATTCCTTTTGCTGTCATGTCCTATG ACCGCTATGTGGCCATTTGCAGTCCTCTTCAGT…
444	OR6R2P	olfactory receptor, family 6, subfamily R, member 2 pseudogene	Pseudogene	http://www.ncbi.nlm.nih.gov/gene?term=OR6R2P	8p21.3		CCAAATTCCCTATTTGTGAGTTAGCTTTTGCTTAAATGCTTTAGTAAAATAAAATAAAAT ACTTTTTAATTTTAAGAACAAAGACAATTTCTTAAAAATATCTCCAGTGACAGGATCTTG TTTGACTCAGGGGCTGCATTCTACATCACAGATAACGCGGACAATTGAGTGGCCTTTCTT TCTTTTTTTTTCCTTTCTTTGCTTTTTTTTTTTTTTTTTTTTTTTGACATGGTCTCACTT TGTCACCCAGGCTGGATTGCAGCGGTGCCATCATAGCTCACTGCAGCTTCAGCCTCCCCA GGCTCAGGTGATCCTCCCACCTCAGCCTCCCGTCTCTACAAAAGATACAAAAATTAGTTG AGCGTGGAGGTGCACACCTGGCCTGTGTTGACA…
445	OR6S1	olfactory receptor, family 6, subfamily S, member 1	Intact gene	http://www.ncbi.nlm.nih.gov/gene/341799	14q11.2		ATGAGTCCTGATGGGAACCACAGTAGTGATCCAACAGAGTTCGTCCTGGCAGGGCTCCCA AATCTCAACAGCGCAAGAGTGGAATTATTTTCTGTGTTTCTTCTTGTCTATCTCCTGAAT CTGACAGGCAATGTGTTGATTGTGGGGGTGGTAAGGGCTGATACTCGACTACAGACCCCT ATGTACTTCTTTCTGGGTAACCTGTCCTGCCTAGAGATACTGCTCACTTCTGTCATCATT CCAAAGATGCTGAGCAATTTCCTCTCAAGGCAACACACTATTTCCTTTGCTGCATGTATC ACCCAATTCTATTTCTACTTCTTTCTCGGGGCCTCCGAGTTCTTACTGTTGGCTGTCATG TCTGCGGATCGCTACCTGGCCATCTGTCATCCT…
446	OR6T1	olfactory receptor, family 6, subfamily T, member 1	Intact gene	http://www.ncbi.nlm.nih.gov/gene/219874	11q24.1		ATGAACCCTGAAAACTGGACTCAGGTAACAAGCTTTGTCCTTCTGGGTTTCCCCAGTAGC CACCTCATACAGTTCCTGGTGTTCCTGGGGTTAATGGTGACCTACATTGTAACAGCCACA GGCAAGCTGCTAATTATTGTGCTCAGCTGGATAGACCAACGCCTGCACATACAGATGTAC TTCTTCCTGCGGAATTTCTCCTTCCTGGAGCTGTTGCTGGTAACTGTTGTGGTTCCCAAG ATGCTTGTCGTCATCCTCACGGGGGATCACACCATCTCATTTGTCAGCTGCATCATCCAG TCCTACCTCTACTTCTTTCTAGGCACCACTGACTTCTTCCTCTTGGCCGTCATGTCTCTG GATCGTTACCTGGCAATCTGCCGACCACTCCGC…
447	OR6U2P	olfactory receptor, family 6, subfamily U, member 2 pseudogene	Pseudogene	http://www.ncbi.nlm.nih.gov/gene/390329	12q13.2	Location: 12q14.2 in HGNC	ATGGCCAATCAGACTGTGGTGACTGAGTTCTTCCTCCAAGGCCTGACGGATACCAAAGAG CTTCAGGTGGCTGTTTTTCTGCTCCTGCTGCTTGCCTACCTTGTGACTGTCTCTGGGAAC CTGATCATCATCAGCCTGACCTTGCTGGACACCCGCCTGCAGACATCTATGTACTTATTT CTCCAGAATCTGTCCTGCTTAGAAATTTGGTTCCAGACAGTCATCGTGCCCAAGATGCTG CTCAACATTGCCATGGGGACCAAGACCGTTAGCTTTGCTGGGTGCATTACCCAGGACTTT TTCCACATCTTCTGGGGGCCACAGAGTTCTTCCTCCTCACAGCCATGGCCTATGACCAGT ATATTGCCATCTGCAAGCCCCTCCACTACCCCA…
448	OR6V1	olfactory receptor, family 6, subfamily V, member 1	Intact gene	http://www.ncbi.nlm.nih.gov/gene/346517	7q34		ATGGCAAATCTGAGCCAGCCCTCCGAATTTGTCCTCTTGGGCTTCTCCTCCTTTGGTGAG CTGCAGGCCCTTCTGTATGGCCCCTTCCTCATGCTTTATCTTCTCGCCTTCATGGGAAAC ACCATCATCATAGTTATGGTCATAGCTGACACCCACCTACATACACCCATGTACTTCTTC CTGGGCAATTTTTCCCTGCTGGAGATCTTGGTAACCATGACTGCAGTGCCCAGGATGCTC TCAGACCTGTTGGTCCCCCACAAAGTCATTACCTTCACTGGCTGCATGGTCCAGTTCTAC TTCCACTTTTCCCTGGGGTCCACCTCCTTCCTCATCCTGACAGACATGGCCCTTGATCGC TTTGTGGCCATCTGCCACCCACTGCGCTATGGC…
449	OR6W1P	olfactory receptor, family 6, subfamily W, member 1 pseudogene	Pseudogene	http://www.ncbi.nlm.nih.gov/gene/89883	7q34		GTGAACAAAGGTCTCTGGTTTTCCTAGGCAGAGGAGCTCCTTGGATTTTCTTATCTCCAT GAGTTCCAGGTTCTGCTGTTTGCTCTGATCCTGTTGATATATGTGCTGATGCTGCTGGGC AACCTGGCCATCATCAGCTTCATTTGCCTTGATTCCCGCCTTCACTCACCCATGTACTTC TTCCTCTGCAACTTCTCCCTCATGGAGATGGTGGTCACCTCCACTGTGGTACATAGGATG CTGGCAGACCTGCTATCCACTCACAAGACCATGTCCCTGGCCAAATGCCTAACCCAGTCT TTCTTTTACTTCTCCCTGGGCTCTGCCAACTTCCTGATACTCATGGTCATGGCCTTTGAT CGCTACGTGGCCATCTGCCACCCCCTGCGCTAC…
450	OR6X1	olfactory receptor, family 6, subfamily X, member 1	Intact gene	http://www.ncbi.nlm.nih.gov/gene/390260	11q24.1		ATGAGAAATGGCACAGTAATCACAGAATTCATCCTGCTAGGCTTTCCTGTTATCCAAGGC CTACAAACACCTCTCTTTATTGCAATCTTTCTCACCTACATATTAACCCTTGCAGGCAAT GGGCTTATTATTGCCACTGTGTGGGCTGAGCCCAGGCTACAAATTCCAATGTACTTCTTC CTTTGTAACTTGTCTTTCTTAGAAATCTGGTACACCACCACAGTCATCCCCAAACTGCTA GGAACCTTTGTAGTGGCAAGAACAGTAATCTGCATGTCCTGCTGCCTGCTGCAGGCCTTC TTCCACTTCTTCGTGGGCACCACCGAGTTCTTGATCCTCACTATCATGTCTTTTGACCGC TACCTCACCATCTGCAATCCCCTTCACCACCCC…
451	OR6Y1	olfactory receptor, family 6, subfamily Y, member 1	Intact gene	http://www.ncbi.nlm.nih.gov/gene/391112	1q23.1		ATGACCACCATAATTCTGGAAGTAGATAATCATACAGTGACAACACGTTTCATTCTTCTG GGGTTTCCAACACGACCAGCCTTCCAGCTTCTCTTTTTCTCCATTTTCCTGGCAACCTAT CTGCTGACACTGCTGGAGAATCTTCTTATCATCTTAGCTATCCACAGTGATGGGCAGCTG CATAAGCCCATGTACTTCTTCTTGAGCCACCTCTCCTTCCTGGAGATGTGGTATGTCACA GTCATCAGCCCCAAGATGCTTGTTGACTTCCTCAGTCATGACAAGAGTATTTCCTTCAAT GGCTGCATGACTCAACTTTACTTTTTTGTGACCTTTGTCTGCACTGAGTACATCCTTCTT GCTATCATGGCCTTTGACCGCTATGTAGCCATT…
452	OR7A1P	lfactory receptor, family 7, subfamily A, member 1 pseudogene	Pseudogene	http://www.ncbi.nlm.nih.gov/gene/390895	19p13.12		ATGAAACCAGGGAATGAGACACAAATTTCACAATTCCTTCTCCTGGGACTTTCAGAGGAA CCAGAATTGCAGCCCTTCCTCTTTGGGCTATTTCTGTCCATGTACCTGGTCACCGTGCTC GGGAACCTGCTCATCATCCTGGCCACAATCTCAGACTCCCACCTCCACACCCCCATGTAC TTCTTCCTCTCCAACCTGTCCTTTGCAGACATCTGTTTTGTGTCTACCACTGTCCCAAAG ATGCTGGTGAACATCCAGACACAGAGCAGAGTCATCACCTATGCAGACTGCATCACCCAG ATGTGCTTTTTTATACTCTTTGTAGTGTTGGACAGCTTACTCCTGACTGTGATGGCCTAT GACCGGTTTGTGGCCATCTGTCACCCCCTGCAC…
453	OR7A2P	lfactory receptor, family 7, subfamily A, member 2 pseudogene	Pseudogene	http://www.ncbi.nlm.nih.gov/gene/390894	19p13.12		TTCTTTCTTGTGTGTTTTTTTGTTTGTTTGTTTGTTTTTGGTAGAAACATCAACCAGGTG AAAGCAGGGAATGAGACACAAATTTCAGAATTTCTTCTTCTAGGATTTTCAGAGAAACAA GAATTGCAGCCCTTCCTCTTTGGGCTGTTCCTGTCCATGTACCTGGTCACTGTGCTCGGG AACCTGCTCATCATCCTGGCCGCAATCTCAGACTCCTGCCTCCACACCCCCATGTACTTC TTTCTCTCCAACCTGTCCTTCGTAGATATCTGTTTTGCCTCCACCATGGTCCCAAAGATG TTGGTGAACATCCAGACACAGAGCAAAGTCATTACCTATGCAGGTTGCATCACCCAGATG TGCTTTTTTGTACTCTTTATAGTGTTGGACAGC…
454	OR7A3P	olfactory receptor, family 7, subfamily A, member 3 pseudogene	Pseudogene	http://www.ncbi.nlm.nih.gov/gene/26668	19p13.12		ATGGAACCAGAGAATGGTACGAGGATTTTAGGATTTCTTCTTCTGGGACTTTCAGAGGAA CCAGAATTGCAGCCCGTTATGTTTGGACTCTTCCTCTCCATGTATCTGACAACTGTGTTT GGAAACCTGCTCATCATCCTGGCCATCTGCTCTGGTTCCCACCTCCACACCCCCATGTAC TTCTTCCTCTCTAACCTGTCCTTTGTAGACATCTGTGTTACCTCCACCACAGTCCCAAAG ACACTGTCAAACATCCGGACACAGAGTAAAGTCATCACCTATGCAGGTTGCATCACCCAG ATGTACTTTTTTGTACTCTTTATAGTGTTGGACAGCTTACTCTTGACCGTGATGGCCTAT GACCAGTTTGTGGCCATCTGTCACCCCCTGCAC…
455	OR7A5	olfactory receptor, family 7, subfamily A, member 5	Intact gene	http://www.ncbi.nlm.nih.gov/gene/26659	19p13.1		ATGGAACCAGGAAATGATACACAAATTTCAGAATTTCTTCTTCTGGGATTTTCACAAGAA CCTGGACTGCAACCCTTCCTCTTTGGGCTGTTCCTGTCCATGTACCTGGTCACTGTGCTC GGGAACCTGCTCATCATCCTGGCCACAATCTCAGACTCCCACCTCCACACCCCCATGTAC TTCTTCCTCTCCAACCTGTCCTTTGCTGACATTTGTGTTACTTCCACCACCATTCCAAAA ATGCTGATGAACATCCAGACACAGAACAAAGTCATCACCTACATAGCCTGCCTCATGCAG ATGTATTTTTTCATACTCTTTGCTGGATTTGAAAACTTCCTCCTGTCCGTGATGGCCTAT GACCGGTTTGTGGCCATCTGTCACCCCCTGCAC…
456	OR7A8P	olfactory receptor, family 7, subfamily A, member 8 pseudogene	Pseudogene	http://www.ncbi.nlm.nih.gov/gene?term=OR7A8P	19p13.1		ATGAAACCAGGGAATGATACACGAATTTCAGAATTTCTTCTTCTAGGACTTTCAGCAGAA CCAGAATTGCAGCCCTTCTTCTTTGGGCTGTTCCTGTCCATGTACCTGGTCACCGTGCTC GGGAACCTGCTCATCATCCTGGCCACAATCTCAGACTCCCACCTCCACACCCCCATGTAC TTCTTCCTCTCCAACCTGTCCTTTGCAGATATCAGTTTTGTGTCTACCACTGTCCCGAAG ATGCTGGTGAATATCCAGACGCAGAGCAGAGTCATCACCTATGCAGGCTGCATCACCCAG ATGTGCTTTTTCCTACTATTTGCAGTGTTGGACAGCCTTCTCCTAGCTGTGATGGCCTAT GATCGGTTTGTGGCCATCTGTCATCCTCTGTAC…
457	OR7A10	olfactory receptor, family 7, subfamily A, member 10	Intact gene	http://www.ncbi.nlm.nih.gov/gene/390892	19p13.12		ATGAAATCATGGAACAATACAATAATTTTAGAATTTCTTCTCCTGGGAATTTCAGAGGAA CCAGAATTGCAGGCCTTCCTCTTTGGGCTGTTCCTGTCCATGTACCTGGTCACTGTGCTC GGGAACCTGCTCATCATCCTGGCCACAATCTCAGACTCCCACCTCCACACCCCCATGTAC TTCTTCCTCTCCAACCTGTCCTTCGTAGACATCTGTTTTGTCTCTACCACTGTCCCGAAG ATGCTGGTGAACATCCAGACACACAACAAAGTCATCACCTATGCAGGCTGCATCACCCAG ATGTGCTTTTTCTTACTCTTTGTAGGATTGGATAACTTCCTTCTGACCGTGATGGCCTAT GACCGGTTTGTGGCCATCTGTCACCCTCTGCAC…
458	OR7A11P	olfactory receptor, family 7, subfamily A, member 11 pseudogene	Pseudogene	http://www.ncbi.nlm.nih.gov/gene?term=OR7A11P	19p13.1		TTTTCTCTCATTTTGAAAGTCATTATCAATCACATAGAACCAGGGAATGATACACAGATT TCAGAATTTCTTCTTCTGGGACTTTCAGATAAACCAGAATTGCAGCCCTTCCTCTTTGGG CTGTTCTTCTCCATGTACCTGGTCACTGTGCTTGGGAATCTGCTCATCATCCTGGCCACA ATCTCAGACTCCCACCTCCACACCCCATGTACTTCTTCCTCTCCAACCTGTCCTTTGCGG ACATCTGTTTCATCTCTACTACAATCCCAAAGATGCTCGTAAACATCCAGACACAGAGCA GAGTCATCACTTATGCAGGCTGCATCACCCAGATGTGCTTTTTTGTACTCTTAGAAGCAC TGGACAGCTTACTCCTGACCGTGATGGCCTATG…
459	OR7A15P	olfactory receptor, family 7, subfamily A, member 15 pseudogene	Pseudogene	http://www.ncbi.nlm.nih.gov/gene?term=OR7A15P	19p13.1		ATGGAACCAGAGAATGATACACGAATTTCAGAATTTCGACTTCTGGGATTTTCAGAAGAA CCCAGACTGCAACGATTTCTCTTTGGTAAAAGGCAAAAGATTTATACAATTTGAAGAGAA ACCAGAGCATAACGATTTCTCTTTGGAGTGTTCTTATCCATGTACCTCATCATTGTATTT GGAAACTTGCTTATCATCCTGGTTATCATTTTATGCTCCCACCTCCACACCTCCATGTAC TTCTTTCTCTCCAACCTGTCCTTTGTAGACATCTGTTTTGCCTCCACCAGGGTCCCAAAG ATGCTGGTGAATATCCAGGCACAGAGCAAAGTCATCACCTCTGCAGGCTGCATCACCCAG ATGTACTTTTTCATACATTTTGTAGGATTGGAC…
460	OR7A17	olfactory receptor, family 7, subfamily A, member 17	Intact gene	http://www.ncbi.nlm.nih.gov/gene/26333	19p13.12		ATGGAACCAGAGAATGACACAGGGATTTCAGAATTTGTTCTTCTGGGACTTTCTGAGGAA CCAGAATTGCAGCCCTTCCTCTTTGGGCTGTTTCTGTCCATGTACCTGGTCACTGTGCTC GGGAATCTGCTCATCATCCTGGCCACAATCTCAGACTCCCACCTCCACACCCCCATGTAC TTCTTCCTCTCCAACCTGTCCTTTGCAGACATCTGTTTCATCTCCACTACAATCCCAAAG ATGCTCATTAACATCCAGACACAGAGCAGAGTCATCACCTATGCAGGCTGCATCACCCAG ATGTGCTTTTTTGTACTTTTTGGAGGGTTAGACAGCTTACTCCTGGCTGTGATGGCCTAT GATCGGTTTGTGGCCATCTGTCATCCTCTGCAC…
461	OR7A18P	olfactory receptor, family 7, subfamily A, member 18 pseudogene	Pseudogene	http://www.ncbi.nlm.nih.gov/gene?term=OR7A18P	19p13.12		GATGTCCCTGAGTATAATAAAGCAGACGTGGAAGGACACTCATGCAATCTCCTCCCCGTG TGGACCCCTGGAAGCAGGTGTCCCTTCATGATCACAAATTTCTGTCTCCGAGAAGCAAGG CATGTCCTTTCCCAAGAAACTTTTCCAGAATCACAAACTTTTCCTACTCTTTGCAGGGAT GAATGTATTTCTGCAGACTGTGATGGCCTATGACCACTTTGTGGCCATCTGTCACCCCCT GCACTACAGGGTCATCATGAATCCTGGGATCTTTGGACTGTGGGTTCTGGTGTCCTGGAG CATGAGTGCCCTGAATTCCTCACTGCAAAGCAGAATGTGTTGCAGCTGTCCTTCTGCACA AACTTGGAAATCCCCCCATTTTTTTCTGTGAAC…
462	OR7A19P	olfactory receptor, family 7, subfamily A, member 19 pseudogene	Pseudogene	http://www.ncbi.nlm.nih.gov/gene/387853	12q13.11		AGAGCGAGACTCCATTTCAAAAAAAAAAAAAAAAGTAATAATCCTAGTGTGTGTGAAGTG GTATCTCATCATGTTTTTTCTTTTTTTCATTTACTATACTTTAATGCTTATGACATAATT TTTAAAGAGGAAAATATTAGTTGGGACAATGGAAGGAGTCAGATTTTTAGGTAACACTGG AAAATTTTAAGAAGAAACAGCAAGATGATACATGAAATTATATAGACCTTATGCCAAATC CTTTACTCAGAGGACAAAACTTGTTACATACAGATACAAAGCTTGTTTTGTACTGACTTG GAAATCCCAAACTTTTTCTGTGAACTTAATTAGGTGGTCCACCTTGCCTGTTCTGACACC TTTCTCAAAGACATAGTGAGGTATTGTACAACT…
463	OR7C1	olfactory receptor, family 7, subfamily C, member 1	Intact gene	http://www.ncbi.nlm.nih.gov/gene?term=OR7C1	19p13.1		ATGGAAACAGGAAATCAAACACATGCCCAAGAATTTCTCCTCCTGGGATTTTCAGCAACG TCAGAGATTCAGTTCATTCTCTTTGGGCTGTTCCTCTCCATGTACCTAGTCACTTTCACC GGGAACCTGCTCATCATCCTGGCCATATGCTCAGACTCCCACCTCCACACCCCCATGTAC TTCTTCCTCTCCAACCTGTCTTTTGCTGACCTCTGTTTTACCTCCACGACTGTCCCAAAG ATGTTACTGAATATACTGACACAGAACAAATTCATAACATATGCAGGCTGTCTCAGTCAG ATTTTTTTTTTCACTTCATTTGGATGCCTGGACAATTTACTCTTGACCGTGATGGCCTAT GACCGCTTCGTGGCCGTCTGTCACCCCCTGCAC…
464	OR7C2	olfactory receptor, family 7, subfamily C, member 2	Intact gene	http://www.ncbi.nlm.nih.gov/gene/26658	19p13.1		ATGGAAAGAGGAAACCAAACAGAAGTTGGAAACTTTCTCCTCCTGGGATTCGCAGAGGAC TCTGACATGCAGCTTCTCCTCCATGGGCTGTTCCTCTCCATGTACCTGGTTACCATCATC GGAAACCTGCTCATCATCCTGACCATCAGTTCAGACTCCCACCTCCACACCCCCATGTAC TTCTTCCTCTCCAACCTGTCCTTTGCTGACATCTGTTTCACATCCACGACTGTCCCAAAG ATGCTGGTGAATATCCAAACACAAAGCAAAATGATCACTTTTGCAGGCTGCCTCACTCAG ATATTTTTTTTCATTGCATTTGGATGCCTGGACAATTTGCTCCTGACCATGACGGCCTAT GACCGCTTCGTGGCCATCTGTTACCCCCTGCAC…
465	OR7D1P	olfactory receptor, family 7, subfamily D, member 1 pseudogene	Pseudogene	http://www.ncbi.nlm.nih.gov/gene?term=OR7D1P	19p13.2		ATGGAAGCAGAAAACCTTACAGAATTATCAGAATTCCTCCTCTTAGGACTCTCAGATGAT CCTGAACTGCAGCCCGTCCTCTTTGGGCTGTTCCTGTCCATGTACCTGGTCATGGTGCTG GGGAACCTACTCATCATCCTGGCCGTCAGCTCTGACTCCCACCTCCACAGCCCCATGTAA TTCTTCCTCTCCAACTTGTCCTTTGTGGACACCTGTTTCATCTGCACCACAGTCCCCAAG ATGCTAGTGAACATCCAGGCACGGAGCAAAGACATCTCCTACATGGGGTGCCTCACTCAG GTGTATTTTTAAATGATGTTTGCTGGAATGGATACTTTCCTACTGGCTGTGATAGCCTAT GACCGGTTTGTGGCCATCTGCCACCCACTGCAG…
466	OR7D2	olfactory receptor, family 7, subfamily D, member 2	Intact gene	http://www.ncbi.nlm.nih.gov/gene/162998	19p13.2		ATGGAAGCAGGAAACCAAACAGGATTTTTAGAGTTTATCCTTCTCGGACTCTCTGAGGAT CCAGAACTACAGCCGTTCATATTTGGGCTGTTCCTGTCCATGTACCTGGTGACGGTGCTG GGAAACCTGCTCATCATCCTGGCCATCAGCTCTGACTCCCACCTCCACACCCCCATGTAC TTCTTCCTCTCCAACCTGTCCTGGGTTGACATCTGTTTCAGCACTTGCATCGTCCCCAAG ATGCTGGTGAACATCCAGACCGAGAACAAAGCCATCTCCTACATGGACTGCCTCACACAG GTCTATTTCTCCATGTTTTTTCCTATTCTGGACACGCTACTCCTGACCGTGATGGCCTAT GACCGGTTTGTGGCTGTCTGCCACCCTCTGCAC…
467	OR7D4	olfactory receptor, family 7, subfamily D, member 4	Pseudogene	http://www.ncbi.nlm.nih.gov/gene/125958	19p13.2		ATGGAAGCAGAAAACCTTACAGAATTATCAAAATTTCTCCTCCTGGGACTCTCAGATGAT CCTGAACTGCAGCCCGTCCTCTTTGGGCTGTTCCTGTCCATGTACCTGGTCACGGTGCTG GGGAACCTGCTCATCATTCTGGCCGTCAGCTCTGACTCCCACCTCCACACCCCCATGTAC TTCTTCCTCTCCAACCTGTCCTTTGTTGACATCTGTTTCATCTCCACCACAGTCCCCAAG ATGCTAGTGAGCATCCAGGCACGGAGCAAAGACATCTCCTACATGGGGTGCCTCACTCAG GTGTATTTTTTAATGATGTTTGCTGGAATGGATACTTTCCTACTGGCCGTGATGGCCTAT GACCGGTTTGTGGCCATCTGCCACCCACTGCAC…
468	OR7D11P	olfactory receptor, family 7, subfamily D, member 11 pseudogene	Pseudogene	http://www.ncbi.nlm.nih.gov/gene?term=OR7D11P	19p13.2	Not found in HORDE	CCACCCCCTGCACCCCACAGTCATCATGAACTCCTGCCTCTGTGGCCTCCTTGTTCTGGCATCTTGATTT ATCATTTTCTGGGTCTCCCTGGTTCATGTTCTTCTGATGAAGAGGTTGACCTTCTCTATAGGCACTGAAA TTCCACATTTCTTCTGTGACCTGCCTCTGGTTCACTGTGTAGGGACACAGCCAAACTATGTG
469	OR7E1P	olfactory receptor, family 7, subfamily E, member 1 pseudogene	Pseudogene	http://www.ncbi.nlm.nih.gov/gene/341128	11q13.2		CTGGTTTTTATCTGCTATTTTTCCAATCCTCTTTCCTTCTCAAGGTGTCCAAGACACACA GAGCCACGGAATCTCACAGGTGTCTGAGAATTCCTCCTCCTGGGACTCTCAGAGGACCCA GAACTGCAGCCTATCCTCGCTTTGCTGTCCCTGTCCCTGTCCATGTATCTGGTCACGGTG CTGAGGAACCTGCTCAGCATCCTGGCTGTCTGCTCTGACTCCCCCCTCCACACCCCCAGG TACTTCTTCCTCTCCAACCTGTGCTGGGCTGACATCGGTTTCACCTCCGCCACGGTTCCC AAGATGATTGTGGACATGCAGTCGCATAGCAGAGTCACGTCTCATGCGGGCTGTCTGACG CAGATGTCTTTCTTGGTCCTTTTTGCATGTATA…
470	OR7E2P	olfactory receptor, family 7, subfamily E, member 2 pseudogene	Pseudogene	http://www.ncbi.nlm.nih.gov/gene?term=OR7E2P	11q14.2		CTTGCCTTCTGGATATTAGGAACAATATCCCAGAAGGCGTGTACAACCCCCTGCGATACT GGGAGACAGCCCGTCCTCACTGGGCTCTCCCTGTCCATGTACCTGGTCACGATGCTGAGG AACCTGTTCATCATCCTGGCTGGCAGCTCTGACCCCCACTTCCACACCCCCATGTACTTC TTCCTCTCCAACCTGTCCTGGGCTGACATTGGTTTCACCTCGGCCACAGTTCCCAAGATG ATTGTGGACATGCAGTCGCATAGCAGAGTCATCTCTTATGCGGGCTGCCTGACACAGATG TCTTTCTTTGTCCTTTTTGCATGTATAGAAGACATGCTCCTGACTCTGATGGCCTATGAC CGATTTGTGGCCATCTGCCCATCTGTCACCCCC…
471	OR7E4P	olfactory receptor, family 7, subfamily E, member 4 pseudogene	Pseudogene	http://www.ncbi.nlm.nih.gov/gene?term=OR7E4P	11q13		CTGGTTTTTATCTTTTATTTTTCCAATCCTCTTTTCTTCCCAAGGTGTCCAAGTCACACA GAGCCACAGAATCTCACAGGTGTCTGAGAATTCCTCCTCCTGGGACTCTCAGAGGATCCA GAACTGCAGCCCATCCTGGCTGGTCTGTCCCTGTCCATGTATCTGGTCACGGTGCTGAGG AACCTGCTCATCATCCTGGCTGTCAGCTCTGACCCCCACCTCCACACCCCCATGTGCTTC TTCCTCTCCAACCTGTGCTGGGCTGACATCGGTTTCACCTTGGCCACGGTTCCTAAGATG ATTGTGGACATGCAGTCTCATACCAGAGTCATCTCTTATGAGGGCTGCCTGACACGGATA TCTTTCTTGGTCCTTTTTGCATGTATAGAAGAC…
472	OR7E5P	olfactory receptor, family 7, subfamily E, member 5 pseudogene	Pseudogene	http://www.ncbi.nlm.nih.gov/gene/219445	11q12.1		CTTTTCTTCTCATGGTGTCCAAGTGACACAGAGCCACAGAATCTCACAGCTGTCTCAGAA TTCCTCCTCCTGGGACTCTCAGAGGATCCAGAACTGCAGCCCATCCTCGCTGGGCTCTTC CTGTCCATGTACCTGGTCACGGTGCTGGGGAACCTGCTCATTATCCTGGCCATCGGCTCT GACTCCCACCTCGACACCCCCATGTACTTCTTCCTCTCCAACCTGTCCTTGCCTGACATC GGTTTCACCTCGGCCACGGTCCCCAAGATGATTGAGGAGATGCAATCGCATAGCAGAGTC ATCTACCATGGGGACTGCCTGACACAGATGTCTTTCTTTGTCCTTTTTGCATGTAAGGAT GACATGATCCTGACTGTGATGGCCTATGACTGG…
473	OR7E7P	olfactory receptor, family 7, subfamily E, member 7 pseudogene	Pseudogene	http://www.ncbi.nlm.nih.gov/gene/392752	7q21.3		CTGGTTTTTATCTTTTATTTTTCCAATCCTCTTTCCTTCTCAAGGTGTCCAAGACACACA GAGCCACAGAATCTCACAGATGTCTGAGAATTCCTCCTCCTGGGACTCTCAGAGGATCCA GAACTGCAGCCGGTCCTCGCTTTGCTCTCCCTGTCCCTGTCCATGTATCTGGTCATGGTG CTGAGGAACCTGCTCAGCATCCTGGCTGTCAGCTCTGTCTCTCCCCTCCACACCCCCACC TGTGCTGGGCTGACATCGGTTTCACCTTGGCCACGGTTCCCAAGATGATTGTGGACATGC AGTCGCATAGCAGAGTCATCTCTCATGCGGGCTGTCTGACGCAGATGTCTTTCTTCATCC TTTTTGCATGTATAGAAGGCATGCTCCTGACTG…
474	OR7E8P	olfactory receptor, family 7, subfamily E, member 8 pseudogene	Pseudogene	http://www.ncbi.nlm.nih.gov/gene/346708	8p23.1		CTGGTTTTTATCTTTTATTTTTCCAATCCTCTTTCCTTCTCAAGGTGTCCAAGACACACA GAGCCACGGAATCTCACAGGTGTCTGAGAATTCCTCCTCCTGGGACTCTCAGAGGATCCA GAACTGCAGTCGGTCCTCGCTTTGCTGTCCCTGTCCCTGTCCCTGAATCTGGTCACGGTG CTGAGGAACCTGCTCAGCATCCTGGCTGTCAGCTCTGACTCCCCCCTCCACACCCCCATG TACTTCTTCCTCTCCAACCTGTGCTGGGCTGACATCGGTCTCACCTCGGCCACGGTTCCC AAGGTGATTCTGGATATGCAGTCGCATAGCAGAGTCATCTCTCATGTGGGCTGCCTGACA CAGATGTCTTTCTTGGTCCTTTTTGCATGTATA…
475	OR7E10P	olfactory receptor, family 7, subfamily E, member 10 pseudogene	Pseudogene	http://www.ncbi.nlm.nih.gov/gene?term=OR7E10P	8p23.1		CTTTTCTTCTCAAGGTGTCCAAGTCACACAGAGCCACGGAATCTCACAGGTGTCTGAAAA GTGCTCCTGGGACTCTCTCTGAGAGGATCCAGAACTGCAGCCCATCCTCGCTGGGCTGTC CCTGTCCATGTATCTGGTCACGGTGCTGAGGAACGTGCTCATCATCCTGGCTGTCAGCTC TGACTCCCACCTCCACACCCCCATGTACTTCTTCCTCTCCAGCCTGTGCTGGGCTGACAT CGGTTTCACCTCGGCCACTGTTCCCAAGATGACTGTGGACATGCAGTCGCATAGCAGAGT CATCTCTTATGTGAGCTGCCTGACACAGATATCTTTCTTGGTCCTTTTTGCATGTATGGA AGACATGCTCCTGTGATGGCCTATGACAGAGTT…
476	OR7E11P	olfactory receptor, family 7, subfamily E, member 11 pseudogene	Pseudogene	http://www.ncbi.nlm.nih.gov/gene?term=OR7E11P	11q13.2		AACTATACAGATCCACATAGTCTAACAGATGTCTCTATATTCCTCCTCCTCAAACTCTCA GAGGATCCAGAACTGCAGCCGGTCGTCGCTGGGCTGTTCCTGTCCATGTGCCTGGTCACA GTGCTGGGGAACCTGCTCATCATCCTGGCCGTCAGCCCTGACTCCCACCTCCACACCCCC ATGTACTTCATCCTTTCCAACCTGCCCTTGCCTGACATCGGTTTCACCTCCACCACGGTC CCCAAGATGATTGTGGACATCCAGTCTCACAGCAGAGTCATCTCCTATGCAGGCTGCCTG ACTCAGATGTCTCTCTTTGCCATTTTTGGAGGCATGGAAGAGAGACATGCTCCTGAGTGT GATGGCCTATGGCCGGTTTGTAGCCATCTGTCA…
477	OR7E12P	olfactory receptor, family 7, subfamily E, member 12 pseudogene	Pseudogene	http://www.ncbi.nlm.nih.gov/gene?term=OR7E12P	11p15		AATGATACAGACCCACAGAGTCTAACAGATGTCTCTATATTCCTCCTCCTCAAACTCTCA GAGGATCCAGAACTGCAGCAGGTCGTCGCTGGGCTGTTCCTGTCCATGTGCCTGGTCACG GTGCTGGGGAACCTACTCATCATCCTGGCCGTCAGCCCTGACTCCCACCTCCACACCCCC ATGTACTTGTTCCTCTCCAACCTGTCCTTGCCTGACATCGGTTTCACCTCCACCACGGTC CCCAAGATGATTGTGGACATCCAGTCTCACAGCAGAGTCATCTCCTATGCAGGCTGCCTG ACTCAGATGTCTCTCTTTGCCATTTTTGGAGGTATGGAAGAGAGACATGCTCCTGAGTGT GATGGCCTATGACCGGTTTGTAGCCATCTGTCA…
478	OR7E13P	olfactory receptor, family 7, subfamily E, member 13 pseudogene	Pseudogene	http://www.ncbi.nlm.nih.gov/gene?term=OR7E13P	11q13-q14.3		TGTCCGAACTATACAGACCCACAGAATCTAACAGATGCTTCAAAATTCCTCCTCCTAGAA CTCTCAGAGGATCCAAAACTGCAGCTGGCCCTCGCTGGGCTGTTCCTGTTCATGTACCTA GTCATGGTGCTGGAGAATCTGCTCATTATCCTGGCCGTCAGCTCTGACTTCCACCTCCAC ACCCCCATGTACTTCTTCCTCTCCAACCTGTCCTTGGCTGACATCGGTTTCACCTCCAAC ACGGTCCCCAAGATGATTGTGGACATCCAATCTCACAGCAGAGTCATCTCCTATGCAGGC TGCCTGACTCAGATGTCTCTCTTTGCTGTTTTTGGAGGCATGGAAGAAAGACATGCTCCT GAGTGTGAGGGCCTATGACCGGTTTGTAGCCAT…
479	OR7E14P	olfactory receptor, family 7, subfamily E, member 14 pseudogene	Pseudogene	http://www.ncbi.nlm.nih.gov/gene?term=OR7E14P	11p15.1		TTGTTTCTGATTTTTCAACCCTCTTTTCTAGGCCAAAGGTGTCCAAACTATACAGACCCA CAGAATCTAACAACAGATGTCTCAATATTCCTCGTCCTAGAACTCTCAGAGGATCCAGAA CTACAGCCGGTCCTCGCTGGGCTGTTCCTGTCCATGTGCCTGGTCATGGTGCTGGGGAAC CTGCTCATCATCCTGGCCGTCAGCCCTGACTCCCACCTCCACACCCCCATGTACTTCTTC CTCTCCAACCTGTCCTTGCCTGACATCGGTTTCACCTCCACCATGGTCCCCAAGATGATT GTGGACATCCAATCTCACAGCAGTCATCTCCTATGCGGGCTGCCTGACTCAGATGTCTCT TTTTGCCATTTTTGGAGGCATGGAAGAAAGACA…
480	OR7E15P	olfactory receptor, family 7, subfamily E, member 15 pseudogene	Pseudogene	http://www.ncbi.nlm.nih.gov/gene?term=OR7E15P	8p23.1		TTTGAACCCTCTTTCCTAGGCAAAAGGTGTTCAATCTCTACATACCCGCAGAATTTAACA GATGTCTCTTTATTCCTCCTCCTAGAAGCTCAGAGGATCCAGAACAGCAGCCTGTCCTCG CTGGGCTGTTCCTGTCCATGTGCCTGGTCACGGTGCTGGGGAACCTGCTCATCATCCTGG CCGTCAGCCCTGACTCCCACCTCCACACCCCCATGTACCTCTTCCTCTCCAACCTGTCCT TGCCTGACATCGGTTTCACCTCCAGCATGGTCCCCAAGATGATTGTGGACATCTAATCTC ACAGCAGACTCATCTCCTAGGCAGGCTGCCTGACTCCCATGTCTCTCTTTGCCATTTTTG GAGGCATGGAAGAGAGACATGCTCCTGAGTGTG…
481	OR7E16P	olfactory receptor, family 7, subfamily E, member 16 pseudogene	Pseudogene	http://www.ncbi.nlm.nih.gov/gene?term=OR7E16P	19p13.2		GAAGAGATATTATGAATAATATCCCAGCATGTACACACAGGGTGTGTACAGATTAAGAAC TGCAGCCCATCCTCTTTGGGCTGTTCCTGTCCATGTGCCTGGTCATGGTGCTGGGGAACC TTCTCATCATCCTGGCCGTCAGCTCTGACTCCCACCTCCACACCCCCACGTACTTTTTCC TCTCCAACCTGTCCTTGGCTGACATCGGTTTCCCCTCCACCACTGTCCCCAAGATGATTG TGGACATCCAGTCTCACAGCAGAGTCATCTCCTATGCGGGCTGCCTGACTCAGATATCTC TTTTTGCTGTTTTTGGATGCATGGAAGACATGCTTCTGAGTGTGATGGCTTATGACCGGT TTGTGGCCATCTGTCACCCTCTGGATTATCCAG…
482	OR7E18P	olfactory receptor, family 7, subfamily E, member 18 pseudogene	Pseudogene	http://www.ncbi.nlm.nih.gov/gene/390885	19p13.2		ATCCAATGCAAGGGCTAATAGAAGTGAATTAAGACATTCTCTGTAACTCCAATATTAAAT GGAAACCGGGAAATAGCCAGATTCCTCTCCAACCTGTCCTTGGCTGGCATCGGTTTCCCC TCCACCATAGTCTCCAAGATGATTGTGGACATCCAGTCTCACAGCAGAGTCATCTCCTAT GCGGGCTGCCTGACTCAGGTATCTCTTTTTGCCGTTTTTGGATGCATGGAAGACATGCTT CTGAGTGTGATGGCTTATGACCGGTTTGTGGACATCTGTCACCCTCTGGATTATCCAGTC ATCATGAACCCATGTTTCTGTGGCTTCCTAGTTTTGTTGTCTTTTTTTCTCAGTCTTTTA GACTCCCAGCTGCACAATTGGATTGCCTTACAA…
483	OR7E19P	olfactory receptor, family 7, subfamily E, member 19 pseudogene	Pseudogene	http://www.ncbi.nlm.nih.gov/gene/26651	19p13.2		ATTTATGTCTTTTATTTTTTCAACCCTCTTTTCTTCTCAAGGTGTCCAAGTTACACAGAC TCGCAGAATCTCACAGGTGTCTTAGAATTTCTCTTCCTGGGACTCTCAGAGGATCCAGAA CTGCAGCCCGTCCTCGTTGGGCTGTTCCTGTCCATGTACCTGATCACGGTGCTGGGGAAC CTGCTCATCATCCTGGCCGTCAGCTGTGACTCCCACCTCCACACCCCCATGTACTTCTTC CTCTCCAACTTGTCCTTGGCTGACATCGGACTCACCTCTGCCACCATCCCTAAGATGATT GTTGATATGCAATCTCACAGCAGAATCATCTCCTATGAGGGCTGCCTGATGCAGATGTCT TTATCTATTTTGTGTGTATGAATGACATGGTCC…
484	OR7E21P	olfactory receptor, family 7, subfamily E, member 21 pseudogene	Pseudogene	http://www.ncbi.nlm.nih.gov/gene?term=OR7E21P	3q21.1		TTGTTTCCGATTTTGCAACCCTCTTTTCCAGGCAAAAGAGGGTCGTATCCAAACGATACA GACCCACAGAGTCTAACAGATGTCTCTATATTCCTCCTCCTCGAACTCTCAGAGGATCCA GAACTGCAGCCGGTCGTCGCTGGGCTGTTCCTGTCCATGTGCCTGGTCACGGTGCTGGGG AACCTGCTCATCATCCTGGCCGTCAGCCCTGACTCCCACCTCCCCACCCCCATGTACTTC TTCCTCTCCAACCTGTCCTTGCCTGACATCGGTTTCACCTCCACCACGGTCCCCAAGATG AGCGTGGACATCCAGTCTCACAGCAGAGTCATCTCCTATGCAGGCTGCCTGACTCAGATG TCTCTCTTTGCCATTTTTGGAGGCATGGAAGAG…
485	OR7E22P	olfactory receptor, family 7, subfamily E, member 22 pseudogene	Pseudogene	http://www.ncbi.nlm.nih.gov/gene?term=OR7E22P	3p13		CTGGTTTTTATCTTTTATTTTTCCAATCCTCTTTTCTTCTCAAGGCGTCCAAGTCACACA GAGCCACGGAATCTCACGGGTGTCTGAGAATTCCTCCTCCTGGGAATCTCAGAGGATCCA GAACTGCAGCCCGTCCTCGCTGGGCTGACCCTGTCCATGTACCTGGTCACGGTGCTGAGG AACCTGCTCATCATCCTGGCTGTCAGCTCTGACTCCCACCTCCACACCTCCATGTACTTC GTCCTCTCCAACCTGCGCTGGGTTGACATCGGTTTCACCTCGGCCACGGTTCCCAAGATG ATTGTGGACATGCAGTCGCATAGCAGAGTCATCTCTTATGCGGGCTGCCTGACACAGATG TCTTTCTTGGTCTTTTTTGCATGTATAGAAGAC…
486	OR7E23P	olfactory receptor, family 7, subfamily E, member 23 pseudogene	Pseudogene	http://www.ncbi.nlm.nih.gov/gene/391279	21q22.11		TTTCAACCCTCTTTTCTAAGCAAAAGATGTCCAAACTATACAGACCCACAGAATCTAACA GATGTCTTTATATTCCTCCTCCTAGAACTCTCAGAGGATCCAGCACTGCAGCTGGTCGTC ACTGGGCTGTGCCTGTGTGCCTGGTCACGGTGCTGTGGAACCTGCTCAGCATCCTGGCCG TCAGCCCTGACTCCCACCTCCACACCCCCATGCACTTCTTCCTCTGCAACCTGTCCTTGC CTGACATCGGTTTCACCTCCACCACGGTCCCCAAGATGATCGTGGACATCCAATCTCACA GCAGAGTCATCTCCTATGCAGGCTGCCTGACTCAGATGTCTCTCTCTGCCATTTTTGGAG GCATGGAAGAGAGACATGCTCCTGAGTGTGATG…
487	OR7E24	olfactory receptor, family 7, subfamily E, member 24	Intact gene	http://www.ncbi.nlm.nih.gov/gene/26648	19p13.2		ATGTCCTATTTTCCAATTCTCTTTTTTTTTTTCCTCAAAAGGTGTCCGAGCTACACAGAG CCACAGAATCTCACAGGTGTCTCAGAATTCCTCCTCCTGGGACTCTCAGAGGATCCAGAA CTGCAGCCGGTCCTCGCTGGGCTGTTCCTGTCCATGTACCTGGTCACGGTGCTGGGGAAC CTGCTCATCATCCTGGCTGTCAGCTCTGACTCCCACCTCCACACCCCCATGTACTTCTTC CTCTCCAACCTGTCCTTGGCTGACATCGGTTTCACCTCCACCACGGTCCCCAAGATGATT GTGGACATGCAAACTCACAGCAGAGTCATCTCCTATGAAGGCTGCCTGACTCAGATGTCT TTTTTTGTCCTTTTTGCATGTATGGATGACATG…
488	OR7E25P	olfactory receptor, family 7, subfamily E, member 25 pseudogene	Pseudogene	http://www.ncbi.nlm.nih.gov/gene?term=OR7E25P	19p13.2		TTTTGTCCTTTCCTTTTTTCCAATTCTCTTTTTCTCAATTGTGTCCAAGATACACAGAGC CAGAGAATCTCACAGGTGTCTTAGAATTCCTGCTCCTGGGACTCCCAGATGATCCAGAAC TGCAGCCCGTCCTCTTTGGGCTGTTCCTGTCCATGTACCTGGTCATGGTGCTGGGGAACC TGCTCATCATTCTGGCCGTCAGCTCTGACTCCCATCTCCACAGCCCCATGTACTTCTTCC TCTCCAACCTGTCCTTGGCTGACATCGGTTTTGCCTCTACTACTGTCCCCAAGATGATTG TGGACATCCAGGCTCATAGTAGACTCATCTCTTACGTGGGCTGCCTGACTCAGATGTCTT TTTTGATCTTTTTCGCATGTATGGAAAGTCTGC…
489	OR7E26P	olfactory receptor, family 7, subfamily E, member 26 pseudogene	Pseudogene	http://www.ncbi.nlm.nih.gov/gene/401637	10p13		CCCTCTTTTCTAGGCAAAAGTTGTCCAATCTCTACAGACCCACAGAATCTAACAGATGTC TCTATATTCCTCCTCCTAGAAGCTCAGAGGATCCAGAATGGCAGCCGGTCCTCACTGGGC TGTGCCTGTCCATGTGCCTGGTCACGGTGCTGGGGAACCTGCTCATCATCCTGGCCGTCA GCCCTGACTCCCACCTCCACATCCCCATGTACTTCTTCCTCTCCAACCTGTCCCTGCCTG ACATCGGTTTCACCTCCACCACGGTCCCCAAGATGATTGTGGACATCCAGTCTCACAGCA GAGTCATCTCCTACGCAGGCTGCCTGACTCAGATGTCTCTCTTTGCCATTTTTGGAGGCA TGGAAGAGAGACATGCTCCTGAGTGTGATAGCC…
490	OR7E28P	olfactory receptor, family 7, subfamily E, member 28 pseudogene	Pseudogene	http://www.ncbi.nlm.nih.gov/gene?term=OR7E28P	2q24.1		AGTTGTCCAATCTCTACAGACCCACAGAATCTAACAGATGTCTCTATATTCCTCCTCCTA GAAGCTCAGAGGATCCAGAACGGCTGTTCCTGTCCATGTGCCTGGTCACGGTGCTGGGGA ACCTGCTCATCATCCTGGCCGTCACCCCTGACTCCCACCTCCACATCCCCATGTACTTCT TCCTCTCCAACCTGTCCTTGCCTGACATCGGTTTCACCTCCACCACGGTCCCCAAGATGA TTGTGGACATCCAGTCTCACAGCAGAGTCATCTCCTATGCAGGCTGCCTGACTCAGATGT CTCTCTTTGCCATTTTTGGAGGCATGGAAGAGAGACATGCTCCTGAGTGTGATGGCCTAT GACCGGTTTGTAGCCATCTGTCACCCTCTATGT…
491	OR7E29P	olfactory receptor, family 7, subfamily E, member 29 pseudogene	Pseudogene	http://www.ncbi.nlm.nih.gov/gene?term=OR7E29P	3q21.2		TGCCCAATCTCTACAGACCCACAGAATCTAACAGATGTCTCTATATTCCTCCTCCTAGAA CCTCAGAGGATCCAGAACGGCAGCTGGTCCTTGCTGGGCTGTTCCTGTCCATGTGCCTGG TCACGGTGCTGGGGAACCTGATCATCATCCTGGACGTCAGCCCTGACTCCCACCTCCCCA CCCCCATGTACTTCTTCCTCTCCAACCTGTCCTTGCCTGACATCGGTTTCACCTCCACCA CGGTCCCCAAGATGATTGTGGACATCCAATCTCACGGCAGAGTCATCTTCTATGCAGGCT GCCTGACTCAGATGTCTCTCTTTGCCATTTTTGGAGGCATGGAAGAGAGACACGCTCCTG AGTGTGATGGCCTATGACCGGTTTGTAGCCATC…
492	OR7E31P	olfactory receptor, family 7, subfamily E, member 31 pseudogene	Pseudogene	http://www.ncbi.nlm.nih.gov/gene/375601	9q22.2		TGTCCAATCTCTACAGACCCACAAAATCTAATAGATGTCTTTGTATTCCTCCTCCTGGAA CCTCAGAGGATCCAGAACGGCAGCTGGTCCTTGCTGGGCTGTTCCTGTCCATGTGCCTGG TCACGGTGCTGGGGAACCTGCTCATCATCCTGGCCGTCAGCCCTGACTCCCACCTCCACA CCCCCATGTACTTCTTCCTCTCCAACCTGTCCTTGCCTGACATCGGTTTCACCTCCACCA CGGTCCCCAAGTTGATTGTGGACATCCAATCTTACAGCAGAGTCATCTCCTATGCAGGCT GCCTGACTCAGACGTCTCTCTTTGCCATTTTTGGAGGCATGGAAGAGAGACATGCTCCTG AGTGTGATGGTCTATGACCGGTTTGTAGCCATC…
493	OR7E33P	olfactory receptor, family 7, subfamily E, member 33 pseudogene	Pseudogene	http://www.ncbi.nlm.nih.gov/gene?term=OR7E33P	13q21.32		TGTCCAATCTCTACAGACCCACAGAATCTAACAGATGTCTCTATATTCCTCCTCCTAGAA CCTCAGAGGATCCAGAATGACAGCCGGTCCTCGCTGGGCTGTTCCTGTCCATGTGCCTGG TCACGGTGCTGGGGAACCTGCTCATCATCCTGGCCGTCAGCCCTGACTCCCACCTCCACA CCCCCATGTACATCTTCTTCTCCAACCTGTCCTTGCCTGACATCGGTTTCACCTCCACCA CGGTCCCCAAGATGACTGTGGACATCCAGTCTCACAGCAGAGTCATCTCCTATGCAGGCT GCCTGACTCAGATGTCTCTCTTTGCCATTTTTGGAGGCATGGAAGAGAGACATGTTCCTG AGTGTGATGGCCTATGACCGGTTTGTAGCCATC…
494	OR7E35P	olfactory receptor, family 7, subfamily E, member 35 pseudogene	Pseudogene	http://www.ncbi.nlm.nih.gov/gene/391632	4p16.1		ATGGATGTCTCTATATTCCTCCTCCTAGAACCACAGAGGATCCAGAACGGCAGCCGGTCC TCACTGGGCTGTTCCTGTCCATGTGCCTGGTCACAGTGCTGGGGAAGCTGCTCATCATGT TGGCCTTCAGCCCTGACTCCCACCTCCACACCCACATGTACTTCTTCCTCTCCAACCTGT CCTTGCCTGACATCAGTTTCACCTCCACCATTGTCCCCAAGATGATTGTGGACATCCAGT CTCACAGCAGAGTGATCTCCTATGCAGGCCGCCTGACTCAGATGTCTCTCTTTGCCATTT TTGGAGGCATGGAAGACAGAAATGCTCCTGAGTGTGATGGCCTATGACCGGTTTGTAGCC ATCTGTCACCCTCTATATCATTCAGCCATCATG…
495	OR7E36P	olfactory receptor, family 7, subfamily E, member 36 pseudogene	Pseudogene	http://www.ncbi.nlm.nih.gov/gene?term=OR7E36P	13q14		TTACTTGTTTCCGATTTCTCAACCTCTTTTCTAGGCAAAAGGTGTTCAATCTCTACAGAC CCACAGAATCTAACAGATGTCTCTGTATTCCTCCTCCTAGAACTACAGAGGATCCAGAAC GGCAGCCGGTCCTCACTGGGCTGTTCCTGTCCATGTGCCTGGTCACGGTGCTGGGGAACC TGCTCATCATCCTGGCCATCAGCCCTGACTCCCACCTCCACATCCCCATGTACTTCTTCC TCTCCAACCTGTCCTTGCCTGACATCGGTTTCACCTCCACCACGGTCCCCAAGATGATTG TGGACATCCAGTCTCACAGCAGAGTCATCTCCTATGCAGGCTGCCTGACTCAGATGTCTC TCTTTGCCATTTTTGGAGGCATGGAAGAGAGAC…
496	OR7E37P	olfactory receptor, family 7, subfamily E, member 37 pseudogene	Pseudogene	http://www.ncbi.nlm.nih.gov/gene?term=OR7E37P	13q14.11		TTACTTGTTTCCGATTTCTCAACCTCTTTTCTAGGCAAAAGGTGTCCAATCTCTACAGAC CCACAGAATCTAACAGATGTCTCTGTATTCCTCCTCCTAGAACTACAGAGGATCCAGAAC GGCAGCCGGTCCTCACTGGGCTGTTCCTGTCCATGTGCCTGGTCATGGTGCTGGGGAACC TGCTCATCATCCTGGCCATCAGCCCTGACTCCCACCTCCACATCCCCATGTACTTCTTCC TCTCCAACCTGTCCTTGCCTGACATCGGTTTCACCTCCACCACGGTCCCCAAGATGATTG TGGACATCCAGTCTCACAGCAGAGTCATCTCCTATGCAGGCTGCCTGACTCAGATGTCTC TCTTTGCCATTTTTGGAGGCATGGAAGAGAGAC…
497	OR7E38P	olfactory receptor, family 7, subfamily E, member 38 pseudogene	Pseudogene	http://www.ncbi.nlm.nih.gov/gene/389537	7q21.3		TTACTTGTTTCCCATTTTTCAACCCTCGTTTCTAGGCAAAGGTGTCCAAATTATGCAGAC CCACAGAATCTAACAGATGTCTCTATATTCCTCCTCCTAGAAGTCTCAGGGGATCCAGAA CTGCAGCCAGTCCTTGCTGGGCTGTTCCTGTCCATGTGCCTGGTCACGGTGCTGGGGAAC CTGCTCATCATCCTGGCCATCAGCCCTGACTCCCACCTCCACACCCCCATGTACTTCTTC CTCTCCAACCTGTCCTTGCCTGACATCGGTTTCACCTCCACCACGGTCCCCAAGATGATT GTGGACATCCAGTCTCACAGCAGAGTCATCTCCTATGCAGGCTGCCTGACTCAGATGTCT CTCTTTGCCATTTTTGGAGGCATGGAAGAGAGA…
498	OR7E39P	9P olfactory receptor, family 7, subfamily E, member 39 pseudogene	Pseudogene	http://www.ncbi.nlm.nih.gov/gene/253933	7p22.1		TTGCAACCCTCTTTTCTAGGCAAAAGGTATCCAAACTATGCAGAGCCACAGAATCTAACA GATGTCTCTCTATTCCTTCTCCTAGAACTCTCAGGGGATCCAGAACTGCAGCTGGTCCTC GCTGGGCTGTTCCTGTCCATCTGCCTGGTCATGGTGCTGGGGAACCTGCTCATCATCCTG GCCATCAGCCCTGACTCCCACCTCCACACCCCCGTGTACTTCTTCCTCTCCAACCTGTCC TTGCCTGACATCAGTTTCACCTCCACCACAGTCCCCAAGATGATTGTGGACATCCAATCT CACAGCAGAGTCATCTCCTATGCAGGCTGCCTGACTCAGATGTCTCTCTTTGTCATTTTT GGAGGCATGGAAGAGAGGCATGCTCCTGAGTGT…
499	OR7E41P	olfactory receptor, family 7, subfamily E, member 41 pseudogene	Pseudogene	http://www.ncbi.nlm.nih.gov/gene?term=OR7E41P	11p15.2		TGTCCAAGTCACACAGAGCCACAGAATCTCACAGGTGTCTCAGAATTCCTCCTCCTGGGA CTCTCAGAGGATCCAGAACTGCAGCCACTCCTTGCTGGGCTGTTCCTATCCATGTGCCTG GTCACGATGCTGGGGAACCTGCTCATCATCCTGGCCGTCAGCCCTGACTCCCACCTCCAC ATCCCCATGTACTTCTTCCTCTCCAACCTGTCCTTGCCTGACATTGGTTTCACCTTGGCC ACGGTCCCCAAGATGATTGTAGACATGCAATCACATAGCAGAGTCATCTCCCATGCAGGC TGTCTGACACAGATACCTTTCTTTGTCCTTTTTGTATGTATAGATGACATGCTCCTGACT GTGATGGCCTATGACTGATTTGTGGCCATCTGT…
500	OR7E43P	olfactory receptor, family 7, subfamily E, member 43 pseudogene	Pseudogene	http://www.ncbi.nlm.nih.gov/gene?term=OR7E43P	4p16.3		TTTCAACCCTCTTTTCTAGGCAAAAGGTGTCCAAACTCTACAGACCCACAGAATGTAACG GATGTCTCTCGATTCCTCCTCCTCAAACTCTCAGAGGATCCAGAACTGCAGCCGGTCCTT GCTGGGCTGTTCCTGTCCATGTGCCTGGTCACGGTGCTGGGGAACCTGCTCATCATCCTG GCCGTCAGCCCTGACTCCCACCTCCACACTTCCATGTACTTCTTCCTCTCCAACCTGTCC TTGCCTGACATCGGTTTCCCCTCCCCCACGGTCCCCAAGATGGTTGTGGACATCCAATCT CACAGCAGTCATCTCCTATGCAGGCTGCCTGACTCAGATGTCTCTCTTTGCCATTTTTGG AGGCATGGAAGAGACACATGCTCCTGAATGTGA…
501	OR7E46P	olfactory receptor, family 7, subfamily E, member 46 pseudogene	Pseudogene	http://www.ncbi.nlm.nih.gov/gene/402077	2p13.3		TGTCCAATCTCTACAGACCCACAGAATCTAACAGATGTCTCTATATTCCTCCTCCGAGAA CCTCAGAGGATCCAGAATGGCAGCTGGTCCTTGCTGGGTTGTTCCTGTCCATGTGCCTGG TAACGGTGCTGGGGAACCTGCTCATCATCCTGGCCGTCAGCCCTGACTCCCACCTCCACA CCCCCATGTACTTCTTCCTCTCCAACCTGTCCTTGCCTGACATCGGTTTCACCTCCACCA CGGTAGCCAAGATGATTGTGGACATCCAATCTCACAGCAGAGTCATCTCCTATGCAGGCT GCCTGACTCAGATGTCTCCCTTTGCCATTTTTGGAGGCATGGAAGAGAGACACGCTCCTG AGTGTGATGGCCTCTGACCGCTTTGTAGCCATC…
502	OR7E47P	olfactory receptor, family 7, subfamily E, member 47 pseudogene	Pseudogene	http://www.ncbi.nlm.nih.gov/gene?term=OR7E47P	12q13.13		AGTTGTCCAAACTATACAGACCCACAGAATCTAACAGATGTCTCTATATTCCTCCTCCTA GAACCTCAGAGGATCCAGAACGGCAGCTGGTCCTTGCTGGACTGTTCCTGTCCATGTGCC TGGTCATGGTGCTGGGGAACCTGCTCATCATCCGGCCATGAGCCCTGACTCCCACCTCCA CACCTCCATGTACTTCTTCCTCTCCAACCTGTCCTTGCCTGACATCGGTTTCACCTCCAC CACGGTCCCCCAGATGACTGTGGACATCCAGTCTCGCAGCAGAGTCATCTCCTATGCAGG CTGCCTGACTCAGAAGTCTCTCTTTGCCATTTTTGGAGGCACGGAAGAGAGACATGCTCC TGAGTGTGATGGCCTATGACCGGTTTGTAGCCA…
503	OR7E53P	olfactory receptor, family 7, subfamily E, member 53 pseudogene	Pseudogene	http://www.ncbi.nlm.nih.gov/gene?term=OR7E53P	3q21.2		TTGTTTCCGATTTTGCAACCATCTTTTCCAGGCAAAAGAGGGTTGTATCCAAACGATACA GACCCACAGAGTATAACAGATGTCTCTATATTCCTCCTCCTCGAACTCTCAGAGGATCCA GAACTGCAACCGGTCGTCGCTGGGCTGTTCCTGTCCATGTGCCTCGTCATGGTGCTGGGG AACCTGCTCATCATCCTGGACGTCAGCCCTGACTCCCACCTCCCCACCCCCATGTACTTC TTCCTCTCCAACCTGTCCTTGCCTGACATCGGTTTCACCTCCACCACGGTCCCCAAGATG ATTGTGGACATCCAGTCTCACAGCAGAGTCATCTATGCAGGCTGCCTGACTGTGATGTCT CTCTTTGCCATTTTTGGAGGCATGGAAGAGAGA…
504	OR7E55P	olfactory receptor, family 7, subfamily E, member 55 pseudogene	Pseudogene	http://www.ncbi.nlm.nih.gov/gene/391548	3p12.3		AACGATACAGACCCACAGAGTCTAACAGATGTCTCTATATTCCTCCTCCTCGAACTCTCA GAGGATCCAGAACTGCAGCCGGTCCTCGCTGGGCTGTTCCTGTCCATGTGCCTGGTCACG GTGCTCAGGAACCTGCTCATCATCCTGGCCATCAGCCCTGACTCCCACCTCCACACCCCC ATGTACTTCTTCCTCTCCAACCTGTCCTTTCCTGACATCGGTTTCACCTCCACCACAGTC CCCAAGATGATTGTGGACATCCAGTCTCACAGCAGAGTCATCTCCTATGCAGGCTGCCTG ACTCAGATGTCTCTCTTTGCCATTTTTGGAGACATGGAAGAGAGACATGTTCCTGAGTGT GGTGGCCTATGACCGGTTTGTAGCCATCTGTCA…
505	OR7E59P	olfactory receptor, family 7, subfamily E, member 59 pseudogene	Pseudogene	http://www.ncbi.nlm.nih.gov/gene/402249	7p22.1		AACTATACAGACCCACAGAGTCTAACAGATGTCTCTATATTCCTCCTCCTCAAACTCTCA GAGGATCCAGAACTGCAGCCGGTCGTTGCTGGGCTGTTCCTGTCCATGTGCCTGGTCACA GTGCTGGGGAACCTGCTCATCATCCTGGCCATCAGCCCTGACTCCCACCTCCACATCCCC ATGTACTTCTTCCTCTCCAACCTGCCCTTGCCTGACATCGGTTTCACCTCCACCACGGTC CCCAAGATGATTGTGGACATCCAGTCTCACAGCAGAGTCCTCTCCTATGCGGGCTGCCTG ACTCAGATGTCTCTCTTTGCCATTTTTGGAAGCATGGAAGAGAGGCATGCTCCTGAGTGT GATGGCATATGACCGGTTTGTAGCCATCTGTCA…
506	OR7E62P	olfactory receptor, family 7, subfamily E, member 62 pseudogene	Pseudogene	http://www.ncbi.nlm.nih.gov/gene?term=OR7E62P	2p13.3		GTTTTTATCTTTTATTTTTCCAATCCTCTTTTCTTCTCAAGGTGTCCAAGTCACACAGAG CCACGGAATCTCACAGGTGTCTCAGAATTCCTCCTCCTGGGACTCTCAGAGGATCCAGAA CTGCAGCCTGTCCTCCCTGGGCTGTCCCTGTCCATGTATCTGCTCACGGTGCTGAGGAAC CTGCTCATCATCCTGGCTGTCAGCTCTGACTCCCACCTCCACACCCCCATGTACTTCTTC CTCTCCAACCCGTCATGGGCTGACATCGCTTTCACCTCGGCCACAGTTCCCAAGATGATT GTGGACATGCAGTCGCATAGCAGTCATCTCTTATGCAAGCTGCCTGACACAGATGTCTTT CTTTGCCCTTTTTGCATGCATAGAAGATCATGC…
507	OR7E66P	olfactory receptor, family 7, subfamily E, member 66 pseudogene	Pseudogene	http://www.ncbi.nlm.nih.gov/gene?term=OR7E66P	3p13		AACTCTACAGACTGACAGAGTCTAACAGGTGTCTCTATATTCCTCCTCCTAGAACTCTCA GAGGATCCAGAACTGCAGCCGGTCCTCGCTGGGCTGTTCCTGTCCATGTGCCTGGTCAAG GTGCTGGGGAACCTGCTCATCATCCTGGCCATCAGCCCTGACTCCCACCTCCACACCCCC ATGTACTTCTTCCTCTCCAACCTGTCCTTGCCTGACATCGGTTTCACCTCCACCACGGTC CCCAAGATGATTGTGGAATCCAATCTCACAGCAGAGTCATCTCCTATGCAGGCTGCCTGA CTCAGATGTCTCTCTTTGCCATTTTTGGAGGCATGGAAGAGAGACATGCTCCTGAGTGTG ATGGCCTATGACTGGTTTGTAGCCATCTGTCAC…
508	OR7E83P	olfactory receptor, family 7, subfamily E, member 83 pseudogene	Pseudogene	http://www.ncbi.nlm.nih.gov/gene/391630	4p16.1		CTGGTTTTTATCGTTTATTTTTCCAATCCTCTTTCCTTCTCAAGGTGTCCAAGACACACA GAGCCACGGAATCTCACAGATGTCTGAGAATTCCTCCTCCTGGGACTCTCAGAGGATCCA GAACTGCAACCGGTCCTCGCTTTGCTCTCCCTGTCCCTGTCCATGTATCTGGTCACGGTG ATGAGGAACCTGCTCAGCATCCTGACTGTCAGCTCTGTCTCTCCCCTCCACACCCCCATG TACTTCTTCCTCTCCAACCTGTGCTGGGCTGACATCGGTTTCACCTCGGCCACGGTTCCC ACGATGATTGTGGACATGCAGTCGCATAGCAGAGTCATCCCTCATGCGGGCTGCCTGACG CAGATGTATTTCTTGGTCTTTTTTGCATGTATA…
509	OR7E84P	olfactory receptor, family 7, subfamily E, member 84 pseudogene	Pseudogene	http://www.ncbi.nlm.nih.gov/gene/390288	4p16.1		AACGATACAGACCCACAGAGTCTAACAGATGTCTCTATATTCCTCCTCCTCGAACTCTCA GAGGATCCAGAACTGCAGCCGGTCATCGCTGGGCTGTTCCTGTCCATGTGCCTGGTCACG GTGCTGGGGAACCTGCTCATCATCATGGCAGTCAGCCCTGACTTCCACCTCCACACCCCC ATGTACTTCTTCCTCTCCAACCTGTCCTTGCCTGACATCGGTTTCACCTCCACACGGTCC CCAAGATGATTGTGGACATCCAGTCTCACAGCAGAGTCATCTCCTATGCAGGCTGCCTGA CTCAGATGTCTCTCTTTGCCATTTTTGGAGGCATGGAAGAGACACATGCTCCTGAGCGTG ATGGCCTACGACCAGTTTGTAGCCATCTGTCAC…
510	OR7E85P	olfactory receptor, family 7, subfamily E, member 85 pseudogene	Pseudogene	http://www.ncbi.nlm.nih.gov/gene/442105	4p16.1		CTGGTTTTTATCTTTTATTTTTCCAATACTCTTTCCTTCTCAAGGTGTCCAAGACACACA GAGCCACGGAATCTCACAGGTGTCTGAGAATTCCTCCTCCTGGGACTTTCAGAGGATCCA GAGCTGCAGTCGGTCCTCGCTTTGCTGTCCCTGTCCCTGTCCACGTATCTGGCCACGGTG CTGAGGAACGTGCTCAACATCCTGGCTGTCAGCTCTGACTCCCCCCTCCACACCCCCATG TACTTCTTCCTCTCCAACCTGTGCTGGGCTGACATCGGTTTCACCTCGGCCACGGTTCCC AAGATGATTGTGGACATGCAGTCGTATAGTAGAGTCATCTCTCATGAGGGCTGCCTCACA CAGATGTCTTTCTTGGTCCTTTTTGCATGTATA…
511	OR7E86P	olfactory receptor, family 7, subfamily E, member 86 pseudogene	Pseudogene	http://www.ncbi.nlm.nih.gov/gene/442104	4p16.1		GTTTTTATCTTTTCTTTTTCCAATCCTCTTTCCTTCTCAAGGTGTCAAAGACACACAGGG CCACGGAATCTCACAGATGTCTGAGAATTCCTCCTCCTGGGACTCTCAGAGGATCCAGAA CTGCAGCCACTCCTCACTTTGCTGTCCCTGTCCCTGTCCATGTATCTGGTCACGGTGCTG AGGAACCTGCTCAGCATCCTGGCTGTCAGCTCTGACTCCCCCCTCCACACCCCCATGTAC TTCTTCCTCTCCAACCTGTGCTGGGCTGACATCGGTTTCACCTAGGCCACAGTCCCCAAG ATGATTGTGGACATGCAGTCGCATAGCAGAGTCATCTCTCATGCGGTCTGCCTGATACAG ATGTCTTTATTAGTCCTTTTTGCATGTATAGAA…
512	OR7E87P	olfactory receptor, family 7, subfamily E, member 87 pseudogene	Pseudogene	http://www.ncbi.nlm.nih.gov/gene/8586	11q13		CTGGTTTTTATCTTTTATTTTTCCAATCCTCTTTCCTTCTCAAGGTGTCCAAGACACACA GAGCCACGGAATCTCACAGGTGTCTGAGAATTCCTCCTCCTTGGACTCCCAGAGGATCCA GAACTGCAGCCGGTTCTCGCTTTGCTCTCCCTGTCCCTGTCCATGTATCTGGTCACGGTG CTGAGGAACCTGCTCATCATCCTGGCTGTCAGCTCTGTCTCTCCCCTCCACACCCCCATG TACTTCTTCCTCTCCAACCTGTGCTGGGCTGACATCGGTTTCACCTCGGCCACGGTTCCC AAGATGATTGTGGACATGCAGTCGCATAGCAGAGCCATCTCTCATGCGGGCTGTCTGACG CAGATGTCTTTCTTGTTCCTTTTTGCATGTATA…
513	OR7E89P	olfactory receptor, family 7, subfamily E, member 89 pseudogene	Pseudogene	http://www.ncbi.nlm.nih.gov/gene?term=OR7E89P	2q24.1		CTGGTTTTTATCTTTTATTTTTCCAATCCTCTTTCCTTCTCAAGGTGTCCAAGACACACG GAGCCACGGAATCTCACAGGTGTCTGAGAATTCCTCCTCCTGGGACTCTCAGAGGATCCA GAACTGCTGCCGGTCCTCGCTTTGCTGTCCCTGTCCCTGTCCATGTATCTGGTCATGGTG CTGAGGAACCTGCTCAGCATCCTGGCTGTCAGCTCTGACTCCCCTCCACACCCCCGTGTA CTTCTTCCTCTCCAACCTGTGCTGGGCTGACATCGGTTTCACCTCGCCCACGGTTCCCAA GATGATTGTGGACATGCAGTCGCATAGCAGAGTCATCTCTCATGCGGGCTGCCTGGCACA GATGTCTTTCTTGGTCCTTTTTGCATGTATAGA…
514	OR7E90P	olfactory receptor, family 7, subfamily E, member 90 pseudogene	Pseudogene	http://www.ncbi.nlm.nih.gov/gene?term=OR7E90P	2q24.1		CTGGTTTTTATCTTTTATTTTTCCAATCCTCTTTCCTTCTCAAGGTGTCCAAGACACACG GAGCCACGGAATCTCACAGGTGTCTGAGAATTCCTCCTCCTGGGACTCTCAGAGGATCCA GAACTGCAGCCGGTCCTCGCTTTGCTGTCCCTGTCCCTGTCCATGTCCATGTATCTGGTC ACGGTGCTGAGGAACCTGCTCAGCATCCTGGCTGTCAGCTCTGACTCCCAACTCCACACC CCCATGTACTTCTTCCTCTCCAACCTGTGCTGGGCTGACATCGGTTTCACCTCGCCCATG GTTCCCAAGATGATCATGGACATGCAGTCGCATAGCAGAGTCATCTCTCATGCGGGCTGC CTGACACGGATGTCTTTCTTGGTCCTTTTTGCA…
515	OR7E91P	olfactory receptor, family 7, subfamily E, member 91 pseudogene	Pseudogene	http://www.ncbi.nlm.nih.gov/gene/79315	2p13.3		CTGGTTTTTATCTTTTATTTTTCCAACCTTCTTTTCTTCCCAAGGTGTCCAAGTCACACA GAGCCACGGAATCTCACAGGAGCCTGAGAACTCCTCCTCCTGGGACTCTCAGAGGATCCA GAACTGCAGCCCATCCTCGCTGGGCTGTCCCTGTCCATGTATCTGGTCACGGTGCTGAGG AACCTCCTCATCAGCCTGGCTGTCAGCTCTGACTCCCACCTCCACACCCCAATGTGCTTC TTCCTCTCCAACCTGTGCTGGGCTGACATCGGTTTCACCTCGGCCACGGTTCCCAAGATG ATTGTGGACATGCGGTCGCATAGCGGAGTCATCTCTTATGCGGACTGCCTGACACGGATG TCTTTCTTGGTCCTTTTTGCATGTGTAGAAGAC…
516	OR7E93P	olfactory receptor, family 7, subfamily E, member 93 pseudogene	Pseudogene	http://www.ncbi.nlm.nih.gov/gene?term=OR7E93P	3q21.2		CTGGTTTTTATCTTTTATTTTTCCAATCCTCTTTCCTTCTCAAGGTGTCCAAGACACACA GAGCCACGGAATCTCACAGGTGTCTGAGAATTCCTCCTCCTGGGACTCTCAGAGGATCCA GAACTGCAGCCAGTCCTCGCTTTGCTGTCCCTGTCCCTGTCCATGTATCTGGTCACGGTG CTGAGGAACTTGCTGAGCATCCTGGCTGTCCGCTCTGAGTCCCCGCTCCACACAACCATG TACTTCTTCCTCTCCATCCTGTGCTGGGCTGACATCGGTTTCACCTCAGCCACAGTTCCC AAGATGATTGTGGACATGCAGTGGTATAGCAGAGTCATCTCTCATGCGGGCTGCCTGACA CAGATGTCTTTCTTGGTCCTTTTTGCATGTATA…
517	OR7E94P	olfactory receptor, family 7, subfamily E, member 94 pseudogene	Pseudogene	http://www.ncbi.nlm.nih.gov/gene?term=OR7E94P	4q21.21		TTATTTTTTATTTTTTCCAATCCTCTTTTCTTCTCAAGGTGTCCAAGTCACACAGAACCA CAGAATCTCACAGGTGTCTCAGAATTCCTTCTCCTGGGACTCTCAGAGGATCCAGAACTG CAGCCTGTCCTCGCTTGGCTGTCCTTGTCCATTTACCTGGTCACAGTGCTGGGGAACCTG CTCATCATCCTGGCTGTCAGCTCTGACTCCCACCTCCACACCCCCATATACTTCTTCCTC TTCAACCTGTCCTTGGCTGACATTGGTTTCACCTCGGCCATGGTTCCCAAGATGATTGTG GACATGCAATCGCATAGCAGAGTCATCTCTTATGCGGGCTGCCTGACATAGATGTCTTTC TTTGTCCTTTTTTTTTCAATTATTATTATACTT…
518	OR7E96P	olfactory receptor, family 7, subfamily E, member 96 pseudogene	Pseudogene	http://www.ncbi.nlm.nih.gov/gene/401450	8p23.1		ATGTTGGGACTAATATCTCACAGATGTCTGAGAATTCCTCCTCCTGGGACTCTCAGAGGA TCCAGAACTGCAGCCGGTCCTCGCTTTGCTGTCCCTGTCCCTGTCCATGTATCTGGTCAC GGTGCTGAGGAACCTGCTCAGCATCCTGGCTGTCAGCTCTGACTCCCCCCTCCACACCCC CATGTACTTCTTCCTCTCCAACCTGTGCTGGCCTGACATCGGTTTCACCTCGGCCATGGT TCCCAAGATGATTGTGGACACGCAGTCGCATAGCAGAGTCATCTCTCATGCGGGCTGCCT GACACAGATGTCTTTCCTGCTCCTTGTTGCATGTATAGAAGGCATGCTCCTGACTGTGAT GGCCTATGACTGCTTTGTAGCCATCTGTCGCCC…
519	OR7E97P	olfactory receptor, family 7, subfamily E, member 97 pseudogene	Pseudogene	http://www.ncbi.nlm.nih.gov/gene?term=OR7E97P	3q21.2		CTGGTTTTTATCTTTTATTTTTCCAATCCTCTTTCCTTCTCAAGGTGTCCAAGACACACA GAGCCACGGAATCTCACAGGTGTCTGAGAATTCCTCCTCCTGGGACTCTCAGAGGATCCA GAACTGCAGCCGGTCCTCGCTTTGCTGTCCCTGTCCCTGTCCATGTATCTGGTCACAGTG CTGAGGAACCTGCTCAGCATCCCGGCTGTCAGCTCTGACTCCCACCTCCACACCCCCACG TACTTCTTCCTCTCCATCCTGTGCTGGGCTGACATCGGTTTCACCTCGGCCACGGTTCCC AAGATGATTGTGGACATGCAGTGGTATAGCAGAGTCATCTCTCATGCGGGCTGCCTGACA CAGATGTCTTTCTTGGTCCTTTTTGCATGTATA…
520	OR7E99P	olfactory receptor, family 7, subfamily E, member 99 pseudogene	Pseudogene	http://www.ncbi.nlm.nih.gov/gene?term=OR7E99P	4p16.3		CTGGTTTTTATCTTTTATTTTTCCAATCCTCTTTCCTTCTCAAGGTGTCCAAGACACACA GAGCCACGGAATCACACAGGGGTCTGAGAATTTCTCCTCCTGGGACTCTCAGAGGATCCA GAACTGCAGCCGGTCCTCGCTTTGCTGTCCCTGTCCCTGTCCATGTATCTGGTCACGGTG CTGAGGAACCTGCTCAGCATCCTGGCTGTCCGCTCTGACTCCCCCCTCCACAACCCCATG TACTTCTTCCTCTCCAACCTGTGCTGGGCTGACATCGGTTTCACCTCGGCCACGGTTGCC AAGATGATTGTGGAATGCAGTCGCATAGCAGAGTCATCTCTCATGCGGGCTGCCTGACGC AGATGTCTTTCTTGGTCCTTTTTGCATGTATAG…
521	OR7E100P	olfactory receptor, family 7, subfamily E, member 100 pseudogene	Pseudogene	http://www.ncbi.nlm.nih.gov/gene?term=OR7E100P	3q13.2		ATTTTTCCAATCCTCTTTTCTTCTCAAAAAAAGAGGTGTCCAAGTCACACAGAGCCATAG AATCTCACAAGTGTCTCAGAATTCCTTCTCCAGGGACTCTCAGAGGATCCAGAACTGCAG CCCGTCCTCGCTGGGCTGTCCCTGTCCATGTACCTGGTCACGGTGCTGAGGAACCTGCTC ATCATCCTGGCTGTCAGCTCTGACTCCCACCTCCACACCCCCATGTACTTCTTCCTCTCC AACCTCTCCTGGGCTGACATTGGTTTCACCTCGGCCATGGTTCCCAAGATGATTGTGGAC ATGCAGTCGCATAGCAGAGTCATCTCTTAAGCGGGCTGCCTGACACAGATGTCTTTCTTT GTCCTTTTTGCATGTATAGAAGACATGCTCCTG…
522	OR7E101P	olfactory receptor, family 7, subfamily E, member 101 pseudogene	Pseudogene	http://www.ncbi.nlm.nih.gov/gene?term=OR7E101P	13q14.13		AGGGGGGTGAGGCACCCCCTGCGATGCGGGAAGTAAGAGCCAGCCCCTCTCCCACCCCTG GCTCTTAGGAACCCCATCATGACCTCGTGTTTCTGTGGCTTTCTAGTTTTGTCTTTTTTT TTTTTTTTCTCAGTCCTTTAGACGCCCAGCTGCACAACTTGATTGCCTTACAAATGACCT GCTTCCAGGATGCGGAAATTCCTAGTTTCTTCTGTGACCCTTCTCAACTCCCCCATCTTG CATGTTGTGACACCTTCACCAATAACATAATCATGTATTTGCCTGCTGCCATATTTGGTT TTCTTCCCATCTCGGGGACCCTTTTCTCTTACTATAAAATTGTTTCCTCCATTCTGAGGG TTTCATCATCACGTGGGAAGTATAAGGCCTTCT…
523	OR7E102P	olfactory receptor, family 7, subfamily E, member 102 pseudogene	Pseudogene	http://www.ncbi.nlm.nih.gov/gene/400984	2q11.1		CCAAGACACACAGAGCCATGGAATCTCACAGGTATCTCAGAATTCCTCCTCCTGGGACTC TCAGAGGATCCAGAACTGCAGCCCGTCCTCCCTGGGCTGTCCCTGTCCATGTACCTGGTC ACGGTGCTGAGGAACCTGCTCATCATCCTGGCTGTCAGCTCTGACTCCCACCTCCACACC CCCATGTGCTTCTTCCTCTCCAACCTGTGCTGGGCTGACATCGGTTTCACCTCGGCCATG GTTCCCAAGATGATTGTGGACATGCAGTCGCATAGCAGAGTCATCTCTTATGCGGGCTGC CTGACACAGATGTCTTTCTTTGTCCTTTTTGCATGTATAGAAGACATGCTCCTGACAGTG ATGGCCTATGACCGATTTGTGGCCATCTGTCAC…
524	OR7E104P	olfactory receptor, family 7, subfamily E, member 104 pseudogene	Pseudogene	http://www.ncbi.nlm.nih.gov/gene?term=OR7E104P	13q21.31		GCGATGGCGGTCCCAAGTGTCAGGGGGGGAAGAGGGGGTGGCTGTCACTCCTCGGCTCGT GGAGGCTGTCTCCCACCACTGCGATGGGGGTTCTAAGAGCCAGGGGGGAAGAGGGGCTGG TTCTCAGTCCCTGCCTCAGTGGGGGTGCCTCCCCCTCTGCGATGGGGGTCCTAAGAGCCA GCGGAGGAAGAGGGGCTGGCTCTCAGTTCCCGCCTTTTTTTTTTTTCTCAGTGTTTTAGA CGCCCAGTTGCACAACTTGATTGCCTTACAAATGACCTGCTTCCAGGATGCGGAAATTCC TAATTTCTTCTGTGACCCTTCTCAACTCCCCCATCTTGCATGTTGTGACACCTTCACCAA TAACATAATCATGTATTTCCCTGCTGTCATATT…
525	OR7E105P	olfactory receptor, family 7, subfamily E, member 105 pseudogene	Pseudogene	http://www.ncbi.nlm.nih.gov/gene?term=OR7E105P	14q21		CTTTCCTTCTCAAGGTGTCCAAGACACACAGAGCCACTGAATCTCACAGGTGTCTGAGAA TTCCTCCTCCTGGGACTCTCAGAGGATCCAGAACTGCAGCCGGTCCTCGCTTTGCTCTCC CTGTCCCTGTCCATGTATCTGGTCACGGTGCTGAGGAACCTGCTCAGCATCCTGGCTGTC AGCTCTGACTCCCACCTCCACACCCCCATGTACTTCTTCCTCTCCAACCTGTGCTGGGCT GACATCGGTTACACCTCGGCCACGGTTCCCAAGATGATTGTGGACACGCAGTCGCATGGC AGAGTCATCTCTCATGCTGGCTGCCTGACACAGATGTCTTTCTTGGTCCTTTTTGCATGT ATAGAAGACATGCTCCTGACTGTGATGGCCTAT…
526	OR7E106P	olfactory receptor, family 7, subfamily E, member 106 pseudogene	Pseudogene	http://www.ncbi.nlm.nih.gov/gene?term=OR7E106P	14q21		TGTCCAATCTCTAGAGACCCACAGAATCTAACAGATGTCTCTATATTCCTCCTCCTAGAA GCTCAGAGGATCCAGAACGGCAGCCGGTCCTCACTGGGCTGTTCCTGTCCACGTGCCTGG TCATGGCGCTGGGGAACCTGCTCATCATCCTGGCCATCAGCCCTGACTCCCACCTCCACA CCCCCATGTACTTCTTCCTCTCCAACCTGTCCTTGCCTGACATCAGTTTCACCTCCACCA CAGTCCCCAAGATGACTGTGGACATCCAATCTCACAGCAGAGTCATCTCCTATGCAGGCT GCCTGACTCAGATGTCTCTCTTTGCCATTTTTGGAGGCATGGAAGACAGACATACTCCTG AGTGTGATGGCCTATGACCAGTTTGTAGCCAAA…
527	OR7E108P	olfactory receptor, family 7, subfamily E, member 108 pseudogene	Pseudogene	http://www.ncbi.nlm.nih.gov/gene?term=OR7E108P	9q22.2		CTGGTTTTTATCTTTTATTTTTCCAATCCTCTTTTCTTCCCAAGGTGTCCAAGTCACACA GAGCCACGGCATCTCACAGGTGTCTGAGAATTCCTCCTCCTGGGACTCTCAGAGGATCCA GAACTGCAGCCTGTCCTCGCTGGGCTGTCCCCATCCATGTATCTGGTCACAGTGCTGAGG AACCTGCTCGTCATCCTGGCTGTCAGCTCTGACTCCCACCTCCACACCCCCATGTACTTC TTCCTCTCCAACCCGTGCTGGGCTGACATCGGTTTCACTTCGGCCACGGTTCCCAAGATG ACTGTGGACATGCAGTCACATATCAGAGTCATCTCTTATGCGAGCTGCCTGACACGGATG TCTTTCTTGGTCCTTTTTGCATGTATAGAAGAC…
528	OR7E109P	olfactory receptor, family 7, subfamily E, member 109 pseudogene	Pseudogene	http://www.ncbi.nlm.nih.gov/gene/401540	9q22.2		TGTCCAATCTCTACAGACCCACAGAATCTAATAGATGTCTCTATATTCCTCCTCCTAGAA CCTCAGAGGATCCAGAACGGCAGCTGGTCCTTGCTGGGCTGTTCCTGTCCATGTGCCTGG TCACGGTGCTGGGGAACCTGCTCATCATCCTGGCCGTCAGTCCTGACTCCCACCTCCACA CCCCCATGTACTTCTTCCTCTCCAACCTATCCTTGCCTGACATCGGTTTCACCTCCACCA CGGTCCCCAAGATGATTGTGGACATCCGATCTCACAGCAGAGTCATCTCCTATGCAGGCT GCCTGACTCAGACATCTCTCTTTGCCATTTTTGGAGGCATGGAAGAGAGACATGCTCCTG AGTGTGATGGCCTATGACCAGTTTGTAGCCATC…
529	OR7E110P	olfactory receptor, family 7, subfamily E, member 110 pseudogene	Pseudogene	http://www.ncbi.nlm.nih.gov/gene?term=OR7E110P	10p13		CTTTCCTTCTCAAGGTGTCCAAGACACACAGAGCCACGGAATCTCACAGGTGTCTGAGAA TTCCTCCTCCTGGGACTCTCAGAGGATCCAGAACTGCAGCCTGTCCTCGCTTTGCTGTCC CTGTCCCTGTCCCTGTCCTTGTATCTGGTCATGGTTCTGAGGAACCTGCTCAGCATCCTG GCTGTCAGCTCTGACTCCCCCCTCCATACCCCCATGTACTTCTTCCTCTCCAACCTGTGC TGGGCTGACATCGGGTTCACTTCGGCCACGGTTCCCAAGGTGACTGTGGACATGCAGTCG CATAGCAGAGTCATCTCTCATGCGGGCTGCCTGACACAGATGTCTTTCTTGGTCCTTTTT TGCATGTATAGAATGCATGCTCCTGACTGTGAT…
530	OR7E111P	olfactory receptor, family 7, subfamily E, member 111 pseudogene	Pseudogene	http://www.ncbi.nlm.nih.gov/gene?term=OR7E111P	13q21.32		TGTCCAAGTCACACAGAGCCATGGAATCTCACAGGTGTCTGAGAATTCCTCCTCCTGGGA CTCTCAGAGGATCCAGAACTGCAGCCCGTCCTCGCTGGGTTGTCCCGGTCCATGTATCTG GTCATGGTGCTGAGGAACCTGCTCATCATCCTGGCTGTCAGCTCTGACTCCCACCTCCAC ACCCCCATGTACTTCTTCCTCTCCAACCTGTGCTGGGCTGACATCGGTTTCACCTCGGCC ATGGTTCCCAAGATGATTGTGGACATGCAGTCTCATAGCAGAGTCATCTCTTATGCGGGC TGCCTGACACGGATGTCTTTCTTGGTCCTTTTTGCATGTATAGAAGACATGCTCCTGACT GCGATGGCCTATGACTGCTTTGTAGCCATCTGT…
531	OR7E115P	olfactory receptor, family 7, subfamily E, member 115 pseudogene	Pseudogene	http://www.ncbi.nlm.nih.gov/gene?term=OR7E115P	10p13		GTTTTTATCTTTTCTTTTTCCAATCCTCTTTTCTTCCCAAGGTGTCCAAGTCACACAGAG CCACAGAATCTCACAGGTATCTGAGAATTCCTCCTCCTGGGACTCTCAGAGGATCCAGAA CTGCAGCCGGTCCTCGCTGGGCTGTCCCTGTCCATGTATCTGGTCACGGTGCTGAGGAAC CTGCTCAGCACCCTGGCTGTCAGCTCTGACTCCCCCCTCCACACCCCCATGTACTTCTTC CTCTCCAACCTGTGCTGGGCTGACATCGGTTTCACCTTGGCCATAGTTCCCAAGATGACT GTGGACATGCAGTCTCATAGCAGAGTCATCTCTCATGCGGGCTGCCTGACACAGATGTCT TTCTTGGTCCTTTTTGCATGTATAGAAGACATG…
532	OR7E116P	olfactory receptor, family 7, subfamily E, member 116 pseudogene	Pseudogene	http://www.ncbi.nlm.nih.gov/gene?term=OR7E116P	9q22.2		CTGGTTTTTATCTTTTATTTTTCCAATCCTCTTTTCTTCCCAAGGTGTCCAAGTCACACA GAGCCACGGCATCTCACAGGTGTCTGAGAATTCCTCCTCCTGGGACTCTCAGAGGATCCA GAACTGCAGCCTGTCCTCGCTGGGCTGTCCCTGTCCATGTATCTGGTCACAGTGCTAAGG AACCTGCTCATCATCCTGGCTGTGAGCTCTGACTCCCACCTCCACACCCCCATGTACTTC TTCCTCTCCAACCTGTGCTGGGCTGACATCAGTTTCACCTCGGCCACGGTTCCCAAGATG ACGGTGGACATGCAGTCGCATAGCAGAGTCATCTCTTATGCGGGCTGCCTGACACGGATG TCTTTCTTCGTCCTTTTTGCATGTATAGAAGAC…
533	OR7E117P	olfactory receptor, family 7, subfamily E, member 117 pseudogene	Pseudogene	http://www.ncbi.nlm.nih.gov/gene/399857	11p15.4		CTGGTTTTTATCTTTTATTTTTCCAATCCTCTTTCCTTCTCAAGGTGTCCAAGACACACA GAGCCATGGAATCTCACAGATGTCTGAGAATTCCTCCTCCTGGGACTCTCAGAGGATCCA GAACTGCAGCCGGTCCTCGCTTTGCTCTCCCTGTCCCTGTCCATGTGTCTGGTCATGGTG CTGAGGAACCTGCTCAGCATCCTGGCTGTCAGCTCTGTCTCTCCCCTCCACACCCCCGTG TACTTCTTCCTCTCTAAACTGTGCTGGGCTGACATCGGTTTCACCTTGGCCACGGTTCCC AAGATGGTTGTGGACATGCAGTCGCATAGCAGAGTCATCTCTCATGCGGGCTGTCTGACG CAGATGTCTTTCTTCATCCTTTTTGCATGTATA…
534	OR7E121P	olfactory receptor, family 7, subfamily E, member 121 pseudogene	Pseudogene	http://www.ncbi.nlm.nih.gov/gene/402133	3p12.3		GTTTTTATCTTTTATTTTTCCAATCCTCTTTACTTCTCAAGGTGTCCAAGTCACACAGAG CCACGGAATCTCACAGGTGTCTGAGAATTCCTCCTCCTGGGACTCTCAGAGGATCCAGAA CTGCAGCCGGTCCTCGCTTTGCTGTCCCTGTCCCTGTCCATGTATATGGTCACGGTGCTG AGGAACCTGCTCAGCATCCTGGCTGTCAGCTCTGACTCCCCGCTCCACACCCCCATGTGC TTCTTCCTCTCCAAACTGTGCTGAGCTGACATCGGTTTCACCTTGGCCATGGTTCCCAAG ATGATTGTGAACATGCAGTCGCATAGCAGAGTCATCTCTTATGAGGGCTGCCTGACACGG ATGTCTTTCTTTGTCCTTTTTGCATGTATGGAA…
535	OR7E122P	olfactory receptor, family 7, subfamily E, member 122 pseudogene	Pseudogene	http://www.ncbi.nlm.nih.gov/gene?term=OR7E122P	3p25.3		ATGGGACTCTCAGAGGATCCAGAACTGCAGCCCGTCCTCGCTGGGCTGTCCCTGTCCATG TGTCTGGTCACGGTGCTGAGGAACCTGCTCAGCATCCTGGCTGTCAGCTCTGACTCCCAC CTCCACACCCCCATGTACTTCTTCCTCTCCAACCTGTGCTGGGCTGACATCGGTTTCACC TCGGCCACGGTTCCCAAGATAATTGTGGACATGCAGTCGCATAGCAGAGTCATCTCTTAT GTGGGCTGCCTGACACGGATGTCTTTTTTGGTCCTTTTTGCATGTATAGAAGACATGCTT CTGACTGTGATGGCCTATGACTGCTTTGTAGCCATCTGTCGCCCTCTACACTACCCAGTC ATCGTGAATCCTCACCTCCGTGTCTTCTTAGTT…
536	OR7E125P	olfactory receptor, family 7, subfamily E, member 125 pseudogene	Pseudogene	http://www.ncbi.nlm.nih.gov/gene/389616	8p23.1		ATGTTGGGACTAATATCTCACAGGTGTCTGAGAATTCCTCCTCCTGGGACTCTCAGAGGA TCCAGAACTGCAGCCGGCCCTCGCTTTGCTGTCCCTGTCCCTGTCCATGTATCTGGTCAC GGTGCTGAGGAACCTGTTCAGCATCCTGGCTGTCAGCTCTGACTGCCCCCTCCACACCCC CATGTACTTCTTCCTCTCCAACCTGTGCTGGCCTGACATCGGTTTCACCTCGGCCATGGT TCCCAAGATGATTGTGGACACGCAGTCGCATAGCAGAGTCATCTCTCATGCGGGCTGCCT GACACAGATGTCTTTCCTGCTCCTTGTTGCATGTATAGAAGGCATGCTCCTGACTGTGAT GGCCTATGACTGCTTTGTAGCCATCTGTCGCCC…
537	OR7E126P	olfactory receptor, family 7, subfamily E, member 126 pseudogene	Pseudogene	http://www.ncbi.nlm.nih.gov/gene?term=OR7E126P	11q13.4		AACGATACAGACCCACAGAGTCTAACAGATGTCTCTATATTCCTTCTCCTCGAACTCTCA GAGGATCCAGAACTGCAGCCGGTCGTCGCTGGGCTGTTCCTGTCCATGTGCCTGGTCACG GTGCTGGAGAACCTGCTCATCATCCTGGCCGTCAGCCCTGACTCCCACCTCCACACCCCA TGTACTTCTTCCTCTCCAACCTGTCCTTGCCTGACATCGGTTTCACCTCCACACGGTCCC CAAGATGATTGTGGACATCCAGTCTCACAGCAGAGTCATCTCCTATGCAGGCTGCCTGAC TCAGATGTCTCTCTTTGCCATTTTTGGAGGCAGGGAAGAGAGACATGCTCCTGAGTGTGA TGGCCTACGACCAGTTTGTAGCCATCTGTCACC…
538	OR7E128P	P olfactory receptor, family 7, subfamily E, member 128 pseudogene	Pseudogene	http://www.ncbi.nlm.nih.gov/gene?term=OR7E128P	11q13.4		CTGGTTTTTATCTTTTATTTTTCCAATCCTCTTTCCTTCTCAAGGTGTCCAAGACACACA GAGCCACGGAATCTCACAAGTGTCTGAGAATTCCTCCTCCTGGGACTCTCAGAGGATCCA GAACTGCAGCCGCTCCTCGCTTTGCTGTCCCTGTCCCTGTCCATGCATCTGGTCATGGTG CTGAGGAACCTGCTCAACATCCTGGCTGTCAGCTCTGACTCCCCCCTCCACACCCCCACG TACTTCTTCCTCTCCAACCTGTGCTGGGCTGACACCGGTTTCACCTCGGCCACGGTTCCC AATATGATTGTGGACATGCAGTCGCATAGCAGAGTCATCTCTCATGCGGACTGCCTGACA CAGATTTCCTTCTTGCTCCTTTTTGCATGTATA…
539	OR7E129P	olfactory receptor, family 7, subfamily E, member 129 pseudogene	Pseudogene	http://www.ncbi.nlm.nih.gov/gene/391576	3q22.1		CTGGTTTTTATCTTTTATTTTTCCAATCCTCTTTCCTTCTCAAGGTGTCCAAGACACAGA GAGCCACGGAATCTCACAGGTGTCTGAGAATTCCTCCTCCTGGGACTCTCAGAGGATCCA GAACTGCAGCCGTCCTCGCTTTGCTGTCCCTGTCCCTGTCCATGTATCTGGTCACGGTGC TGAGGAACCTGCTCAGCATCCTGGCTGTCCGCTCTGACTCCCCCCTCCACACCCCCATAT ACTTCTTCCTCTCCAACCTGTGCTGGGCTGACATCGGTTTCACCTCGGCCACAGTTCCCA AGATGATTGTGGACATGCAGTCGCATAGCAGAGTCATCTCTCATGCAGGCTGCCTGACGC AGATGTCTTTCTTGGTCCTTTTTGCATGTATAG…
540	OR7E130P	olfactory receptor, family 7, subfamily E, member 130 pseudogene	Pseudogene	http://www.ncbi.nlm.nih.gov/gene/389144	3q21.2		ACAGAGCCACGGAATCTCACAGGTGTCTGAGAATTCCTCCTTCTGGGACTCTCAGAGGAT CCAGAACTGCAGACCATCCTTGCTGGGCTGTCCCTGTCCATGTATCTGGTCACGGTGCTG AGGAACCTGCTCAGCATCCTGGCTGTCAGCTCTGACTCCCACCCCCACACACCCATGTAC TTCTTCCTCTCCAACCTGTGCTGGGCTGACATCGGTTTCACCTTGGCCACGGTTCCCAAG ATGATTGTGGACATGGGGTCGCATAGCAGAGTCATCTCTTATGGGGGCTGCCTGACACAG ATGTCTTTCTTGGTACTTTTTGCATGTATAGTAGACATGTTCCTGACTGTGATGGCTTAT GACTGCTTTGTAGCCATCTGTCGCCCTCTGCAC…
541	OR7E136P	olfactory receptor, family 7, subfamily E, member 136 pseudogene	Pseudogene	http://www.ncbi.nlm.nih.gov/gene/155340	7p22.1		ACAGAGCCACGGAATCTCACAGGTGTCTGAGAATTCCTCCTCCTGGGACTCTCAGAGGAT CCAGAACTGCAGCCGGTCCTCGCTTTGCTGTCCCTGTCCCTGTCCATGTATCTGGTCACA GTGCTGAGGAACCTGCTCAGCATCCTGGCTTCAGCTCTGACTCCCCCCTCCACACCCCCA TGTACTTCTTCGTCTCCAAGCTGTGCTGGGCTGACATCGGTTTCACCTCGGCCACGGTTC CCAAGATGATTGTGGACATGCAGTCGCATAGCAGAGTCATCTCTCATGCGGGCTGCCTGA CACAGATGTCTTTCTTGGTCCTTTTTGCATGTATAGAAGGCATGCTGCTGAGTGCGATGG CCTATGACTGCTTTGTAGCCATCTGTCGCCCTC…
542	OR7E140P	olfactory receptor, family 7, subfamily E, member 140 pseudogene	Pseudogene	http://www.ncbi.nlm.nih.gov/gene/344729	12p13.31		CTTTCCTTCTCAAGGTGTCCAAGACACACAGAGCCACGGAATCTCACAGGTGTCTGAGAA TTCCTCCTCCTGGGACTCTCAGAGGATCCAGAACTGCAGCCCGTCCTCACTTTGCTGTCC CTGTCCCTGTCCACGTATCTGGTCACGGTGCTGAGGAACCTGCTCAGCATCCTGGCTGTC AGCTCTGACTCCCCCTTCCACACCCCCATGTACTTCTTCCTCTCCAACCTGTGCTGGGCT GACATCGGTTTCACCTCGGCCACGGTTCCCAAGATGATTGTGGACATGCAGTCGCATAGC AGAGTCATCTCTCACGCAGGCTGCCTGACACAGATGTATTTCTTGGTCCTTTTTGCATGT ATAGAAGGCATGCTCCTGACTGTGATGGCCTAT…
543	OR7E145P	olfactory receptor, family 7, subfamily E, member 145 pseudogene	Pseudogene	http://www.ncbi.nlm.nih.gov/gene/390215	11q13.2		CTGGTTTTTATCTGTTATTTTTCCAATCCTCTTTCCTTCTCAAGGTGTCCAAGACACACA GGGCCACGGAATCTCACAGGTGTCCGAGAATTCCTCCTCCTGGGACTCTCAGAGGACCCA GAACTGCAGCTTATCCTCACTTTGCTGTCCCTGTCCCTGTCCATGTATCTGGTCACGGTG CTGAGGAACCTGCTCAGCATCCTGGCTGTCAGCTCTGACTCCCCCCTCCACACCCCCATG TACTTCTTCCTCTCCAAGCTGTGCTGGGCTGACATCGGTTTCACCTCGGCCACGGTTCCC AAGATGATTGTGGACATGCAGTCACATAGCAGAGTCATCTCTCATGCGGGCTGCCTGACG CAGATATCTTTCTTGGTCCTTTTTGCATGTATA…
544	OR7E148P	olfactory receptor, family 7, subfamily E, member 148 pseudogene	Pseudogene	http://www.ncbi.nlm.nih.gov/gene?term=OR7E148P	12p13.31		AACGCTACAGACCCACAGAGTCCAACAGTTGTCTCTATATTCCTCCTCCTCGAACTCTCA GAGGATCCAGAACTACAGCCGGTCGTCGCTGGGCTGTTCCTGTCCATGTGCCTGGTCAGG GTGCTGGGGAACCTGCTCATCATCCTGGCCGTCAGCCCTGACTCCCACCTCCACACCCCC ATGTACTTCTTCCTCTCCAACCTGTCCTTGCCTGACATCGGTTTCACCTCCACCACCGTC CCCAAGATGATAGTGGAGATCCAGTCTCACAGCAGAGTCATCTCCTATGCAGGCTGCCTG ACTCAGATGTCTCTCTTTGCCATTTTTGGAGGCATGGAAGAGAGACATGCTCCTGAGTGT GATGGCCTATGACCAGTTTGTAGCCATCTGCCA…
545	OR7E149P	olfactory receptor, family 7, subfamily E, member 149 pseudogene	Pseudogene	http://www.ncbi.nlm.nih.gov/gene?term=OR7E149P	12p13.32		ATGTGTCCAAGACACACAGAGCCACGGAATCTCACAGGTGTCTGAGAATTCCTCCTCCTG GGACTCTCAGAGGATCCAGAACTGCAGCCCGTCCTCACTTTGCTGTCCCTGTCCTTGTCC ATGTATCTGGTCACGGTGCTGAGGAACCTGCTCAGCATCCTGGCTGTCAGATCTGACTCC CCCCACCACACCCCCATGTACTTCTTCCTCTCCAACCTGTGCTGGGCTGACATGGGTTTC ACCTCAGCCACGGTTCCCAAGATGATTGTGGACATGCAGTCGCATAGCAGAGTCATCTCT CACGCAGGCTGCCTGACACAGATGTATTTCTTGGTCCTTTTTGCATGTATAGAAGGCATG CTCCTGACTGTGATGGCCTATGACGGCTTTGTA…
546	OR7E154P	olfactory receptor, family 7, subfamily E, member 154 pseudogene	Pseudogene	http://www.ncbi.nlm.nih.gov/gene?term=OR7E154P	8p23		ATGTTGGGACTAATATCTCACAGGTGTCTGAGAATTCCTCCTCCTGGGACTCTCAGAGGA TCCAGAACTGCAGCCGGCCCTCGCTTTGCTGTCCCTGTCCCTGTCCATGTATCTGGTCAC GGTGCTGAGGAACCTGTTCAGCATCCTGGCTGTCAGCTCTGACTGCCCCCTCCACACCCC CATGTACTTCTTCCTCTCCAACCTGTGCTGGCCTGACATCGGTTTCACCTCGGCCATGGT TCCCAAGATGATTGTGGACACGCAGTCGCATAGCAGAGTCATCTCTCATGCGGGCTGCCT GACACAGATGTCTTTCCTGCTCCTTGTTGCATGTATAGAAGGCATGCTCCTGACTGTGAT GGCCTATGACTGCTTTGTAGCCATCTGTCGCCC…
547	OR7E155P	olfactory receptor, family 7, subfamily E, member 155 pseudogene	Pseudogene	http://www.ncbi.nlm.nih.gov/gene?term=OR7E155P	13q14.11		CTGCTTTTTGTCTTTTATTTTTCCAATCTTCTTTCCTTCTCAAGGTGTCCAAGTCACACA GAGCCACGGAGTCTCACAGGTGTCTGAGAATTCCTCCTCCTGGGACTCTCAGGGGATCCA GAACTGCAGCCGGTCCTTGCTTTGCTGTCCCTGTCCCTGTCCATGTATCTGGTCACGGTG CTGAGGAACCTGCTCATCATCCTGGCTGTCAACCCTGACTCCCACCTCCACACCCCCATG TACTTCTTCCTCTCCAACCTGTGCTGGGCTAACCTCAGTTTCACCTCGGCCACGGTTCCC AAGATGACTGTGGACATGCAGTTGCATAGCAGAGTCATCTCTCATGCGGGCTGCCTGACA CAGATGTCTTTCTTGGTCCTTTTTGCATGTATA…
548	OR7E156P	olfactory receptor, family 7, subfamily E, member 156 pseudogene	Pseudogene	http://www.ncbi.nlm.nih.gov/gene/283491	13q21.31		GGCTGGCTCTCAGTTCCCGCCTTTTTTTTTTTTCTCAGTGTTTTAGACGCCCAGCTGCAC AACTTGATTGCCTTACAAATGACCTGCTTCCAGGATGCGGAAATTCCTAATTTCTTCTGT GACCCTTCTCAACTCCCCCATCTTGCATGTTGTGACACCTTCACCAATAACATAATCATG TATTTCCCTGCTGTCATATTTGGTTTTCTTCCCATCTCTGGGACCCTTTTCTCTTACTAT AAAATTGTTTCCTCCATTCTGAGTGTTTCATCATCACGTGGGCAGTATAAGGCCTTCTCC ACCTGTGGGTCTCACCTGTCAGTTGTTTGCTGATTTTACGGAACGGGCGTTGGAGGGTAC TTCAGTTCAGATGTGTCATCTTCCCCGAGAAAG…
549	OR7E157P	olfactory receptor, family 7, subfamily E, member 157 pseudogene	Pseudogene	http://www.ncbi.nlm.nih.gov/gene?term=OR7E157P	8p23		ATGTTGGGACTAATATCTCACAGATGTCTGAGAATTCCTCCTCCTGGGACTCTCAGAGGA TCCAGAACTGCAGCCGGTCCTCGCTTTGCTGTCCCTGTCCCTGTCCATGTATCTGGTCAC GGTGCTGAGGAACCTGCTCAGCATCCTGGCTGTCAGCTCTGACTCCCCCCTCCACACCCC CATGTACTTCTTCCTCTCCAACCTGTGCTGGCCTGACATCGGTTTCACCTCGGCCATGGT TCCCAAGATGATTGTGGACACGCAGTCGCATAGCAGAGTCATCTCTCATGCGGGCTGCCT GACACAGATGTCTTTCCTGCTCCTTGTTGCATGTATAGAAGGCATGCTCCTGACTGTGAT GGCCTATGACTGCTTTGTAGCCATCTGTCGCCC…
550	OR7E158P	olfactory receptor, family 7, subfamily E, member 158 pseudogene	Pseudogene	http://www.ncbi.nlm.nih.gov/gene/392194	8p23.1		TTTCAACCCTCTTTTCTAGGCAAAAGCTGTCCAAACTCTACAGACCCACAGAATCTAACA GATGTCTCTCTATTCCTCCTCCTAGAACCTCACAGGATCCAGAACTGCAGCCGGTCGTCA CTGGGCTGTTCCTGTCCATGTGCCTGGTCACTGTGCTGGGGAACCCGCTCATCCTCCTGT CTGTCAGCCCTGAGTCCCACCTCCACACCCCCATGTACTTCTTCCTCTCCAACCTGTCCT TGCCTGACATCGGTTTCACCTCCACCGCGGTCCCCAAGATGATTGTGGACATCCAATCTC ACAGCAGAGTCATCTCCTATGCAGGCCGTCTGACTCAGATGTCTCTCTTTGCCATTTTTG GAGGCATGGAAGAGAGACATGCTCCTGAGTGTG…
551	OR7E159P	olfactory receptor, family 7, subfamily E, member 159 pseudogene	Pseudogene	http://www.ncbi.nlm.nih.gov/gene?term=OR7E159P	14q22.1		CGGGCGCCCCTCCATTCTAAGGATTTCATCGTCAGATGGGAAGTATAAAGCCTTCGCTAC CTGTGGCTCTCACCTGGCAGTTGTTTGCTTATTTTATGGACAGACATTGGCGTGTACCTG ACTTCAGCTGTGGCAGCACCCCCCAGGAATGGTGTCGTGGCGTCAGTGATGTACGCTGTG GTCACCCCCATGCTGAACCTTTTCATCTACAGCCAGAGAAACAGGGACATTCAAAGCGCC CTGCGGAGGCTGCGCAGCAGAACAGTCGAATCTCATGATCTCTTGCATCCTTTTTCTTGT GTGGGTAAG
552	OR7E160P	olfactory receptor, family 7, subfamily E, member 160 pseudogene	Pseudogene	http://www.ncbi.nlm.nih.gov/gene/402333	8p23.1		CTGGTTTTTATCTTTTATTTTTCCAATCCTCTTTCCTTCTCAAGGTGTCCAAGACACACA GGGCCACGGAATCTCACAGGTGTCTGAGAATTCCTCCTCCTGGGACTCTCAGAGGATCCA GAACTGCAGCCGGTCCTCGCTTTGCTGTCCCTGTCCCTGTCCATGTATCTGGTCACGGTG CTGAGGAACCTGCTCAGCATACCGGCTGTCAGCTCTGACTCCCCCCTCCACACCCCCACG TAATTCTTCCTCTCCAACCTGTGCTGGGCTGACATGGGTTTCACCTCAGCCACGGTTCCC AAGATGATTGTGGACATGCAGTCACATAGCAGAGTCATCTCTCATGCGGGCTGCCTGACA CAGATGTATTTCTTGGTCCTTTTTGCATGTATA…
553	OR7E161P	olfactory receptor, family 7, subfamily E, member 161 pseudogene	Pseudogene	http://www.ncbi.nlm.nih.gov/gene/389626	8p23.1		CTTTCCTTCTCAAGGTGTCCAAGACACACAGGGCCACGGAATCTCACAGGTGTCTGAGAA TTTCTCCTCTTGGGACTCTCAAAGGATCCAGAACTGCAGCCAGTCCTCGCTTTGCTGTCC CTGTTCCTGTCCATGTATCTGGTCACGGTGCTGAGGAACCTGCTCAGCATTCTGGCTGTT AGCTCTGACTCCCCGCTCCACACTCCCGTGTACTTCTTCCTCTCCAACCTGTGCTGGGCT GACATGGGTTTCACCTCGGCCACGGTTCCCAAGATGATTGTGGACATGCAGCCGCATAGC AGAGTCATCTCTCATGCGGGCTGCCTGACACAGATATCTTTCTTGGTCCGTTTTGCATGT ATAGAAGGCATGCTCCTGACTGTGATGGCCTAT…
554	OR7E162P	olfactory receptor, family 7, subfamily E, member 162 pseudogene	Pseudogene	http://www.ncbi.nlm.nih.gov/gene/442101	4p16.3		AACTATAGAGACCCACAGAGTCTAACAGATGTCTCTATATTCCTCTTCCTCGAACTCTCAGAGGATCCAG AACTGCAGCCGGTCGTCACTGGGCTGTTCCTGTCCATGCGCCTGGTCACGGTGCTGGGGAACCTGCTCAT CATCCTGGCCGTCAGCGCTGACTCCCACCTCCACACCCCCATGTACTTCTTCCTCTCCAAACTGCCCTTG CCTGACATCGGTTTCACCTCCACCACAGTCGCCAAGATGATTGTGGACATCCAGTCTCACAGCAGAGTCA TCTCCTATGCAGGCTGCCTGACTCAGATGTCTCTCTTTGCCATTTTTGGAGGCATGGAAGAGAGACATGC TCCTGAGTGTGATGGCCTATGACCGGTTTGTAGCCATCTGTCAC…
555	OR7G1	olfactory receptor, family 7, subfamily G, member 1	Intact gene	http://www.ncbi.nlm.nih.gov/gene/125962	19p13.2		ATGGGACCCAGAAACCAAACAGCTGTTTCAGAATTTCTTCTCATGAAAGTGACAGAGGAC CCAGAACTGAAGTTAATCCCTTTCAGCCTGTTCCTGTCCATGTACCTGGTCACCATCCTG GGGAACCTGCTCATTCTCCTGGCTGTCATCTCTGACTCCCACCTCCACACCCCCATGTAC TTCCTTCTCTTTAATCTCTCCTTTACTGACATCTGTTTAACCACAACCACAGTCCCAAAG ATCCTAGTGAACATCCAAGCTCAGAATCAGAGTATCACTTACACAGGCTGCCTCACCCAG ATCTGTCTTGTCTTGGTTTTTGCTGGCTTGGAAAGTTGCTTTCTTGCAGTCATGGCCTAC GACCGCTATGTGGCCATTTGCCACCCACTGAGG…
556	OR7G2	olfactory receptor, family 7, subfamily G, member 2	Intact gene	http://www.ncbi.nlm.nih.gov/gene/390882	19p13.2		ATGGAAGCGAGAAACCAAACAGCTATTTCAAAATTCCTTCTCCTGGGACTGATAGAGGAT CCGGAACTGCAGCCCGTCCTTTTCAGCCTGTTCCTGTCCATGTACTTGGTCACCATCCTG GGGAACCTGCTCATCCTCTTGGCTGTCATCTCTGACTCTCACCTCCACACCCCCATGTAC TTCTTCCTCTCCAATCTCTCCTTTTTGGACATTTGTTTAAGCACAACCACGATCCCAAAG ATGCTGGTGAACATCCAAGCTCAGAATCGGAGCATCACGTACTCAGGCTGCCTCACCCAG ATCTGCTTTGTCTTGTTTTTTGCTGGCTTGGAAAATTGTCTCCTTGCAGCAATGGCCTAT GACCGCTATGTGGCCATTTGTCACCCCCTTAGA…
557	OR7G3	olfactory receptor, family 7, subfamily G, member 3	Intact gene	http://www.ncbi.nlm.nih.gov/gene/390883	19p13.2		ATGAAAGCAGGAAACTTCTCAGACACTCCAGAATTCTTTCTCTTGGGATTGTCAGGGGAT CCGGAGCTGCAGCCCATCCTCTTCATGCTGTTCCTGTCCATGTACCTGGCCACAATGCTG GGGAACCTGCTCATCATCCTGGCCGTCAACTCTGACTCCCACCTCCACACCCCCATGTAC TTCCTCCTCTCTATCCTGTCCTTGGTCGACATCTGTTTCACCTCCACCACGATGCCCAAG ATGCTGGTGAACATCCAGGCACAGGCTCAATCCATCAATTACACAGGCTGCCTCACCCAA ATCTGCTTTGTCCTGGTTTTTGTTGGATTGGAAAATGGAATTCTGGTCATGATGGCCTAT GATCGATTTGTGGCCATCTGTCACCCACTGAGG…
558	OR7G15P	olfactory receptor, family 7, subfamily G, member 15 pseudogene	Pseudogene	http://www.ncbi.nlm.nih.gov/gene?term=OR7G15P	19p13.2		TAAATAAAAATAACTTTCTGGTCTATTTTGCAACTTGCATATTTGGTGATATTCTTCTCT CTGGGGTCATGTTTTCTTATTCTCAAATAGCCTTGTCTGTTTTGAGAATGCCGTCAGCAA GTAATAAAGCTTTTTTCAGCTGTGAGTCTCACCTCCCATTTGTTTCCCGATTCTACAGGG CGGGTTGGGGGGTGTACATTAGCTCTGCCGTTTCTGACTCTTCAAGGAGGGCTGCGGTGG CTTCAGTGATGTACACAGTGGTCACACCTATTATGAACCCCTTTATCTACAGCCTGAGGA ACAGAGATATGAAGAGAGCCTCGGGGAAACTCATTGGTAGGATAACTTCTCTTCCTGATT ATGTTGTCCACTTTGGACTTGGGATTCAAAGTG…
559	OR7H1P	olfactory receptor, family 7, subfamily H, member 1 pseudogene	Pseudogene	http://www.ncbi.nlm.nih.gov/gene/390886	19p13.2		ATGGACTTGGGAAATCAAACAAGAGTTTCAGAATTTTTACTCCTGGGATTTTCCCAAGAC CTAGAGGATCAACAGTTGCTCTTTGCACTGTTTCTGTCCATGTACCTGGTCACCGTTCTG GGGAACCTGCTCATCATCCTGGCCATCAGCTCTGACTCCCACCTCCACACCCCCAGGTAC TTCTTCCTCTCCAATCTGTCCCTGGCTGACATCGGTTTCACCTCCACCGCAGTCCCCAAG ATGCTGGTGAACATCCAGGTGCAGAGCAATGCCATCAGCTATGCAGACTGCATCGCCCAG ATGTATGTTTTTCATGGTTTTTGGAGGCATGGACACATTTCTCCTCACCGTGATGGCCTA TGACCGGTATGTGGCCATCTGTCACCCCCTGTA…
560	OR7H2P	olfactory receptor, family 7, subfamily H, member 2 pseudogene	Pseudogene	http://www.ncbi.nlm.nih.gov/gene?term=OR7H2P	5q21.1		ATGCAATCAGAACACCTTGCAGAATTTTCAGAATTCCTCATTTTGAGCCTCTCAGGAGAT CCAGAACTGCAGCCCCTTCTTGGGCTGTTTCTGTCCATGAACCTGGTCACAGTGCTTGGA AACCTGCTCATTATCCTGGCCATCAGTTCTGACTCCCACCTCCACAAGCCTATGTACTTC TTACTCTCCAAATTGTCCATGGCTGCCATTTGTTTTGTCTTCACCATGATCCAAAAGATG ATGGTAAACCTCAGGGCACAGAGCAAAGACATCTTTACTCAGCCAAGTGGTAGTCCAATT CCATTCTAAATGTGTAGTCTTATCAGATTTCTTCTAATTTAGCAGAAATCTGTTGTTTTA ATCTTCGAATACTCACTGGTTCTAATTCTCCTA…
561	OR7K1P	olfactory receptor, family 7, subfamily K, member 1 pseudogene	Pseudogene	http://www.ncbi.nlm.nih.gov/gene?term=OR7K1P	14q12		ATGGGACCAAAGAATCTAACTCGTGTTTTGGAATTCTTCCTCCTCCACTTCTTAGATGAC TTGGAACTGCAGCCTTTCCTCTTCAGGCTGTCCCTGAACCATGCACCTAGTCACAGTGCT TGCGAACTTGCTCACATCCTTCTGACTGTCAGCTTTGCCCTCACCTCCACAACCCCATGA CTTCAACCTGTCCTTAGCTGACATTGGTTTCACCCCTGCCACAATTTCAAAGATAACTGT AGACCTCCAAACTCACAGCAGAATCATTTTATACATGAGCTGCCTGAAATAGATGTCTTT TAAAATTATTTTTGGATGTTTGCACAATCTACTCATGACTGTGATGGCCTATGACCCATT TGTGGCGACCTGTCATCTCTTGTACTACACAGT…
562	OR7L1P	olfactory receptor, family 7, subfamily L, member 1 pseudogene	Pseudogene	http://www.ncbi.nlm.nih.gov/gene?term=OR7L1P	Xq26.2		ATGATTTCCTCAGATGAAGAAAATGATACAAATATGATGGAATTTATTCTGGTAGGACTG TCCAGACAGCCTGCATCTCAGCTACTCTTCTTTTAGGCAATATTGTTCATCTACTCTGTC ACCCTGGTTGGTAATATTCTCATCATTGTTATTATCCAGATTGATTCCCATCTTCAAACC CCCATGTACTTCTTTCTCATACAAGTATCCTTCTTAGATATCTGCTCCACACCCACGGTT CTGGTGAACTGCTAGAAGGACTTTCCAAGTGTATCCTATAGTGGCTGCTTATTCTAAATG ACTATCTTTCTTTACTTAGGGGTGACGGAGTGTGAGTGTTTTCTTATTGCTGTTATGGCC TATGACAGGTTTGTTGCCATCTCAAAACCCTTG…
563	OR7M1P	olfactory receptor, family 7, subfamily M, member 1 pseudogene	Pseudogene	http://www.ncbi.nlm.nih.gov/gene?term=OR7M1P	10q26.3		ATGGCAGCAGACAACCACACAGCGTAGAGGCGTTTGTCCTGCAGGGTTTCTCTGAAGACC TTCCACTCCAGGGCTGCTGCTTTGCTTTTTTCCTCCTTTACCTGATGGCACTTGTAGGAA ACATCCTCATGGTCATGGCCATCAGTCTGAATCCAGGCCTCCACACGCCAGTGTACTTCT TTCTCACCAACCTGGCCCTTTTAGACATCGTCTGCACATCCATGGACAACAGCAGAGTGG TGGCTGTGCTGTACACAGTGGTCAGCCCCACCCTGAACCCCTCACCTACTCCCTGCGGAA CAAGGACTTATCAGTAGCACTGAGGAGAGTGTTTTCTTGCATCAGGTAAAAGGAAGGGAA GTTTCTAGTGTGAAATGTTCCAGGTGTTAACAA…
564	OR8A1	olfactory receptor, family 8, subfamily A, member 1	Intact gene	http://www.ncbi.nlm.nih.gov/gene/390275	11q24.2		ATGGCTGCAGGAAATCACTCTACAGTGACAGAGTTCATTCTCAAGGGTTTAACGAAGAGA GCAGACCTCCAGCTCCCCCTCTTTCTCCTCTTCCTCGGGATCTACTTGGTCACCATCGTG GGGAACCTGGGCATGATCACTCTAATTTGTCTGAACTCTCAGCTGCACACCCCCATGTAC TACTTTCTCAGCAATCTGTCACTCATGGATCTCTGCTACTCCTCCGTCATTACCCCTAAG ATGCTGGTGAACTTTGTGTCAGAGAAAAACATCATCTCCTACGCAGGGTGCATGTCACAG CTCTACTTCTTCCTTGTTTTTGTCATTGCTGAGTGTTACATGCTGACAGTGATGGCCTAC GACCGCTATGTTGCCATCTGCCACCCTTTGCTT…
565	OR8A2P	olfactory receptor, family 8, subfamily A, member 2 pseudogene	Pseudogene	http://www.ncbi.nlm.nih.gov/gene/390273	11q24.2		ATGACTGTCAAAAGTCATTCTATAGTGACAGAGTTCAGTCTCAGGGGATTAACGAAGCAG CCAGATCTCCAGCTCTTTCACTTCCTCATTTTCCTTGATATCCATATGGTCACAATGGTG GGGAACTTGGGCATGATCACTCTAATTTGTCTTAACTCTCAGCTTCACACCCCCATGTAC TACTTCTTCAGCAATCTGTCACTCTTGGATCTCTGCTATTCCTCCATTACTAACCCTAAG ATGCTGGTGAACTTTGTGTTAAAGAAGAGCATTATCTCTTATGCAGGGTACATGTCATAG TTCTACTTTTTCCTGGTTTTTGTCATTGCTAGGTGTTACATGCTGATGGTGAAGGCCTGT GACCACTATGTTGCCATCTGCTGCCCTTTGCTT…
566	OR8A3P	olfactory receptor, family 8, subfamily A, member 3 pseudogene	Pseudogene	http://www.ncbi.nlm.nih.gov/gene?term=OR8A3P	11q		CTCTGTCTCGAAGAAAAAAAAAATCACTCTACAGTGACAGAGTTCATTCTCAGGGGATTA ACAAAGCAACCAGATTTCCAGCTCCCTCTTTTTCTCCTCTTCCTCAGGATCTGCTTGGTC ACCATGGTGGGGAACCTGGGCATGATCTCCCTGATTTGGCTGAACTCTCAGCTTCACACT CCCACGTACTACTTTTTCAGCAATCTGTCACTCGTGGATCTCTTCTACTCCTCCATCATT ACCCCTAAAATGCTGGTGAACTTTGTGCCAGAGAAAAACATCATCTCCTACGCAGAGAGG GGCATCAGGGAAAATGCCCCTTTCCCTCTCAAATGATGTTGCTCTTGATGGATGAGCTGC ATTATATGCTTTTTTCTAG
567	OR8B1P	olfactory receptor, family 8, subfamily B, member 1 pseudogene	Pseudogene	http://www.ncbi.nlm.nih.gov/gene?term=OR8B1P	11q24.2		ATGGCACCTGGAAATGGCTCTTTCGTGACTGAATTCATTCTGGCGGGATTAACACATCAG CCAGATCTCCAGTCCCCTCTGTTCTTCCTGTTTCTAGTAATCTATGTGGTCACTCTGTTG GGAAACTTGGGCTTGGTAACTCTAATTGGGCTGAACTCACACCTTCATACCCCCATGTAC TTCTTCCTCTTTAACTTGTCCTTCATAGATCTCTGTTATTCTTCTGTGTTTACACCCAAA ATGCTAATGAACTTTATTTCAGAGAAGAATATTATCTCCTTCAAGGGGTGCATGACCCAA CTTTTCTTTTTCTGTTTTTTTTGGTCATTTCTGAATGTTATGTGCTGACGTCAATGGCGT ATGATCGCTGTGGCCATCTGTAACCCACTTCTG…
568	OR8B2	olfactory receptor, family 8, subfamily B, member 2	Intact gene	http://www.ncbi.nlm.nih.gov/gene/26595	11q24.1		ATGCTGGCTAGAAACAACTCCTTAGTGACTGAATTTATTCTTGCTGGATTAACAGATCAT CCAGAGTTCCGGCAACCCCTCTTTTTCCTGTTTCTAGTGATCTACATTGTCACCATGGTA GGCAACCTTGGCTTGATCACTCTTTTCGGTCTAAATTCTCACCTCCACACACCAATGTAC TATTTCCTCTTCAATCTCTCCTTCATTGATCTCTGTTACTCCTCTGTTTTCACTCCCAAA ATGCTAATGAACTTTGTGTCAAAAAAGAATATTATCTCCAATGTTGGGTGCATGACTCGG CTGTTTTTCTTTCTCTTTTTCGTCATCTCTGAATGTTACATGTTGACTTCAATGGCATAT GATCGCTATGTGGCCATCTGTAATCCATTGCTG…
569	OR8B3	olfactory receptor, family 8, subfamily B, member 3	Intact gene	http://www.ncbi.nlm.nih.gov/gene/390271	11q24.2		ATGCTGGCTAGAAACAACTCCTTAGTGACTGAATTTATTCTTGCTGGATTAACAGATCAT CCAGAGTTCCAGCAACCCCTCTTTTTCCTGTTTCTAGTGGTCTACATTGTCACCATGGTA GGCAACCTTGGCTTGATCATTCTTTTCGGTCTAAATTCTCACCTCCACACACCAATGTAC TATTTCCTCTTCAATCTCTCCTTCATTGATCTCTGTTACTCCTCTGTTTTCACTCCCAAA ATGCTAATGAACTTTGTATCAAAAAAGAATATTATCTCCTATGTTGGGTGCATGACTCAG CTGTTTTTCTTTCTCTTTTTTGTCATCTCTGAATGTTACATGTTGACCTCAATGGCATAT GATCGCTATGTGGCCATCTGTAATCCATTGCTG…
570	OR8B4	olfactory receptor, family 8, subfamily B, member 4	Intact gene	http://www.ncbi.nlm.nih.gov/gene/283162	11q24.2		ATGACTCTGAGAAACAGCTCCTCAGTGACTGAGTTTATCCTTGTGGGATTATCAGAACAG CCAGAGCTCCAGCTCCCTCTTTTCCTTCTATTCTTAGGGATCTATGTGTTCACTGTGGTG GGCAACTTGGGCTTGATCACCTTAATTGGGATAAATCCTAGCCTTCACACCCCCATGTAC TTTTTCCTCTTCAACTTGTCCTTTATAGATCTCTGTTATTCCTGTGTGTTTACCCCCAAA ATGCTGAATGACTTTGTTTCAGAAAGTATCATCTCTTATGTGGGATGTATGACTCAGCTA TTTTTCTTCTGTTTCTTTGTCAATTCTGAGTGCTATGTGTTGGTATCAATGGCCTATGAT CGCTATGTGGCCATCTGCAACCCCCTGCTCTAC…
571	OR8B5P	olfactory receptor, family 8, subfamily B, member 5 pseudogene	Pseudogene	http://www.ncbi.nlm.nih.gov/gene?term=OR8B5P	11q25		ATGGCTCCTGGAAATGGCTCTTTGATGAATGAATTCATTCTGGTGGGGTTAACAGACTAG CCAGATCTTTAACTCCCTCTGTTCTTCATGTTTCTTGTAATGTATGTTGTCACTGTGATA AGAAACTTTGTCTTGGTAATTCTAACTATGCGAAATTCACGTCTTCACACTCCCAAGTAC TTTTTCCTTTCTAAATTGTTCTTCACAGACCTCTGTTATTCTTCTGTGTTTATACTCCAA CTTCCGAGGAAGTGTATTTCAGAGGAGAATGTTATCTCCTACATGGTTTGCATGATCTAG CTTTTCTTTTTCTTTTTCTGTTTTTTTTTTTTTTTAATTTATTTCTGAATGTTATATGCT GACGTCAATGGCCTATGATTGCTGTGTGGCCAT…
572	OR8B6P	olfactory receptor, family 8, subfamily B, member 6 pseudogene	Pseudogene	www.ncbi.nlm.nih.gov/gene?term=OR8B6P	11q25		TTTTTTTCCTGTGTCCACAGATACCCTCAGAGAAGAATGGCTCCTGGAAATGGCTTTTTC ATGACTAAAATCATTTTGCTGGAGTTAACAGATCAGCCAGATCTCCAACTCCCTCTGTTC TTCCTGTTTCTAGTGTATGGTCACTGCGTTGGGAAATTTGGCTTGGTAACTCTCGTTGTG CTCAATTCACACCTTCATACCCCCATGTACTTTTTCCTCTTTAACTTGTCCTTCATAGAT CTCTGTTATTCTTCTGTGTTTACACCCCAAATGCTGATGAACTTCATAACACAGAAGGAT ATTATCTCCCACATGGGGTGCATGTCCCAGCTTTTCTTTTTTCTTTATTTTTTTTTGGTA TTTCTGAATGCTATGTGCTCACCTCAATGGCCT…
573	OR8B7P	olfactory receptor, family 8, subfamily B, member 7 pseudogene	Pseudogene	http://www.ncbi.nlm.nih.gov/gene?term=OR8B7P	11q25		ATGGCTCCTGGAAATATTTCTACTGTGGCTGAATTAATTCTGGTGGGGTTAAAAGACCAG ACAGATCTCCAACCGCCCCTGTTCTTCCTGTTTCTAGTAATGGGTGTGGTTGCTGGGTAG GGGAATTTGGGCTTGGTAACTCTGATTGTGTTCAGTTCATACTTTCATGCACCCATGTAC TTTTTTCTTTTTAGTTTAGCTTTTATAGACCACTTTTATTCTTCTGTGTTTATTCCAAAA ATGCTGATGAACTTCATAACAGAGAAGAATATTATTTCCTATGCGGGTTGCATGTCAGCT TTTTTTTCTTTCTTTTTTTTTTTTTTTGTTATTTCTGAATGCTATGTTTTGACGTCAATG GTCTCTGATCACTAGTGGCCATGGCCATCTGTA…
574	OR8B8	olfactory receptor, family 8, subfamily B, member 8	Intact gene	http://www.ncbi.nlm.nih.gov/gene/26493	11q24.2		ATGGCTGCTGAGAATTCCTCCTTCGTGACACAGTTTATCCTCGCAGGCTTAACTGACCAA CCGGGAGTCCAGATCCCCCTCTTCTTCCTGTTTCTAGGCTTCTACGTGGTCACTGTGGTG GGGAACCTGGGCTTGATAACCCTGATAAGGCTCAACTCTCACTTGCACACCCCTATGTAC TTCTTCCTCTATAACTTGTCCTTCATAGATTTCTGCTATTCCAGTGTTATCACTCCCAAA ATGCTGATGAGCTTTGTCTTAAAGAAGAACAGCATCTCCTACGCAGGGTGTATGACTCAG CTCTTCTTCTTTCTTTTCTTTGTTGTCTCTGAGTCCTTCATCCTGTCAGCAATGGCGTAT GACCGCTATGTGGCCATCTGTAACCCACTGTTG…
575	OR8B9P	olfactory receptor, family 8, subfamily B, member 9 pseudogene	Pseudogene	http://www.ncbi.nlm.nih.gov/gene?term=OR8B9P	11q24.2		ATGCCTGCCAAGAACTCCTCCTCCGTGACAGCGTTTATCCTCTCAGGCTTAACCGACCAG CCGGGACTCCAGATCCCCGCCTTCTTCCTGTTTCTAGGTTTCTACGCGGTCACGGTGGTG GGGAACCTGGGCTTGATAATCCTGATAGGGCTCAACTCTCGCCTGCATATCCCCATGTAC TTTTTCCCCTTCAACTTGTCCTTCATAGATTTTAGTTATTCCACTACCCTCGCCCCTAAA ATGCTGATGAGCTTTGTCTCAGAGAACATCATTTCCTATGCAGGGTGTATGACTCAGCTT TTTTTCTTCTGTTTCTTTGTCTTTTCTGAATCCTATATTCTATCAGCGATGGCGTATGAC CGCTACGTGGGCATCTGTAACCCACTGTTGTAC…
576	OR8B10P	olfactory receptor, family 8, subfamily B, member 10 pseudogene	Pseudogene	http://www.ncbi.nlm.nih.gov/gene/390274	11q24.2		ATGGCTGCCGAGAACTCCTCCTCCGTGACAGAGTTTATCCTCGCAGGCTTAATCCACCAG CCGGGACTCCAGGTCCCCGTCTTCTTCCTGTTTCTAGGTTTCTACGCGGTCACGGTGGTG GGGAACCTGGGCTTGATAATCCTGATAGGGCTCAACTCTCGCCTGCATATCCCCATGTAC TTTTTCCCCTTCAACTTGTCCCTCGTAGATTTTAGTTTCTCTACGACCATCATTCCCAAA ATGCTGATGAGTTTTGTCTCAAGGAAGAACATTATTTCCTTCACAGGGTGTATGAGTCAG TTCTTCTTCTTCTGTTTCTTTGTCTTTTCTGAGTCCTTCATCCTGTCGGCGATGGTGTAG GACCGCTACGTGGGCATCTGTAACCCACTGTTG…
577	OR8B12	olfactory receptor, family 8, subfamily B, member 12	Intact gene	http://www.ncbi.nlm.nih.gov/gene/219858	11q24.2		ATGGCAGCCAAAAACTCTTCTGTGACAGAGTTTATCCTCGAAGGCTTAACCCACCAGCCG GGACTGCGGATCCCCCTCTTCTTCCTGTTTCTGGGTTTCTACACGGTCACCGTGGTGGGG AACCTGGGCTTGATAACCCTGATTGGGCTGAACTCTCACCTGCACACTCCCATGTACTTC TTCCTTTTTAACCTCTCTTTAATAGATTTCTGTTTCTCCACTACCATCACTCCCAAAATG CTGATGAGTTTTGTCTCAAGGAAGAACATCATTTCCTTCACAGGGTGTATGACTCAGCTC TTCTTCTTCTGCTTCTTTGTCGTCTCTGAGTCCTTCATCCTGTCAGCGATGGCGTATGAC CGCTACGTGGCCATCTGTAACCCACTGTTGTAC…
578	OR8C1P	olfactory receptor, family 8, subfamily C, member 1 pseudogene	Pseudogene	http://www.ncbi.nlm.nih.gov/gene?term=OR8C1P	11q24.2		ATGGCTGTGGAAAATGACTCTTCAGTGACAAGAGTTTATTCTTTTGGGATTAACAGACCA GCCTGAGATCTAATTGCCCCTGTTTTTCCTGTTCTTGGTGAACTATATGACCACCATGGT GGGCAACTTGAGTTTAATTAATCTAATTTGCCTGAATTCACACCTTCACACTCCCATGTA TTTTTTCCTTTTCAATCTGTCCTTCATTGATCTCTGTTATTCATTTGTCTTTACCCCCAA AATGCTGATGAGCTTTATTTCAGAGAGGAACATCATCTCCTTTCCAGGATGCATAACTCA GCTCTTTTTCTTCTGCTTTTTTGTCCACTCTGAGTGCTATGTGCTGACAGCCATGGCCTA TGATCGCTATGTGGCCATCTGCAAACCCCTTCT…
579	OR8D1	olfactory receptor, family 8, subfamily D, member 1	Intact gene	http://www.ncbi.nlm.nih.gov/gene/283159	11q24.2		ATGACCATGGAAAATTATTCTATGGCAGCTCAGTTTGTCTTAGATGGTTTAACACAGCAA GCAGAGCTCCAGCTGCCCCTCTTCCTCCTGTTCCTGGGAATCTATGTGGTCACAGTAGTG GGCAACCTGGGCATGATTCTCCTGATTGCAGTCAGCCCTCTACTTCACACCCCCATGTAC TATTTCCTCAGCAGCTTGTCCTTCGTCGATTTCTGCTATTCCTCTGTCATTACTCCCAAA ATGCTGGTGAACTTCCTAGGAAAGAAGAATACAATCCTTTACTCTGAGTGCATGGTCCAG CTCTTTTTCTTTGTGGTCTTTGTGGTGGCTGAGGGTTACCTCCTGACTGCCATGGCATAT GATCGCTATGTTGCCATCTGTAGCCCACTGCTT…
580	OR8D2	olfactory receptor, family 8, subfamily D, member 2	Intact gene	http://www.ncbi.nlm.nih.gov/gene/283160	11q24.2		ATGGCTACTTCAAACCATTCTTCAGGGGCTGAGTTTATCCTGGCAGGCTTGACACAACGC CCAGAACTTCAACTGCCACTCTTCCTCCTGTTCCTTGGAATATATGTGGTCACAGTGGTG GGGAACCTGGGCATGATCTTCTTAATTGCTCTCAGTTCTCAACTTTACCCTCCAGTGTAT TATTTTCTCAGTCATTTGTCTTTCATTGATCTCTGCTACTCCTCTGTCATTACCCCTAAG ATGCTGGTGAACTTTGTTCCAGAGGAGAACATTATCTCCTTTCTGGAATGCATTACTCAA CTTTATTTCTTCCTTATTTTTGTAATTGCAGAAGGCTACCTTCTGACAGCCATGGAATAT GACCGTTATGTTGCTATCTGTCGCCCACTGCTT…
581	OR8D4	olfactory receptor, family 8, subfamily D, member 4	Intact gene	http://www.ncbi.nlm.nih.gov/gene/338662	11q24.1		ATGGGTGTAAAAAACCATTCCACAGTGACTGAGTTTCTTCTTTCAGGATTAACTGAACAA GCAGAGCTTCAGCTGCCCCTCTTCTGCCTCTTCTTAGGAATTTACACAGTTACTGTGGTG GGAAACCTCAGCATGATCTCAATTATTAGGCTGAATCGTCAACTTCATACCCCCATGTAC TATTTCCTGAGTAGTTTGTCTTTTTTAGATTTCTGCTATTCTTCTGTCATTACCCCTAAA ATGCTATCAGGGTTTTTATGCAGAGATAGATCCATCTCCTATTCTGGATGCATGATTCAG CTGTTTTTTTTCTGTGTTTGTGTTATTTCTGAATGCTACATGCTGGCAGCCATGGCCTGC GATCGCTACGTGGCCATCTGCAGCCCACTGCTC…
582	OR8F1P	olfactory receptor, family 8, subfamily F, member 1 pseudogene	Pseudogene	http://www.ncbi.nlm.nih.gov/gene/390269	11q24.2		ATGGTAAAAGGAAATCATTCCACGGTGACTGAATTTAATCTCGCTGGGCTAACAGACAAA CCAGAGCTCCAGCTGCCTCTTTTCCTCCTCTTCCTGGGAATCTATGTGGTCACAGTGGTG GGCAACCTGAGCATGATCACTCTAATAGGGTTCAGTTCTCACCTGCACACCCCCATGTAC CATTTCCTCAGCAGTCTGTCCTTCATTGATCTCTGCCAGTCTTCTGTCATTACCCCAAAA ATGCTGGTGAATTTTGTGTCAGAGAGGAATATTATCTCCTACCCAGCATGCATGACTCAG CTCTACTTCTTCCTTGTTCTTGTCATATCTGAATGTCACATGTTGGCTGCAATGGCTTAT GACCACTACATTGCCATATGTAACCCACTGCTT…
583	OR8G1	olfactory receptor, family 8, subfamily G, member 1	Intact gene	http://www.ncbi.nlm.nih.gov/gene/26494	11q24.2		ATGTCAGGAGAAAATAATTCCTCAGTGACTGAGTTCATTCTGGCTGGGCTCTCAGAACAG CCAGAGCTCCAGCTGCCCCTCTTCCTCCTGTTCTTAGGAATCTATGTGGTCACAGTGGTG GGCAACCTGGGCATGACCACACTGATTTGGCTCAGTTCTCACCTGCACACCCCTATGTAC TATTTCCTCAGCAGTCTGTCCTTCATTGACTTCTGCCATTCCACTGTCATTACCCCTAAG ATGCTGGTGAACTTTGTGACAGAGAAGAACATCATCTCCTACCCTGAATGCATGACTCAG CTCTACTTCTTCCTCGTTTTTGCTATTGCAGAGTGTCACATGTTGGCTGCAATGGCGTAT GACCGTTACATGGCCATCTGTAGCCCCTTGCTG…
584	OR8G2	olfactory receptor, family 8, subfamily G, member 2	Intact gene	http://www.ncbi.nlm.nih.gov/gene/26492	11q24.2		ATGTCAGCAGGAAACCATTCCTCAGTGACTGAGTTCATTCTGGCTGGGCTCTCAGAACAG CCAGAGCTCCAGCTGCGCCTCTTCCTCCTGTTCTTAGGAATCTATGTGGTCACAGTGGTG GGCAACTTGAGCATGATCACACTGATTGGGCTCAGTTCTCACCTGCATACCCCCATGTAC TATTTCCTCAGTGGTCTGTCCTTCATTGATATCTGCCATTCCACTATCATTACCCCCAAA ATGCTGGTGAACTTTGTGACAGAGAAGAACATCATCTCCTACCCTGAATGCATGACTCAG CTTTACTTCTTCCTCATTTTTGCTATTGCAGAGTGTCACATGTTGGCTGTAACGGCATAT GACCGCTATGTTGCCATCTGCAGCCCCTTGCTG…
585	OR8G3P	olfactory receptor, family 8, subfamily G, member 3 pseudogene	Pseudogene	http://www.ncbi.nlm.nih.gov/gene/387815	11q24.2		AAGATCGTGGACCCTGGAAACCATTCCTCAGTGACTGAGTCCATTCTGGCTGGGCTCTCA GAACAGCCAGAGCTCCAGCTGCGCCTCTTCCTCCTGTTCTTAGGAATCTGTGTGGTCACA GTGGTGGGCAACTTGGGCATGATCACACTGATTGGGCTCAGTTCTCACCTGCACACACCT ATGTACTATTTCCTCAGCAGTCTGTCCTTCATTGACTTCTGCCATTCCACTGTCATTACC CCTAAGATGCTGGTGAACTTTGCGACAGAGAAGAACATCATCTCCTACCCTGAATGCATG GCTCAGCTCTATTTATTCAGTATTTTTGCTATTGCAGAGTGTCACATGTTGGCTGCAATG GCGTATGACTGTTATGTTGCCATCTGCAGCCCC…
586	OR8G5	olfactory receptor, family 8, subfamily G, member 5	Intact gene	http://www.ncbi.nlm.nih.gov/gene/219865	11q24.2		ATGGCAGCAGAAAACCATTCTTTTGTGACTAAGTTTATTCTGGTTGGGCTAACAGAGAAG TCAGAGCTACAGCTGCCCCTCTTCCTCGTCTTCCTGGGAATCTATGTAGTCACAGTGCTG GGGAACCTGGGCATGATCACACTGATTGGGCTCAGTTCTCACCTGCACACACCTATGTAC TGTTTCCTCAGCAGTCTGTCCTTCATTGACTTCTGCCATTCCACTGTCATTACCCCTAAG ATGCTGGTGAACTTTGTGACAGAGAAGAACATCATCTCCTACCCTGAATGCATGACTCAG CTCTACTTCTTCCTCGTTTTTGCTATTGCAGAGTGTCACATGTTGGCTGCAATGGCATAT GACGGCTACGTGGCCATCTGTAGCCCCTTGCTG…
587	OR8G7P	olfactory receptor, family 8, subfamily G, member 7 pseudogene	Pseudogene	http://www.ncbi.nlm.nih.gov/gene?term=OR8G7P	11q24.2		ATGGAAGCAGTAAATTATTCTTCAGTGACTGAGTTCATTCTGGTTGGCCTAACAGAAGAG CCTGAGCTCCAGCTGCCCCTCTTCCTTGCCTTCCTGGGAATCTATATGGTCACAGTACTG GGGAACCTGGGCATGATCACATTGATTGGGCTCAGTTCTCACCTGCATACCCCCATGTAC TATTTCCTCAACAGTCTGTTCTTCATTGATCTCTGCCATTCCACTGTCTTTACCCCCAAA ATGCTGGTGAACTTTGTGACAGAGAAGAACATCATCTCCTACCTGTATGCATGACTCAGC TCTACTTCTTCCTCATTTTTGCTATTGCAGAGTGTCACGTGTTGGCTGCAATGGCGTATG ACCACTGCATTGCCATCTGTAGCCCCGTGCTGT…
588	OR8H1	olfactory receptor, family 8, subfamily H, member 1	Intact gene	http://www.ncbi.nlm.nih.gov/gene/219469	11q12.1	Location: 11q11 in HGNC	ATGGGTAGAAGAAATAACACAAATGTGCCTGACTTCATCCTTACGGGACTGTCAGATTCT GAAGAGGTCCAGATGGCCCTCTTTATACTATTTCTCCTGATATACCTAATTACTATGCTG GGCAATGTGGGGATGATATTGATAATCCGCCTGGACCTCCAGCTTCACACTCCCATGTAT TTTTTCCTTACTCACTTGTCATTTATTGACCTCAGTTACTCAACTGTCATCACACCTAAA ACCTTAGCGAACTTACTGACTTCCAACTATATTTCCTTCATGGGCTGCTTTGCCCAGATG TTCTTTTTTGTCTTCTTGGGAGCTGCTGAATGTTTTCTTCTCTCATCAATGGCCTATGAT CGCTACGTAGCTATCTGCAGTCCTCTACGTTAC…
589	OR8H2	olfactory receptor, family 8, subfamily H, member 2	Intact gene	http://www.ncbi.nlm.nih.gov/gene/390151	11q12.1	Location: 11q11 in HGNC	ATGATGGGTAGAAGGAATAACACAAATGTGGCTGACTTCATCCTTATGGGACTGACACTT TCTGAAGAGATCCAGATGGCTCTGTTTATGCTATTTCTCCTGATATACCTAATTACTATG CTGGGGAATGTGGGGATGATATTGATAATCCGCCTGGACCTCCAGCTTCACACTCCCATG TATTTTTTCCTTACTCACCTGTCATTTATTGACCTCAGTTACTCAACTGTCGTCACACCT AAAACCTTAGCGAACTTACTGACTTCCAACTATATTTCCTTTACGGGCTGCTTTGCCCAG ATGTTCTTTTTTGCCTTCTTGGGTACTGCTGAATGTTACCTTCTCTCCTCAATGGCCCAT GATCGCTATGCAGCGATCTGCAGTCCTCTACAC…
590	OR8H3	olfactory receptor, family 8, subfamily H, member 3	Intact gene	http://www.ncbi.nlm.nih.gov/gene/390152	11q12.1	Location: 11q11 in HGNC	ATGATGGGTAGAAGGAATGACACAAATGTGGCTGACTTCATCCTTACGGGACTGTCAGAC TCTGAAGAGGTCCAGATGGCTCTGTTTATGCTATTTCTCCTCATATACCTAATTACTATG CTGGGGAATGTGGGGATGCTATTGATAATCCGCCTGGACCTCCAGCTTCACACTCCCATG TATTTTTTCCTTACTCACCTGTCATTTATTGACCTCAGTTACTCAACTGTCGTCACACCT AAAACCTTAGCGAACTTACTGACTTCCAACTATATTTCCTTCACGGGCTGCTTTGCCCAG ATGTTCTGTTTTGTCTTCTTGGGTACTGCTGAATGTTATCTTCTCTCCTCAATGGCCTAT GATCGCTATGCAGCGATCTGCAGTCCTCTACAC…
591	OR8I1P	olfactory receptor, family 8, subfamily I, member 1 pseudogene	Pseudogene	http://www.ncbi.nlm.nih.gov/gene?term=OR8I1P	11q12.1		TTGATATAAACAGCTGGCAGCAATTTCACTGAGGTGACTGTCTTCATCCTCTCTGGATAT GCAAATCACCCTGAATTACAAGTCAGTTTTTTCTTGATGTTTCTCTTCATTTATCTATTC ACTATTTTGGGAAACCTGGGACTGATCATGTTAATCAGAATGGATTCTCAGCTTCACACC CCTATGTACTTTTTCCTCAGCAATTTAGCATTCATTGACATATTTTACTCCTCTTCCGTA ACACCTAAGACATTGGCGAATTTCCAATCCAATCAGAGATCCATCTCCTTTGTTGGCTGC TTTGTTCAAATGTACTTTTCTGTTGGATTGGTGTGTACTGAGTGTTTCCTGCTGGGATCA ATGGCCTATGATTGCTATGTAGCAATCTGGAAT…
592	OR8I2	olfactory receptor, family 8, subfamily I, member 2	Intact gene	http://www.ncbi.nlm.nih.gov/gene/120586	11q12.1	Location: 11q11 in HGNC	ATGGCTGGCAACAATTTCACTGAGGTTACCGTCTTCATCCTCTCTGGATTTGCAAATCAC CCTGAATTACAAGTCAGTCTTTTCTTGATGTTTCTCTTCATTTATCTATTCACTGTTTTG GGAAACCTGGGACTGATCACGTTAATCAGAATGGATTCTCAGCTTCACACCCCTATGTAC TTTTTCCTGAGCAATTTAGCATTTATTGACATATTTTACTCCTCTACTGTAACACCTAAG GCATTGGTGAATTTCCAATCCAATCGGAGATCCATCTCCTTTGTTGGCTGCTTTGTTCAA ATGTACTTTTTTGTTGGATTGGTGTGTTGTGAGTGTTTCCTTCTGGGATCAATGGCCTAC AATCGCTACATAGCAATCTGCAATCCCTTACTG…
593	OR8I4P	olfactory receptor, family 8, subfamily I, member 4 pseudogene	Pseudogene	http://www.ncbi.nlm.nih.gov/gene/120586	11q12.1		TCTTTGATGACCCAGGCACAGGTGGCATCTGTATTCTATACGATTGTCATTCCCATGCTG AATCCACTCATCTACAGTCTGAGGAACAAAGATGTGAAAAATGCTCTTCTGAGAGTCATA CATAGAAAACTTTTTCCATGA
594	OR8J1	olfactory receptor, family 8, subfamily J, member 1	Intact gene	http://www.ncbi.nlm.nih.gov/gene/219477	11q12.1	Location: 11q11 in HGNC	ATGGCTCCTGAAAATTTCACCAGAGTCACTGAGTTTATTCTTACAGGTGTCTCTAGCTGT CCAGAGCTCCAGATTCCCCTCTTCCTGGTCTTTCTGGTGCTCTATGGGCTGACCATGGCA GGGAACCTGGGCATCATCACCCTCACCAGTGTTGACTCTCGACTTCAAACCCCCATGTAC TTTTTCCTGCAACATCTGGCTCTCATTAATCTTGGTAACTCTACTGTCATTGCCCCTAAA ATGCTGATTAACTTTTTAGTAAAGAAGAAAACTACCTCATTCTATGAATGTGCCACCCAA CTGGGAGGGTTCTTGTTCTTTATTGTATCGGAGGTAATCATGCTGGCTTTGATGGCCTAT GACCGCTATGTGGCTATTTGTAACCCTCTGCTG…
595	OR8J2	olfactory receptor, family 8, subfamily J, member 2	Intact gene	http://www.ncbi.nlm.nih.gov/gene?term=OR8J2	11q12.1	Not found in HORDE	AATGAAATATTTAACAACCTAGCATCTAACAGAAACATCAATGTTATCATCAATTGATTTCTTTCAACTT TTTCAGGTAAAAGATGAAGCCAACAATACAAATGGCTTCAGGAAATCTCACATGGGTGACGGAGTTCATT CTTGTGGGAGTCTCAGATGATCCGGAGCTCCAGATTCCCCTCTTCCTGGTCTTCCTGGTGCTCTATTTGC TGACCGTGGCAGGGAACCTGGGCATCATCACCCTCACCAGTGTTGACCCTCAACTTCAAACCCCCATGTA CTTTTTCCTCTGACACTTGGCTATTATTAATCTTTGCAATTCTACTGTCGTTGCCCCTAAAATGCTGGTT AACTTCCTGGTTACCAAGAAAACCATATCATACTATGGATGTGC…
596	OR8J3	olfactory receptor, family 8, subfamily J, member 3	Intact gene	http://www.ncbi.nlm.nih.gov/gene/81168			ATGGCTCCTGAAAATTTCACCAGGGTCACTGAGTTTATTCTCACAGGTGTCTCTAGCTGT CCAGAGCTCCAGATTCCCCTCTTCCTGGTCTTCCTAGTGCTCTATGTGCTGACCATGGCA GGGAACCTGGGCATCATCACCCTCACCAGTGTTGACTCTCGACTTCAAAACCCCATGTAC TTTTTCCTGAGACATCTAGCTATCATCAATCTTGGCAACTCTACTGTCATTGCCCCTAAA ATGCTGATGAACTTTTTAGTAAAGAAGAAAACTACCTCATTCTATGAATGTGCCACCCAA CTGGGAGGGTTCTTGTTCTTTATTGTATCGGAGGTAATGATGCTGGCTGTGATGGCCTAT GACCGCTATGTGGCCATTTGTAACCCTCTGCTC…
597	OR8K1	olfactory receptor, family 8, subfamily K, member 1	Intact gene	http://www.ncbi.nlm.nih.gov/gene/390157	11q12.1	Location: 11q11 in HGNC	ATGAATCATGTGGTAAAACACAATCACACGGCAGTGACCAAGGTGACTGAATTTATTCTC ATGGGGATTACAGACAACCCTGGGCTGCAGGCTCCACTGTTTGGACTCTTCCTCATCATA TATCTGGTCACAGTGATAGGCAATCTGGGCATGGTTATCTTGACCTACTTGGACTCCAAG CTACACACCCCCATGTACTTTTTCCTTAGACATTTGTCAATCACTGATCTTGGTTACTCC ACTGTCATTGCCCCGAAGATGTTAGTAAACTTCATAGTGCACAAAAACACAATTTCTTAC AATTGGTATGCCACTCAGCTAGCATTCTTTGAGATTTTCATCATCTCTGAGCTCTTTATT CTATCAGCAATGGCCTATGATCGCTACGTAGCC…
598	OR8K2P	olfactory receptor, family 8, subfamily K, member 2 pseudogene	Pseudogene	http://www.ncbi.nlm.nih.gov/gene?term=OR8K2P	11q12.1		ACACCTTTTGTCTACAAATGTTATAATTTGTTTAGATGACATTACATAAAATCTTTTAACAACTGTTCTG TTTCTTCCTGGAAGAGATAACTGGACTAAATGGGCCAAAAGAATCTAACAGTGCTTACTGAATTAATTCT GATGGAAATCACAAGGCGGCTTGAGCTGCAGCTCTCCCTTTTTTGGGTCTTCCTCATCATCTGCACATTC ACAGTGGTGAGCAAAGAGTGCATAATCATTTTGAACAATGTGGACTTGGGTCTACACAACATTTGTGTAT TTTTTAAATCAGGTACCTGAATTTTATTAATCTTGGTAATTCTATGGTCATTTATCCCAAGATACTGGTA AACTTTGTTGTGGCTCAAAATGCCATTCCCTGTTATGCATGTAC…
599	OR8K3	olfactory receptor, family 8, subfamily K, member 3	Intact gene	http://www.ncbi.nlm.nih.gov/gene/219473	11q12.1	Location: 11q11 in HGNC	ATGGAACAACACAATCTAACAACGGTGAATGAATTCATTCTTACGGGAATCACAGATATC GCTGAGCTGCAGGCACCATTATTTGCATTGTTCCTCATGATCTATGTGATCTCAGTGATG GGCAATTTGGGCATGATTGTCCTCACCAAGTTGGACTCCAGGTTGCAAACCCCTATGTAC TTTTTTCTCAGACATCTGGCTTTCATGGATCTTGGTTATTCAACAACTGTGGGACCCAAA ATGTTAGTAAATTTTGTTGTGGATAAGAATATAATTTCTTATTATTTTTGTGCAACACAG CTAGCTTTCTTTCTTGTGTTCATTGGTAGTGAACTTTTTATTCTCTCAGCCATGTCCTAC GACCTCTATGTGGCCATCTGTAACCCTCTGCTA…
600	OR8K4P	olfactory receptor, family 8, subfamily K, member 4 pseudogene	Pseudogene	http://www.ncbi.nlm.nih.gov/gene?term=OR8K4P	11q12.1		AGCTTAACTTCTTGTGATGTCTCCCTCATCACCTACCTGATCACAGTGATGAGCAACCTG GGCATGAATATTTTGACCAAACTAGACTCCCACCTATACACACCTGTTGTATATTTTTTA ATCAAACACATATTTTTCATTGATTTTTACAATTGTATTGTTATTTACACCAATAAAATG TTAAATTTTGTTGTGGATCAGAATAACATTTCCTATTATGCATGTGCCACACATATGACT TTCTTATGTTCATTATCACTGAACTTTTAATCTTGGTAAGCATGGCCTATGATTGCTATG TGGTGAACTCCAACCCTTTGTTTTACATTGTTATCATGTGTCTGTGACTGTAACATGTGC TGATGAGCATTCCATACCTCTGTAATACATTTC…
601	OR8K5	olfactory receptor, family 8, subfamily K, member 5	Intact gene	http://www.ncbi.nlm.nih.gov/gene/219453	11q12.1		ATGGGCCAACACAATCTAACAGTGCTAACTGAATTCATTCTGATGGAACTCACAAGGCGGCCTGAGCTGC AGATTCCCCTTTTTGGAGTCTTCCTCGTCATCTACCTAATCACAGTGGTGGGCAACCTAACTATGATCAT TTTGACCAAACTGGACTCCCACTTACATACACCTATGTACTTTTCTATCAGACATTTGGCTTTTGTTGAT CTTGGTAATTCTACTGTCATTTGTCCCAAGGTGCTGGCAAATTTTGTTGTGGATCGAAATACTATTTCCT ATTATGCATGTGCTGCACAGCTGGCATTCTTCCTTATGTTCATTATCAGTGAATTTTTCATCCTGTCAGC CATGGCCTATGACCGCTATGTGGCCATTTGTAACCCTCTGCTCT…
602	OR8L1P	olfactory receptor, family 8, subfamily L, member 1 pseudogene	Pseudogene	http://www.ncbi.nlm.nih.gov/gene?term=OR8L1P	11q12.1		ATGAAATACTTCTACACATATTTCATGGCCAAAACCAATAATTCAGAAGTTACTGAATTC ATCCTCTTGGGACTCACAGACAATCCAGAGCTCCAAGCCCTTTTTTAGGGGGATCTTTCT AGTGATCAATTTAAGTAGTGTCATGGGTAGCCTTGGGTTAATTATGCTAATTCATATCAG TCCTCAGCTTCACACAGCTATGTATTTTTTTCTCAGCCACGTAGCTTTTGTTTATTTTTG CTACACCTCCTCTATCACCCCTAACAGCCTAGTGAACCTCCTCCAAGAAACTAAAAGAAT ATCCTTACCTACTTGTGCCTCTCAGTTGCATTGCTTTATCATGTTTGTGGTTTGTGACAT GTATGTGCTCTCAGCCATGGCATATGACAGGTA…
603	OR8Q1P	olfactory receptor, family 8, subfamily Q, member 1 pseudogene	Pseudogene	http://www.ncbi.nlm.nih.gov/gene?term=OR8Q1P	11q24.2		ATGGCAGCAGAAAGTCACTCTACGGTGACAGAGTTCATTCTCAGGAAAAAGCCAGCAAGG GCTCCAGCTCCCCCTCTTCTAGGGATCTGTTTGAAAACCGTAGTGGGGGCCCTCATCTTG ATCACTCTAGTTTTCCTTAATTCTCAGCTTCACCCTCCCATGTACTACGTCATCAGAAAT TTATCATTTATGGATCACTGCAATTGCTCTATTAGTACCCCTAAAATACTGGTGAAGTTT GTGTTAGAGAAGACCATCATCTCCTATGAGGACGGCATGTCACAGCTTTGTAGTGCTTCG TGTTTATATTGTCATGGCCAAGCGTAACATGCGGACCAGCAACTGCTGTCATCACATTTC ATCAAGTCAGCTCCCTGCTGGTAGTTGTAGTAT…
604	OR8R1P	olfactory receptor, family 8, subfamily R, member 1 pseudogene	Pseudogene	http://www.ncbi.nlm.nih.gov/gene?term=OR8R1P	11q13.4		TCGCAGCTTTTCTTTCTCTTTATTGTCCTCTCTATAAATACCACGTGTTGATGTTCATAG CCTGTGGTTGCTTTGTGGCCATCTACAATCCATCATTGCATGAGGTCACCATGTCTCCTC AGGTGAGAGAGAGAGAGAGACTGGATTTGCTGGAACCACTCCCACACAGGGCACATACTT AGGCCGACCTTTTGTAGTATTGATGTCATCAACCATCATCTTATGACAGCCTCTTGGTCC TCTAAGTTTCTTGTACCAGCACCTGTGCCAATGAAGTAGTGGTTTTCACTGTGGTGGGTA TTAATAGTACAGTATCCAGTCTTTGCTTCTCTTACTTTCATTTAACTTGCTCAAGGCAAA CTAAAACCTTTCAGCACCTGCAGCTTTCACGTC…
605	OR8S1	olfactory receptor, family 8, subfamily S, member 1	Intact gene	http://www.ncbi.nlm.nih.gov/gene/341568	12q13.11		ATGGCCTTGGGGAATCACAGCACCATCACCGAGTTCCTCCTCCTTGGGCTGTCTGCCGAC CCCAACATCCGGGCTCTGCTCTTTGTGCTGTTCCTGGGGATTTACCTCCTGACCATAATG GAAAACCTGATGCTGCTGCTCATGATCAGGGCTGATTCTTGTCTCCATAAGCCCATGTAT TTCTTCCTGAGTCACCTCTCTTTTGTTGATCTCTGCTTCTCTTCAGTCATTGTGCCCAAG ATGCTGGAGAACCTCCTGTCACAGAGGAAAACCATTTCAGTAGAGGGCTGCCTGGCTCAG GTCTTCTTTGTGTTTGTCACTGCAGGGACTGAAGCCTGCCTTCTCTCAGGGATGGCCTAT GACCGCCATGCTGCCATCTGCCGCCCACTACTT…
606	OR8S21P	olfactory receptor, family 8, subfamily S, member 21 pseudogene	Pseudogene	http://www.ncbi.nlm.nih.gov/gene?term=OR8S21P	12q13.11	Not found in HORDE	AAATACTGTGCAGAAAGATTTAAGACTCAGAGGAAATAGGGAAGCAGAAAATGAAGTTTTAAAACATTTA TTTTATTCCAAGGGAAAGTTTTCTGTTTGATTCTGAGGAACCACAGCATTATCTCCGAGTTCATCCTTCT TGGGGTGTCTACTAACAGCCATATTCAGGCTCTGCTATTTGTGCTGTTCCTGGGAGTTTACTTCCTGGCC CTGATAGAGAATTTGGTAATGCCACTGGTGATCAGAACTGATTCCACCTCTGCATACCCATGCACTTCTT TCTGGGATGTATTTGTTCATTTTTCTGCTGTCACATAATACCATAGATTGGGTAATTTATGAAGAAAAAA ATTTATTTGACTCATGATTGTGGAGGCTGGGAATCCAA
607	OR8T1P	olfactory receptor, family 8, subfamily T, member 1 pseudogene	Pseudogene	http://www.ncbi.nlm.nih.gov/gene?term=OR8T1P	12q13.2		ATGAGAAACCGCAGTGTTGTCCCTGAGTTTGTCCTCCTCGGGCTGTCAGCTGGCCCCCAG ACCCAGACTCTGCTCTTTGTGCTGTTCGTGGTGATTTGCCTCCTGACTGTGATGGGAAAC CTGCTGCTGCTGGTGGTGATTAATGCTGATTCTTGCCTCCACACACCCATGTACTTCTTC CTGGGACAATTGTCCTTCTTGGATCTCTGCCATTCCTCTGTCACTGCACCTAAGCTGTTG GAGAACCTCCTGTCTGAGAAGAAAACCATCTCAGTAGAGGGCTGCATGGCTTAGGTCTTC TTTGTGTTTGCCACTGGGGGCACTGAATCCTCCCTGCTTGCTGTGATGGCCTATGACCGC TATGTTGCCATCAGCTCTCCTTTGCTCTATGGC…
608	OR8U1	olfactory receptor, family 8, subfamily U, member 1	Intact gene	http://www.ncbi.nlm.nih.gov/gene/219417	11q12.1	Location: 11q11 in HGNC	ATGGCCAGAAAAGATATGGCTCACATCAATTGCACCCAGGCGACAGAGTTTATTCTTGTG GGCCTCACAGACCATCAGGAGTTGAAGATGCCCCTCTTTGTGCTATTCTTATCCATCTAC CTCTTCACAGTGGTAGGCAACTTGGGTTTGATCCTACTCATTAGAGCGGATACAAGTCTC AACACACCAATGTACTTCTTTCTTAGCAACCTAGCTTTTGTGGATTTCTGTTACTCTTCT GTCATTACACCCAAAATGCTTGGGAATTTCTTGTACAAACAAAATGTTATATCCTTTGAT GCATGTGCTACTCAACTGGGCTGCTTTCTCACCTTCATGATATCAGAATCCTTGCTACTG GCTTCCATGGCCTATGACCGATATGTGGCCATT…
609	OR8U8	olfactory receptor, family 8, subfamily U, member 8	Intact gene	http://www.ncbi.nlm.nih.gov/gene?term=OR8U8	11q11		ATGGCTCACATCAATTGCACCCAGGCGACAGAGTTTATTCTTGTGGGCCTCACAGACCAT CAGGAGTTGAAGATGCCCCTCTTTGTGCTATTCTTATCCATCTACCTCTTCACAGTGGTA GGCAACTTGGGTTTGATCCTACTCATTAGAGCGGATACAAGTCTCAACACACCAATGTAC TTCTTTCTTAGCAACCTAGCTTTTGTGGATTTCTGTTACTCTTCTGTCATTACACCCAAA ATGCTTGGGAATTTCTTGTACAAACAAAATGTTATATCCTTTGATGCATGTGCTACTCAA CTGGGCTGCTTTCTCACCTTCATGATATCAGAATCCTTGCTACTGGCTTCCATGGCCTAT GACCGATATGTGGCCATTTGTAACCCTCTATTG…
610	OR8U9	olfactory receptor, family 8, subfamily U, member 9	Intact gene	http://www.ncbi.nlm.nih.gov/gene?term=OR8U9	11q1		ATGACTCAGATCAATTGCACCCAGGTGACAGAGTTTATTCTTGTGGGCCTCACAGATCGT CAGGAGTTGAAGATGCCCCTCTTTGTGCTATTCTTATCTATCTATCTTTTCACAGTAGTA GGCAATCTGGGTTTGATCCTACTCATTAGAACAGATGAAAAACTCAACACACCAATGTAC TTCTTTCTTAGCAACCTAGCTTTTGTGGATTTCTGTTACTCTTCTGTCATTACACCCAAA ATGCTTGGGAATTTCTTATATAAACAAAATAGTATTTCGTTCAATGCATGTGCTGCTCAG TTAGGCTGTTTCCTGGCCTTCATGACGGCTGAGTGCTTGCTACTGGCTTCCATGGCCTAT GACCGATATGTGGCCATTTGTAACCCTCTGATG…
611	OR8V1P	olfactory receptor, family 8, subfamily V, member 1 pseudogene	Pseudogene	http://www.ncbi.nlm.nih.gov/gene?term=OR8V1P	11q		ATGGACAAACACAATCTGACAGTAGTGAATGAATTCATTCTAATGGGAATCACGGACATC TCTGAGCTGCAGGCTCCATTATTTGGGTTCTCCCTCATTGTATACATGTTGTCAGTGGTG GGTAACTTAGGCTTGATCATCCTCACAAAGATAGATTCTAGGCTTCAAACACCCATGTAC TTTTTCCTAAGGCATCTGGCTTTCATTGATCTTGGTTATTCAACAGCAGTGGGACCCAAA ATGCTAGTAAACTTTGTTGTAGATCAACATATAATCTCCTATAATTAGTGTGCTACCCAA CTCACTTTCTTCAGTATATTTATCAGTAGTGAAATTTTCATTCTGTCAGCAATGGCCTAT GAACGCTATGTGGCCATTTGTAACCCTCTGCTC…
612	OR8X1P	olfactory receptor, family 8, subfamily X, member 1 pseudogene	Pseudogene	http://www.ncbi.nlm.nih.gov/gene?term=OR8X1P	11q24.2		ATGGCAGTGGAAAATAACTCTTCGGTGACTGAATTTATCCTTGTGAGATTAACAAACTCC CGCTGCCCCAGTGTTTTATTCTTAATGTGGTCCCTGTGGGGAGAATTTGAACATAATTTT ATGTCCCTAAATTCTCACCTTCATACCCCCACACACTTTTTCCTCTTCACGCTATCCTTC ATTGATGTCTGCTATTCATTTGTCTGTACCACAAAAATTCCAATGGGCTTTATCTCAGAG AGGAACATCATCTCCTTTGTGGGATGGCCAACGTAGCTATATTTCTTTTGCATCTTTGTC AAAGAACCTAAAAATGGGGTCATTGTGGGAATAATGTTCTCAGCCAAGATGCTTGTAGCC GAGAGATAATGGACTAGTCGTTGATGTGAAACT…
613	OR9A1P	olfactory receptor, family 9, subfamily A, member 1 pseudogene	Pseudogene	http://www.ncbi.nlm.nih.gov/gene?term=OR9A1P	7q34		ATGTTGGGGAATTACTCTAGCGCCACTGAATTTTTTCTCTTAGGCTTCCCTGGCTCCCAA GAAGTATGCCGTATCCTATTTGCGACCTTCTTCCTCTTGTATGCAGTGACAGTGATGGGA AACGTGGTCATCATCATCACTGTCTGTGTTGATAAATGTCTGCAGTCCCCCATTTATTTT TTCCTGGGCCACCTCTGTGTCCTGGAGATCCTGATCACATCCACCGCTGTCCCTTTTATG CTCTGGGGGTTGCTGCTTCCAAGCACCCAGATCATGTCTTTGACAGCCTGTGCTGCACAG CTATATTTATACCTTTCTTTGGGTACCTTGGAGTTGGCATTAATGGGAGTGATGGCTGTG GACCGTTATGTGGCTGTGTGTAACCCTTTGAGG…
614	OR9A2	olfactory receptor, family 9, subfamily A, member 2	Intact gene	http://www.ncbi.nlm.nih.gov/gene/135924	7q34		ATGATGGACAACCACTCTAGTGCCACTGAATTCCACCTTCTAGGCTTCCCTGGGTCCCAA GGACTACACCACATTCTTTTTGCTATATTCTTTTTCTTCTATTTAGTGACATTAATGGGA AACACGGTCATCATTGTGATTGTCTGTGTGGATAAACGTCTGCAGTCCCCCATGTATTTC TTCCTCAGCCACCTCTCTACCCTGGAGATCCTGGTCACAACCATAATTGTCCCCATGATG CTTTGGGGATTGCTCTTCCTGGGATGCAGACAGTATCTTTCTCTACATGTATCGCTCAAC TTTTCCTGTGGGACCATGGAGTTTGCATTACTTGGAGTGATGGCTGTGGACCGTTATGTG GCTGTGTGTAACCCTTTGAGGTACAACATCATT…
615	OR9A3P	olfactory receptor, family 9, subfamily A, member 3 pseudogene	Pseudogene	http://www.ncbi.nlm.nih.gov/gene/392106	7q34		ATGTTGGGGAATTACTCTAGCGCCACTGAATTTTTTCTCTTAGGCTTCCCTGGCTCCCAA GAAGTACGCCGTATCCTTTTTGTGAACTTCTTCTTCTTGTACGCAGTGACAGTGATGGGA AACACGGTCATCATCGTCACTGTCTGTGTTGATAAACATCTGCAGTCCCCCATGTATTTT TTCCTGGGCCACCTCTGTGTCCTGGAGATCCTGATCACATCCACCGCTGCCCCTTTTATG CTGGGGGGTTGCTGCTTCCAAGCACCCAGATCATGTCTTTGACAGCCTGTGCTGCACAGC TATATACCTTTCTTTGGGTACCTCGGAGTTGGCATTAATGGGAGTGATGGCTGTGGACCA TTATGTGGCTGTGTGTAACCCTTTGAGGTACAA…
616	OR9A4	olfactory receptor, family 9, subfamily A, member 4	Intact gene	http://www.ncbi.nlm.nih.gov/gene/130075	7q34		ATGTTGATGAATTACTCTAGTGCCACTGAATTTTATCTCCTTGGCTTCCCTGGCTCTGAA GAACTACATCATATCCTTTTTGCTATATTCTTCTTTTTCTACTTGGTGACATTAATGGGA AACACAGTCATCATCATGATTGTCTGTGTGGATAAACGTCTGCAGTCCCCCATGTATTTC TTCCTCGGCCACCTCTCTGCCCTGGAGATCCTGGTCACAACCATAATCGTCCCCGTGATG CTTTGGGGATTGCTGCTCCCTGGGATGCAGACAATATATTTGTCTGCCTGTGTTGTCCAG CTCTTCTTGTACCTTGCTGTGGGGACAACAGAGTTCGCATTACTTGGAGCAATGGCTGTG GACCGTTATGTGGCTGTCTGTAACCCTCTGAGG…
617	OR9G1	olfactory receptor, family 9, subfamily G, member 1	Intact gene	http://www.ncbi.nlm.nih.gov/gene/390174	11q12.1	Location: 11q11 in HGNC	ATGCAGAGGAGCAATCATACAGTGACTGAGTTTATACTGCTGGGCTTCACCACAGACCCA GGAATGCAGCTGGGCCTCTTCGTGGTGTTCCTGGGCGTGTACTCTCTCACTGTGGTAGGA AATAGCACCCTCATCGTGTTGATCTGTAATGACTCCTGCCTCCACACACCCATGTATTTT TTCACTGGAAATCTGTCGTTTCTGGATCTCTGGTATTCTTCTGTCTACACCCCAAAGATC CTAGTGACCTGCATCTCTGAAGACAAAAGCATCTCCTTTGCTGGCTGCCTGTGTCAGTTC TTCTTCTCTGCAGGGCTGGCCTATAGTGAGTGCTACCTGCTGGCTGCCGTGGCTTATGAC CGCTACGTGGCCATCTCCAAGCCCCTGCTTTAT…
618	OR9G2P	olfactory receptor, family 9, subfamily G, member 2 pseudogene	Pseudogene	http://www.ncbi.nlm.nih.gov/gene?term=OR9G2P	11q12.1		TACTCCAAAGAAATTATAGAATAATGTACTTCCAATGATATTATAAAATGTGGTTAGCAT AATAAGATTACTTTTTTTACTGTTTATCCTTTTAGAGTTCACAGAAGATTTGGGGTTACA GCAAGTGCTCTTTTTCATCTTTCTCATCATTTATGTCATCAGCCTCTCAGGCAACATCAT TCTGAATTCTCTCATCTGTGCTGATTCTTGGCCCTACACACCCATGTATTTCTTCACTGG AAACCGGTTCCTTCTGGATCTCTGGTATTCCTCTGTCCACATCCCCGATATCCTGCTGAC TTGCATTTCTGATGACAAAACCATCTCCTTTCCTGGCTGCCTTGCTCAGTTCTTCTCTGC TGTGTTGGCCTAAAATGAGTGCTATATGATGGC…
619	OR9G3P	olfactory receptor, family 9, subfamily G, member 3 pseudogene	Pseudogene	http://www.ncbi.nlm.nih.gov/gene?term=OR9G3P	11q12.1		ATGCAGAGGAGCAATCACACAGTGACTGAGTTCATCCTGCTGGGCTTCACCACAGATCCA GGGATGCAACTGGGCCTCTTTGTGGTGTTCCTGGGTGTGTACTGTCTGACTGTGGTAGGA AGTAGCACCCTCATCGTGTTGATCTGTAATGACTCCCACCTACACACACCCATGTATTTT GTCATTGGAAATCTGTCATTTCTGGATCTCTGGTATTCTTCTGTCTACACCCCAAAGATC CTAGTGACCTGCATCTCTGAAGACAAAAGCATCTCCTTTGCTGGCTGCCTGTGTCAGTTC TTCTCTGCCAGGCTGGCCTATAGTGAGTGCTACCTACTGGCTGCCATGGCTTATGACCAC TACGTGGCCATCTCCAAGCCCCTGCTTTATGCT…
620	OR9G4	olfactory receptor, family 9, subfamily G, member 4	Intact gene	http://www.ncbi.nlm.nih.gov/gene/283189	11q12.1	Location: 11q11 in HGNC	ATGGAAGTGGGAAATTGCACCATCCTGACTGAATTCATCTTGTTGGGTTTCTCAGCAGAT TCCCAGTGGCAGCCGATTCTATTTGGAGTGTTTCTGATGCTCTATTTGATAACCTTGTCA GGAAACATGACCTTGGTTATCTTAATCCGAACTGATTCCCACTTGCATACACCTATGTAC TTTTTCATTGGCAATCTGTCTTTTTTGGATTTCTGGTATACCTCTGTGTATACCCCCAAA ATCCTGGCCAGTTGTGTCTCAGAAGATAAGCGCATTTCCTTGGCTGGATGTGGGGCTCAG CTGTTTTTTTCCTGTGTTGTAGCCTACACTGAATGCTATCTCCTGGCAGCCATGGCATAT GACCGCCATGCAGCAATTTGTAACCCATTGCTT…
621	OR9G9	olfactory receptor, family 9, subfamily G, member 9	Intact gene	http://www.ncbi.nlm.nih.gov/gene/504191	11q11		ATGCAGAGGAGCAATCACACAGTGACTGAGTTTATACTGCTGGGCTTCACCACAGACCCA GGGATGCAGCTGGGCCTCTTCGTGGTGTTCCTGGGCGTGTACTCTCTCACTGTGGTAGGA AATAGCACCCTCATCGTGTTGATCTGTAATGACTCCCACCTCCACACACCCATGTATTTT GTCGTTGGAAATCTGTCGTTTCTGGATCTCTGGTATTCTTCTGTCTACACCCCAAAGATC CTAGTGATCTGCATCTCTGAAGACAAAAGCATCTCCTTTGCTGGCTGCCTGTGTCAGTTC TTCTTCTCTGCAGGGCTGGCCTATAGTGAGTGCTGCTTACTGGCTGCCATGGCTTATGAC CGCTACGTGGCCATCTCCAAGCCCCTGCTTTAT…
622	OR9H1P	olfactory receptor, family 9, subfamily H, member 1 pseudogene	Pseudogene	http://www.ncbi.nlm.nih.gov/gene?term=OR9H1P	1q44		ATGGTGAATTTTACACATGTCTCAGAATTTGTTCTACTTGGGTTCCAAGGGGGTCCCGGG ATGCAGGCTATGCTATTTCTGATTTTTCTGATCCTGTATGGCATAGCTGTGGTGGGAAAC CTTGGCATGATTGTAATTATCTGGGTAGATGCACACCTCCACACCCCAATGTATGCCTTC CTGCAAAGCCTTTCATTGTTGGACATCTGCTATTCCTCCACAATTGCACCCAGGGCTCTG GCGAACTCCATGCAAGAGGACCACACAATTTCCTTTGGCGGATGTGCTGCTCAGTTCTTT TTCTTGTCTCTCTTTGGTATCACAGAGGCTTTCCTCCTGGCTGCCATGGCCTATGACCGC TTCATCGCCATCTGCAACCCTCTTCTGTACTCT…
623	OR9I1	olfactory receptor, family 9, subfamily I, member 1	Intact gene	http://www.ncbi.nlm.nih.gov/gene/219954	11q12.1		ATGGCCAAGAATAATCTCACCAGAGTAACCGAATTCATTCTCATGGGCTTTATGGACCAC CCCAAATTGGAGATTCCCCTCTTTCTGGTGTTTCTGAGTTTCTACCTAGTCACCCTTCTT GGGAATGTGGGGATGATTATGTTAATCCAAGTAGATGTCAAACTCTACACCCCAATGTAC TTCTTCCTGAGCCACCTCTCCCTGCTGGATGCCTGTTACACCTCAGTCATCACCCCTCAG ATCCTAGCCACATTGGCCACAGGCAAAACGGTCATCTCCTACGGCCACTGTGCTGCCCAG TTCTTTTTATTCACCATCTGTGCAGGCACAGAGTGCTTTCTGCTGGCAGTGATGGCCTAT GATCGCTATGCTGCCATTCGCAACCCACTGCTC…
624	OR9I2P	olfactory receptor, family 9, subfamily I, member 2 pseudogene	Pseudogene	http://www.ncbi.nlm.nih.gov/gene?term=OR9I2P	11q12.1		TTAATGAGACTTTATTATTATTATTTTTTAATTTCAGTGGATAACGTTGGCTTCATGGCA GAGAGTGGCACCACGGTGACAGAATTTTTTCTGAGGGGGTTCCGGTTGAAGGCAGAGCTG CAGATAGGTCTCTTCTTTGTGTTTCTGGTCATTTTTCTCATCACCATGGGGGGCAACCTG GGCATGATTGTGCTAATTTAATTCAGACTGACCCTCGGCTCCAGACTCCCATGTACTTCT TCCTCAGTCATCTTTCCTTCCTGGACATTTGCTACTCTTCTGTTATTGGTCCTCAGTTGC TTGAGACTTTGGGACTGATAAGATGATCATCACCTATGAGCGCTGTGCCAGCCAATTCTT CTTTTTCACACTCTGTGCTAGCATTGAGTGTTT…
625	OR9I3P	olfactory receptor, family 9, subfamily I, member 3 pseudogene	Pseudogene	http://www.ncbi.nlm.nih.gov/gene?term=OR9I3P	11q12.1		ATGGCCAAAAGAAATCTCAGCACTGTGACAGAGTTCATTCTTGTAGTCTTCACAGATCAC CCTGAACTGGCAGTTCCACTCTTCCTAGTGTTTCTCAGTTTCTATCTTGTCACTTTTCTG GGGAATGGGGGGATGATCATTCTAATCCAAGTGGATGCCCAACTCCACACCCCCGTGTAC TTCTTCCTGAGCCACCTTGCTTTCCTGGATGCCTGCTGTGCCTCAGTAATCACCCCTCAG ATTCTGGCCACACTGGCCACAGACAAGACAGTTATCTCCTATGGCTGCCGTGCTGTGCAG TTCTCTTTCTTCACCATATGTGCAGGCACAGAGTGTTACCTGCTGTCAGTGATGGCCTAT GACCGCTTTGTTGCCATTAGCAATCCACTGCAC…
626	OR9K1P	olfactory receptor, family 9, subfamily K, member 1 pseudogene	Pseudogene	http://www.ncbi.nlm.nih.gov/gene/121360	12q13.2		ATGGGTGACAAGGGAACAGGCAACCATTCAGATGTAACTGATTTCATTCTTGAAGGCTTC AGGGTCCGCCCAGAGTTCTACATTCTCCTCTTCTTCCTGTTCCTGCTGATCTATAGCATG GTTCTTTTGGGGAACATTAGTGTGATGACAATCATTGTAACTGATTCCCAGCTGAACACA CCAATGTATTTTTTTCTAGGCAACCTCTCCTTCATTGACGTCTCCTACTCCACTGTTATT GCTCCTAAAGCCATGGCCCACTTCCTGTCTGAAAAAAAGACAGTCTCTTTTGCAGGTTGT GTTGCCCAGTTATTCCTTTTTGCCCTGTTCATTGTAACAGAGGGGTTTGTCCTGGCAGCC ATGGCCTATGACCGCTTCAGTGCCATCTGCAAT…
627	OR9K2	olfactory receptor, family 9, subfamily K, member 2	Intact gene	http://www.ncbi.nlm.nih.gov/gene/441639	12q13.2		ATGGGTGACAGGGGAACAAGCAATCACTCAGAAATGACTGACTTCATTCTTGCAGGCTTC AGGGTACGCCCAGAGCTCCACATTCTCCTCTTCCTGCTATTTTTGTTTGTTTATGCCATG ATCCTTCTAGGGAATGTTGGGATGATGACCATTATTATGACTGATCCTCGGCTGAACACA CCAATGTATTTTTTCCTAGGCAATCTCTCCTTCATTGATCTTTTCTATTCATCTGTTATT GAACCCAAGGCTATGATCAACTTCTGGTCTGAAAACAAGTCTATCTCCTTTGCAGGCTGT GTGGCCCAGCTCTTTCTCTTTGCCCTCCTCATTGTGACTGAGGGATTTCTCCTGGCGGCC ATGGCTTATGACCGCTTTATTGCCATCTGCAAC…
628	OR9L1P	olfactory receptor, family 9, subfamily L, member 1 pseudogene	Pseudogene	http://www.ncbi.nlm.nih.gov/gene?term=OR9L1P	11q12.1	Location: 8 in HGNC	CAACTGAAAAGAATCTCATCTCTATGAATGGGTTTATGAACTTCACTGATTACCCAGAGT TGGAAATGCCCTTGTTCTTAGTGTTTCTCAGTTGCTTCCTGGCCATTATTTTGAGAAATA TGGAATGGGTCATTCTGACCCAAGTGAATGTGCATCTCTTCACCCTATATACTTCTTCCT AACAAATGTCACCCTTTGGGATACCTCAGTCATCATGCCTCAGATCCTGGCCATTCTGGC CACAGGCAAGACAACCATTTCCTATGGCCGCTAATAAAAGCAATGAGGTCCTTTTTCTTC ATTTGTGTAGGAACTTAGTGTTTCCTGCCAACAGCAATGACCATAAGCAGCCCACTGCCC CACACTACAAGCCATGAACTTCAAGACATGTTG…
629	OR9M1P	olfactory receptor, family 9, subfamily M, member 1, pseudogene	Pseudogene	http://www.ncbi.nlm.nih.gov/gene?term=OR9M1P	11q11		ATGGAGCTGGAGAATGGCACTGTGAAGACTGGGTTCTTTCTCCTGGGATTCAGCGACCAT CTGGAACTTCAGAGTCTCCTTTTTGCAGAATTTTTTTCCATCTACTCTGTTACTCTGATG GGGAACCTTGGAATGATTTTATTAATCACAATCAGTTCCCACTTGCACACTCCTATGTAC TTTTTCCTCTGTGTGTTGTCCTTCATAGATGCATGCTACTCTTCTGTCATTGCTCCCAAA TTACTTGTGAACTTGGTTTCTGAAAAGAAGACCATTTCTTACAATGGCTGTGTTGCACAG TTATATTTCTTCTGCTCTTTAGTTGACACAGAATCTTTCCTCTTGGCTGCCATGGCTTAA GACCGGTACATAGCAATCTGTAACCCGCTGCTC…
630	OR9N1P	olfactory receptor, family 9, subfamily N, member 1 pseudogene	Pseudogene	http://www.ncbi.nlm.nih.gov/gene?term=OR9N1P	7q34		CTCATTTTTTTTTTTTTTTGGCTCTTTCCATTTCACAAGGAGCAAATCCTCAGGACTAAA TATGTGGGAGTCACAGTGGTGTTACTGAATTTTGTCTCTTAGGCTTCCCTGGCTCCCAGT AAGTATGCCATTTGTTACCTTCTTCCTTTGTCAGTGATTGTAATAAGAAATTATGTAATC ATCATAGTATGTGTTGAGAAATGCCTGCTGTTCCTCCTATATTTATTCTATGGTGACCTC TCTGTCATGGAAATCCTTATCACATATACTGCTGTTCCCTTGATGCTCAGGGGTTGTTAC TTTCCATGATTCAAACAATACCTTTAATGACATGTGCTGTCCAACTCTATATGAACTTTT TTGGGGGTACACAAAATTTGCATTACTGGGAGT…
631	OR9P1P	olfactory receptor, family 9, subfamily P, member 1 pseudogene	Pseudogene	http://www.ncbi.nlm.nih.gov/gene?term=OR9P1P	7q35		GTTCATTCCTTAATAAATATGTAGCGTCAACTCGGTTAAATGATCATAACATAGATCAGG CTCCATAATCCAGGAGCATAATCCTAAATCTGTCCTTATTTCCTTTGGGATTAAAGGCAT GTGGAGCAATGTTAATTCTTGTTTCCTTTCTAGCCTTCCCAGAGAGAAAGAGCTAGGATT GAAACAGCGAGGGGAACTACTCTAGTGCCACTCAATTCTGTCTCCTGGGCTTCCCAGGCT TTGAGGAACTGCCCCATTTCCTTTTGGTTAACTTCTTCTTTCACTTGATGAGATTAATGG GAAATGCAGTCATTTACATGGTTGAATTGATGAAGTCTTCAGTCTCCCGGGGATTTCTTC CTCAGTCAACTCTTCATCTTTTCACACAGTCTA…
632	OR9Q1	olfactory receptor, family 9, subfamily Q, member 1	Intact gene	http://www.ncbi.nlm.nih.gov/gene/219956	11q12.1		ATGGCAGAGATGAACCTCACCTTGGTGACCGAGTTCCTCCTTATTGCATTCACTGAATAT CCTGAATGGGCACTCCCTCTCTTCCTCTTGTTTTTATTTATGTATCTCATCACCGTATTG GGGAACTTAGAGATGATTATTCTGATCCTCATGGATCACCAGCTCCACGCTCCAATGTAT TTCCTTCTGAGTCACCTCGCTTTCATGGACGTCTGCTACTCATCTATCACTGTCCCCCAG ATGCTGGCAGTGCTGCTGGAGCATGGGGCAGCTTTATCTTACACACGCTGTGCTGCTCAG TTCTTTCTGTTCACCTTCTTTGGTTCCATCGACTGCTACCTCTTGGCCCTCATGGCCTAT GACCGCTACTTGGCTGTGTGCCAGCCCCTGCTT…
633	OR9Q2	olfactory receptor, family 9, subfamily Q, member 2	Intact gene	http://www.ncbi.nlm.nih.gov/gene/219957	11q12.1		ATGGCTGAAAGGAATTACACCGTAGTGACGGAGTTCTTCCTTACTGCATTTACTGAACAT CTCCAGTGGAGGGTTCCTCTCTTCCTCATATTTTTGAGTTTCTATCTTGCCACTATGTTA GGGAACACAGGCATGATCCTCCTGATCCGTGGCGATCGTCGGCTCCACACCCCGATGTAC TTCTTCCTCAGCCACCTTTCCTTGGTGGACATCTGCTACTCGTCCGCCATCATCCCTCAG ATGCTGGCTGTGCTGTGGGAGCACGGCACAACCATCTCCCAGGCTCGCTGTGCAGCTCAG TTCTTCCTCTTCACCTTCTTTGCCTCCATCGACTGCTACCTTCTGGCCATCATGGCCTAT GACCGCTACACGGCCGTGTGCCAGCCCCTGCTT…
634	OR9R1P	olfactory receptor, family 9, subfamily R, member 1 pseudogene	Pseudogene	http://www.ncbi.nlm.nih.gov/gene?term=OR9R1P	12q13.2		ATGAAGAGCGAACTGAACAGGAATTACTCAGAGGTGACAGAGTTTATTCTGCTGGGATTC AGAACATCGCCAGAAGCACAGATTCTCTTATTCTTCCTGTTCTTGCTTATCTACATGGTC ATTGTGTTGAGAAATCTCAGCATGTTAGTTGTCATTGAAATAGACTCCAGACTTCACACA CCTGTGTATTTCTTTCTCAGAAATTTGTCCTATTTGGATCTCCGCTACTCCACAGTTATT GCTTCCAAAACTGACTACTTTATTTTCCAAGGAAAAGAAAATTTCTTACAATGGTTGAGC AACACAGTTGTTTTTCTTTGCTCTCTTTGTTGGGACTGAAGGTTTTTTTCTGGATATGAT GGCATATGATCGCTTCTCAGCTATTTGTTCACC…
635	OR9S24P	olfactory receptor, family 9, subfamily S, member 24 pseudogene	Pseudogene	http://www.ncbi.nlm.nih.gov/gene?term=OR9S24P	2q37.3		ATGTTCATAGATTAGAAAAAAGTAATATATTAAAATATAATATTTTATTTTATTTGTATT TCTGTTTTTTATTATACTCTAAGTTCTGGAATAGATGTGCAGAACATGCAGGTTTGTTAC ATAGGTATACACGTGCCATGGTGGTTTGCTGCATCCATCAACCCATCATCTACATTAGGT ATTTCTCCTAATTCTATCCCTCCCAGAGTCCCCCACCCCCCAAGAGGCCCACACACACAG TGGGTGATGTTCCCCTCCTTATGTCCATGTGTTCTCATTGTTCAACTCCCACTTATGAGT GGGAACATGTGGTGTTTGGTTTACTGTTCCTGTGTTAGTTTGCTGAGTGATGGTTTCCAG CTTCATTCATGTCCCTGCAAAGGACACGAACTC…
636	OR10A2	olfactory receptor, family 10, subfamily A, member 2	Intact gene	http://www.ncbi.nlm.nih.gov/gene/341276	11p15.4		ATGAGCTTCTCTTCCCTGCCTACTGAAATACAGTCATTACTCTTTCTGACATTTCTAACC ATCTACCTGGTCACCCTGATGGGAAACTGCCTCATCATTCTGGTTACCCTAGCTGACCCC ATGCTACACAGCCCCATGTACTTCTTCCTCAGAAACTTATCTTTCCTGGAGATTGGCTTC AACCTAGTCATTGTGCCCAAAATGCTGGGGACCCTGCTTGCCCAGGACACAACCATCTCC TTCCTTGGCTGTGCCACTCAGATGTATTTCTTCTTCTTCTTTGGAGTGGCTGAATGCTTC CTCCTGGCTACCATGGCATATGACCGCTATGTGGCCATCTGCAGTCCCTTGCACTACCCA GTCATCATGAACCAAAGGACTCGTGCCAAACTG…
637	OR10A3	olfactory receptor, family 10, subfamily A, member 3	Intact gene	http://www.ncbi.nlm.nih.gov/gene/26496	11p15.4		ATGAAAAGACAAAATCAAAGCTGTGTGGTTGAATTCATCCTCCTGGGCTTTTCTAACTTT CCTGAGCTCCAGGTGCAGCTCTTTGGGGTTTTCCTAGTTATTTATGTGGTGACCCTGATG GGAAATGCCATCATTACAGTCATCATCTCCTTAAACCAGAGCCTCCACGTTCCCATGTAC CTGTTCCTCCTGAACCTATCTGTGGTGGAGGTGAGTTTCAGTGCAGTCATTACGCCTGAA ATGCTGGTGGTGCTCTCTACTGAGAAAACTATGATTTCTTTTGTGGGCTGTTTTGCACAG ATGTATTTCATCCTTCTTTTTGGTGGGACTGAATGTTTTCTCCTGGGAGCGATGGCTTAT GACCGATTTGCTGCAATTTGCCATCCTCTGAAC…
638	OR10A4	olfactory receptor, family 10, subfamily A, member 4	Intact gene	http://www.ncbi.nlm.nih.gov/gene/283297	11p15.4		ATGCCCAGTGAAGTCCTGGGCAGAAGAATGATGTGGGAAAACTGGACAATTGTCAGTGAA TTTGTTCTCGTGAGCTTCTCAGCCCTGTCCACTGAGCTTCAGGCTCTACTGTTTCTCCTT TTCTTGACCATTTACTTGGTTACTTTAATGGGCAATGTCCTCATCATCCTGGTCACTATA GCTGACTCTGCACTACAAAGTCCTATGTACTTCTTCCTCAGAAACTTGTCCTTCCTGGAG ATAGGTTTCAACTTGGTCATTGTGCCCAAGATGCTGGGGACCCTGATCATTCAAGACACA ACCATCTCCTTCCTTGGATGTGCCACTCAGATGTATTTCTTCTTCTTTTTTGGGGCTGCT GAGTGCTGCCTCCTGGCCACCATGGCATATGAC…
639	OR10A5	olfactory receptor, family 10, subfamily A, member 5	Intact gene	http://www.ncbi.nlm.nih.gov/gene/144124	11p15.4		ATGGCTATAGGAAACTGGACAGAAATAAGTGAATTTATCCTCATGAGCTTCTCTTCCCTA CCTACTGAAATACAGTCATTGCTCTTCCTGACATTTCTAACTATCTATTTGGTTACTCTG AAGGGAAACAGCCTCATCATTCTGGTTACCCTAGCTGACCCCATGCTACACAGCCCCATG TACTTCTTCCTCAGAAACTTATCTTTCCTGGAGATTGGCTTCAACCTAGTCATTGTGCCC AAAATGCTGGGGACCCTGCTTGCCCAGGACACAACCATCTCCTTCCTTGGCTGTGCCACT CAGATGTATTTCTTCTTCTTCTTTGGGGTAGCTGAATGCTTCCTCCTGGCTACCATGGCA TATGACCGCTATGTGGCCATCTGCAGTCCCTTG…
640	OR10A6	olfactory receptor, family 10, subfamily A, member 6	Intact gene	http://www.ncbi.nlm.nih.gov/gene/390093	11p15.4		ATGGAAAGACAAAATCAAAGCTGTGTGGTTGAATTCATCCTCTTGGGCTTTTCTAACTAT CCTGAGCTCCAGGGGCAGCTCTTTGTGGCTTTCCTGGTTATTTATCTGGTGACCCTGATA GGAAATGCCATTATTATAGTCATCGTCTCCCTAGACCAGAGCCTCCACGTTCCCATGTAC CTGTTTCTCCTGAACTTATCTGTGGTGGACCTGAGTTTCAGTGCAGTTATTATGCCTGAA ATGCTGGTGGTCCTCTCTACTGAAAAAACTACAATTTCTTTTGGGGGCTGTTTTGCACAG ATGTATTTCATCCTTCTTTTTGGTGGGGCTGAATGTTTTCTTCTGGGAGCAATGGCTTAT GACCGATTTGCTGCAATTTGCCATCCTCTCAAC…
641	OR10A7	olfactory receptor, family 10, subfamily A, member 7	Intact gene	http://www.ncbi.nlm.nih.gov/gene/121364	12q13.2	Location: 12q13.13 in HGNC	ATGATCTGTGAAAATCACACCAGAGTCACTGAATTTATTCTTCTTGGTTTTACAAACAAC CCCGAGATGCAAGTTTCCCTCTTTATTTTTTTCCTGGCCATTTATACAGTCACTTTGTTG GGCAACTTTCTTATTGTCACAGTTACCAGTGTGGATCTCGCACTTCAAACACCCATGTAC TTCTTTCTTCAAAATCTGTCACTTCTTGAAGTATGTTTCACCTTGGTTATGGTGCCAAAA ATGCTTGTAGATCTAGTGTCCCCAAGGAAAATTATCTCTTTTGTGGGCTGTGGTACCCAG ATGTACTTCTTCTTCTTCTTTGGCAGTTCTGAATGTTTCCTTCTCTCCATGATGGCTTAT GATCGCTTTGTGGCCATCTGTAACCCTCTCCAT…
642	OR10AA1P	olfactory receptor, family 10, subfamily AA, member 1 pseudogene	Pseudogene	http://www.ncbi.nlm.nih.gov/gene?term=OR10AA1P	1q23.1		ATGGATCACGTCAGTCATAACTGGACTCAGAGTTTTATCCTTGCTGGTTTCACCACCACT GGGACCCTACAACCTCTTGCCTTCTTGGGGACCCTATGCATCTATCTCCTCACACTTGCA GGGAACATTCTCATCATTGTCCTGGTACAGTTAGATTCTGGACTGTTCACGCCCATGTAC TTATTTATCAGTGTCCTCTCCTTTGTAGAGGTGTGGTATGTCAGCACCACAGTGCCCATG CTGCTGCACACCTTGCTCCAAGGGTGTTCACCCGTCTCATCAGCTGTATGCTTTATTCAG CTATGTCTTTCATTCCTTAGGGATGACTGAGTGCTACCTGCTGGGTGTCATGGCACTGGA TAGCTACCTTATCATCTGCCACCCACTCCACTA…
643	OR10AB1P	olfactory receptor, family 10, subfamily AB, member 1 pseudogene	Pseudogene	http://www.ncbi.nlm.nih.gov/gene/390091	11p15.4		ATGGGCAATCACACTGCAGTGAGCCTATTCCTTCTGTGGGGATTTTCCAGTTTTTCAGAC CTGCAGAGTCTACTTTTTGTGGTGATTCTCTTCTACATGTGACCATCCTAGCTGCAAACG TGTCCATAATGGGGGCCATCAAGCTCAGCCACAACCTTCACACTCCTATGTACTTTTTCC TCTGTGGCCTGTCCTTTTCAGAAACTTGTACCACTGTGGTAGTAATCCCTCGCATGTTGG TGGACTTTCTATCAGAGAGCAAGACCATTTCTCTTCCTGAGTGTGCCACACAGATGTTTT TCTTTCTGGGCTTTGCATCCAACAACTGTTTCATCATGGCCGCTATGTCCTACGACCGCT ACACGGCCATCCACAACCCACTGCAGTACCACA…
644	OR10AC1P	olfactory receptor, family 10, subfamily AC, member 1 pseudogene	Pseudogene	http://www.ncbi.nlm.nih.gov/gene/392133	7q35		ATGGACAGTCCCAGCAATGCCACCGTGCCCTGTGGCTTTCTCCTTCAAGGCTTCTCCGAA TTCCCGCACCTGAGACCCGTGCTCTTCCTTTTGCTGCTGGGGGTGCACCTGGCCACCCTG GGCGGGAACCTGCTCATCCTGGTGGCCGTGGCCTCGATGCCAAGCCGGCAGCCCATGCTG CTCTTCCTGTGCCAGCTGTCAGCCATCGAGCTGTGCTACACGCTGGTGGTGGTGCCCCGC TCCCTGGTCGACCTGAGCACGCCGGGGCCACCGCAGGGGCAGCCCTATCTCCTTCCTGAG CTGCGCCTTTCAGATGCAGATGTTTGTGGCTCTGGGCGGGGCCGAGTGCTTCCTGCTGGC CGCCATGGCCTATGACCGCTACGTGGCCATCTG…
645	OR10AD1	olfactory receptor, family 10, subfamily AD, member 1	Intact gene	http://www.ncbi.nlm.nih.gov/gene/121275	12q13.11		ATGCTAAGGAATGGCAGCATAGTGACGGAATTTATCCTCGTGGGCTTTCAGCAGAGCTCC ACTTCCACACGAGCATTGCTCTTTGCCCTCTTCTTGGCCCTCTACAGCCTCACCATGGCC ATGAATGGCCTCATCATCTTTATCACCTCCTGGACAGACCCCAAGCTCAACAGCCCCATG TACTTCTTCCTCGGCCATCTGTCTCTCCTGGATGTCTGCTTCATCACCACTACCATCCCA CAGATGTTGATCCACCTCGTGGTCAGGGACCACATTGTCTCCTTTGTATGTTGCATGACC CAGATGTACTTTGTCTTCTGTGTTGGTGTGGCCGAGTGCATCCTCTTGGCTTTCATGGCC TATGACCGTTATGTTGCTATCTGCTACCCACTT…
646	OR10AE1P	olfactory receptor, family 10, subfamily AE, member 1 pseudogene	Pseudogene	http://www.ncbi.nlm.nih.gov/gene?term=OR10AE1P	1q23.2		GATCTTTGCCATCTTGACCACCATTGACTGCTGTGTATTTGTCTGGGAATTCCTGGAGTG CACAGTCTTTGTGAATAAGAGGGCATGTGCCCAGCTGGCGTGTGGTGCCTTTTGCATTGG CCTGATCATGACAGTGGTCTAAATAACCACAGTGTCACAGAGGTACAAAAGGAGCACATA TGCTATTTAGACTGCTTCTTGTTTGACACCCTTCTTGTCATGAAACTCTCCTGCATTGAC AATACTATCTATGAAATAAACAGTATTTTATTCACCACACATGTGTGCAGGTGTCCATGG GTTTGGTTTGCATTTCCTATATTGACATCCCTGTTACCTCCATCGTGCTTAGAATTTCCT AATCTGAGGTCTTTGCCACCTGTGTCCCCCAAC…
647	OR10AE3P	olfactory receptor, family 10, subfamily AE, member 3 pseudogene	Pseudogene	http://www.ncbi.nlm.nih.gov/gene?term=OR10AE3P	12q13.2		ATGACTGAGCTTGTTTTGTTGGTGCTCTCAGGTTTTGGTTCCGTCCGGGGCCTTCTGTTT TGGGCAGTGCTCTGCAAACATCTGGTGACCCTGCTGGACAACTCCCTGATCGTCGTCCTC GCCCTGGCAGCCTCTGCCTGCGCTGGCCCACGCACTTCCTCCTGCACCACTTCTCCTTAG GGGAGGTCCCACGCCACAGCGGCGGAGTCTCGGATGCAGGCCGATTCCCTTCCCCCGCCG CACTAGCCCACCGGTAGGCGGCTTCCCGCTGCTGGGTTTCTTCGCCCTCCCTGGCATCGC CGAATGCGCTTGCGCAGGGCCATGGCCTCCGCCGCTGTGACGCCATCTGCCGGCCGCTGC ATTCTACTACCTGAGGAGCCCTAGTCTTCCGAG…
648	OR10AF1P	olfactory receptor, family 10, subfamily AF, member 1 pseudogene	Pseudogene	http://www.ncbi.nlm.nih.gov/gene?term=OR10AF1P	11q12		CATTGTTCTAATAACAAAGCTGGACCTTAGTCTCCAAACACCTATTTTTTTTTGGCAATT TTTCCTTCTTAGAAATTTGTTATCTGTCAGTTACTCTCCCAAGAATGCTCATTAATCTTG GGACCCAGAGTGGAATAACCTCTTTAGTTGCCTGGGCTACACAAATGTGCCACTTTCTTA TACTGGGAGCCACAGAGTGCTTCTTTCTGGCTGTGATGGCCTAAGACCGCTATGTGGCCA TTTGTAACCCTCTGCACTATCTTCTCTTCATAAACCATGAGGTCTGTACCCAGATGGTGG CTGGCTCCTGGATCACTGGAACTCCTGTCTGGATAGTGCAGACATTCCAGGTTTTCTCTT TGCCATTTTATGGTTCCAAACAAATCAAGCACC…
649	OR10AG1	olfactory receptor, family 10, subfamily AG, member 1	Intact gene	http://www.ncbi.nlm.nih.gov/gene/282770	11q11	Location: 11q11 in HGNC	ATGGAATTTGTTCTTTTGGGGTTTTCTGATATTCCCAATCTCCACTGGATGCTTTTTAGT ATATTTTTACTTATGTATTTGATGATCCTGATGTGCAATGGCATCATAATACTACTAATA AAAATTCACCCCGCTCTCCAGACTCCCATGTATTTTTTTCTTAGCAATTTTTCCCTTTTG GAAATCTGTTATGTAACAATCATTATCCCAAGAATGCTCATGGACATTTGGACTCAGAAA GGAAATATTTCTTTGTTTGCTTGTGCTACACAAATGTGTTTTTTTCTTATGCTTGGAGGC ACGGAGTGTCTCCTTCTGACAGTGATGGCCTATGACCGCTACGTGGCTATTTGTAAGCCT TTGCAGTATCCTCTAGTGATGAACCACAAAGTC…
650	OR10AH1P	olfactory receptor, family 10, subfamily AH, member 1 pseudogene	Pseudogene	http://www.ncbi.nlm.nih.gov/gene/402246	7p22.1		CTCCAGCCTGCACTCCTGTCCCTGCCGCAGACCCCAACGCGAGCTGCTGGCCTGAGTCCA ATGGGACAGCCCTGCAGGAGTTCGTGATCCTGGGCTTCTCCGTGTGGCCCCCGGGGCTCC GCGTGCTGCTCTTCGTCCTCTTCTTGCCGCTCTACCTGGTCACCCTGGCGGGGAACCTAC TGATCCTGGGCCTGGCCCTGGTGGACCCCGCCCTGCACTCGCCAATGTACTTCTTCCTGG GGGCGCTGTCCGCGGCGCAGGCAGCCTACACGCTGGTGCTCACGCCACGCATGCTGGCCG GCTTCCTCCTGCCCTCCAGGGGCCAGGCTGTGGACCCCTCTACCTGCGCCGCCCAGATGG GCCTCTTCGTGGCCCTGGGGGGCTCCGAGTGCC…
651	OR10AK1P	olfactory receptor, family 10, subfamily AK, member 1 pseudogene	Pseudogene	http://www.ncbi.nlm.nih.gov/gene?term=OR10AK1P	11q		TGACTCTTATTTAAAAAAAATAACTTATGTGACATCCCCTCAATACTCAACGCTGGCCTG TGGAGATACTTTTGTGAATGAGATGTTGCTCTTTACAGATGTTGTGCTGTTTGCTATGAA CTCTTTTATGATGATACTTGGCTACTACAGGAAAATCATCTTCACCATCTTGAAGTCTCC ATCAGAAACAGGACAAGTCATAGGCTCCTCCACCTGCTCATCTCATGTCATAGTTGTGGC TTTATTCTGTAGATCCAGAATCATTACATACATATGACCTAAATCCAAACATTCTTCCAT AAGATGCAAATTTTTATCTCTTTTCTATATCATTGTCAACTCAGTGTTTAACCTCATGAT CTACAATGTGAGGAAGAGATTAAAAATGGCTTT…
652	OR10B1P	olfactory receptor, family 10, subfamily B, member 1 pseudogene	Pseudogene	http://www.ncbi.nlm.nih.gov/gene/401903	19p13.12		ATGATGGGATTCTCCAACCTCCCACACCTGAGGAACACACTCTTCACCCTGTTCTTCCTT ACCTACCTGGTCACCCTCGGTGGCAACGTCACCATCATCACCATCACCCATGCGGATAGG TCCCGCCACACTCCCATGTACCACTTCCTGGTGGTGCTGTCCCTCTCGGAGACCTGCTAT ACACGCTGGTCACCATCCCCAGCATGCTGGCTCATCTGCTGATGGAGACCAGGCCATCTC CATCCCTGGCTGTCAGGCTCAGATGTTTTTCTTCCTGGGTCTGGGATGCAGCCACTGCTT CCTCCTTACCCTGATGGGTTATGACCGCTATGTGGCCATCTGCCACCCCCTGCGCTACTC TATGGTCATGAGACCCACCGTTTGCCTCTGCCT…
653	OR10C1	olfactory receptor, family 10, subfamily C, member 1	Intact gene	http://www.ncbi.nlm.nih.gov/gene/442194	6p22.1		ATGAGTGCAAACACCTCCATGGTGACTGAGTTTCTTCTTCTCGGCTTCTCCCACCTGGCC GACCTCCAGGGCTTGCTCTTCTCTGTCTTTCTCACTATCTACCTGCTGACCGTGGCAGGC AATTTCCTCATTGTGGTGCTGGTCTCCACTGATGCTGCCCTCCAGTCCCCTATGTACTTC TTCCTGCGCACCCTCTCGGCCTTGGAGATTGGCTATACGTCTGTCACGGTCCCCCTGCTA CTTCACCACCTCCTTACTGGCCGGCGCCACATCTCTCGCTCTGGATGTGCTCTCCAGATG TTCTTCTTCCTCTTCTTTGGCGCCACGGAGTGCTGCCTCCTGGCAGCCATGGCCTATGAC CGCTATGCAGCCATCTGTGAACCCCTCCGCTAC…
654	OR10D1P	olfactory receptor, family 10, subfamily D, member 1 pseudogene	Pseudogene	http://www.ncbi.nlm.nih.gov/gene?term=OR10D1P	11q24.2		ATGAGGAATTTCTCGGTGGTGTCCGAATTCATCCTGCTGGGCATCCCTCACACGGAGGGT CTGGAGACTATTCTGTTGGTCCTGTTTTTGTCCTTCTACATCTTCACCCTTATGGGGAAC CTGCTCATCTTGCTGGCTATTGTCTCCTCTGCTCGGCTTCACACGCCCATGTACTTCTTC CTGTGCAAGCTGTCTGTTTTTGACCTATTTTTCCCTTCTGTGAGTTCCCCTAAGATGCTG TGCTATCTTTCAGGGAACAGCCGAGCCATCTCCTATGCAGGCTGTGCATCCCAGCTCTTC TTCTACCATTTCCTGGGCTGCACTGAGTGTTTCCTGTACACGGTGATGGCCTACGACCGC TTTGTTGCCATTTGTCACCCTCTACGCTACACC…
655	OR10D3	olfactory receptor, family 10, subfamily D, member 3 (non-functional)	Intact gene	http://www.ncbi.nlm.nih.gov/gene?term=OR10D3	11q24.2		ATGGAGGTGAAGAACTGCTGCATGGTGACAGAGTTCATCCTTTTGGGAATCCCACACACA GAGGGGCTGGAGATGACACTTTTGTCTTATTCTTGCCCTTCTATGCCTGCACTCTACTGG GAAATGTGTCTATCCTTGTTGCTGTTATGTCTTCTGCTCGCCTTCACACACCTATGTATT TCTTCCTGGGAAACTTGTCTGTGTTTGACATGGGTTTCTCCTCAGTGACTTGTCCCAAAA TGCTGCTCTACCTTATGGGGCTGAGCCGACTCATCTCCTACAAAGACTGTGTCTGCCAGC TTTTCTTCTTCCATTTCCTCGGGAGCATTGAGTGCTTCTTGTTTACGGTGATGGCCTATG ACCGCTTCACTGCCATCTGTTATCCTCTGCGAT…
656	OR10D4P	olfactory receptor, family 10, subfamily D, member 4 pseudogene	Pseudogene	http://www.ncbi.nlm.nih.gov/gene/390266	11q24.2		ATGAGAAATCACACAATGGTGACTGAATTCATCCTTCTGGGAATCCCTGAGACAGAGGGC CTAGAGACAGCCCTTTTATTCCTGTTCTCCTCATTTTATTTATGCACCCTCTTGGGAAAC GTGCTTATCCTTACAGCTATCATCTCCTCCACTCGACTTCACACTCCTATGTATTTTTTC TTGGGAAACCTCTCCATCTTTGACCTGGGTTTCTCTTCAACGACTGTTCCCAAGATGTTG TTCTACCTTTCGGGGAACAGCCATGCTATCTCGTATGCAGGCTGCGTGTCCCAGCTTTTC TTCTACCATTTCCTAGGCTGTACTGAGTGTTTCCTCTACACAGTGATGGCCTGTGACCGC TTTGTTGCCATATGTTTTCCTTTGAGATACACG…
657	OR10D5P	olfactory receptor, family 10, subfamily D, member 5 pseudogene	Pseudogene	http://www.ncbi.nlm.nih.gov/gene?term=OR10D5P	11q24.2		ATGAAGATAAAGAATCACACTCCAGTAACTGAGGTCCCCCTGATGGGAATCCCTCATACA AAGGGGATGGAAAATGTGCTTTTTGTCTTATTTCTGGCCTTCTACCTCTTCACCTTGCTG GGGAACCTACTCATTCTTCTGGCCGTCCTCACTTTCTCCAACCTCCACACCCCCATGTAT TTCTTCCTGGGAAACCTGTCTGTGTTTGACATATTTTTCCCTTCAGTGAGTTCCCCCAAA ATGATGCTCTGCTTAGTGGGACAAAGCTGCACCATCTCTTTCCAGGGTTGTGCCTCCCAG CTCTTCTTTCACCATTTCCTGGGTTGCACCGAGTGTTTCCTGTACACTGTGATGGCCTAT GACCGATTTGCAGCCATCTGCCACCCTTTGCCA…
658	OR10G1P	olfactory receptor, family 10, subfamily G, member 1 pseudogene	Pseudogene	http://www.ncbi.nlm.nih.gov/gene?term=OR10G1P	14q11.2		ATGGGAAAGACCAAAAACACATCGCTGGACACTGTGGTGAGAGATTTCATTCTTCTGGGT TTGTCTCACCCCCCGAATATAAGAAGCCTCCTCTTCCTGGTCTTCTTCGTCATTTACATC CTCACTCAGCTGGGGAACCTGCTCATTCTGCTCACCGTGTGGGCTGACCCGAAGCTCCGT GCTCGCCCCATGTACATTCTTCTGGGAGTGCTCTCATTCCTGGACATGTGGCTCTCCTCA GTCATCGTTCCTTGAATTATTTTAAACTTCACTCCTGCCAACAAGGCTATCCCGTTTGGT GGCTGTGTGGCTCAACTGTATTTCTTTCACTTCCTGGGCAGCACCCAGTGCTTCCTCTAC ACCTTGATGGCCTATGACAGGTACCTGGCAATA…
659	OR10G2	olfactory receptor, family 10, subfamily G, member 2	Intact gene	http://www.ncbi.nlm.nih.gov/gene/26534	14q11.2		ATGGGAAAGACCAAAAACACATCGCTGGATGCCGTGGTGACAGATTTCATTCTTCTGGGT TTGTCTCACCCCCCAAATCTAAGAAGCCTCCTCTTCCTGGTCTTCTTCATCATTTACATC CTCACTCAGCTGGGGAACCTGCTCATTCTGCTCACCATGTGGGCTGACCCGAAGCTCTGT GCTCGCCCCATGTACATTCTTCTGGGAGTGCTCTCATTCCTGGACATGTGGCTCTCCTCA GTCACCGTTCCTCGGCTTATTTTGGATTTTACTCCTTCCATCAAGGCTATCCCGTTTGGT GGCTGTGTGGCTCAACTGTATTTCTTTCACTTCCTGGGCAGCACCCAGTGCTTCCTCTAC ACCTTGATGGCCTATGACAGGTACCTAGCAATA…
660	OR10G3	olfactory receptor, family 10, subfamily G, member 3	Intact gene	http://www.ncbi.nlm.nih.gov/gene/26533	14q11.2		ATGGAAAGAATCAACAGCACACTGTTGACTGCGTTTATCCTGACAGGAATTCCGTATCCA CTCAGGCTAAGGACACTCTTTTTTGTGTTCTTTTTTCTAATCTACATCCTGACTCAGCTG GGAAACCTGCTTATTTTAATCACTGTCTGGGCAGACCCAAGGCTCCATGCCCGCCCCATG TACATCTTTCTTGGTGTTCTCTCAGTCATTGATATGAGCATCTCCTCCATCATTGTCCCT CGCCTCATGATGAACTTCACTTTAGGTGTCAAACCCATCCCATTTGGTGGCTGTGTTGCT CAACTCTATTTCTATCACTTCCTGGGCAGCACCCAGTGCTTCCTCTACACCCTAATGGCC TATGACAGGTACCTGGCAATATGTCAGCCCCTG…
661	OR10G4	olfactory receptor, family 10, subfamily G, member 4	Intact gene	http://www.ncbi.nlm.nih.gov/gene/390264	11q24.1		ATGTCCAACGCCAGCCTCGTGACAGCATTCATCCTCACAGGCCTTCCCCATGCCCCAGGG CTGGACGCCCTCCTCTTTGGAATCTTCCTGGTGGTTTACGTGCTCACTGTGCTGGGGAAC CTCCTCATCCTGCTGGTGATCAGGGTGGATTCTCACCTCCACACCCCCATGTACTACTTC CTCACCAACCTGTCCTTCATTGACATGTGGTTCTCCACTGTCACGGTGCCCAAAATGCTG ATGACCTTGGTGTCCCCAAGCGGCAGGGCTATCTCCTTCCACAGCTGCGTGGCTCAGCTC TATTTTTTCCACTTCCTGGGGAGCACCGAGTGTTTCCTCTACACAGTCATGTCCTATGAT CGCTACTTGGCCATCAGTTACCCGCTCAGGTAC…
662	OR10G5P	olfactory receptor, family 10, subfamily G, member 5 pseudogene	Pseudogene	http://www.ncbi.nlm.nih.gov/gene?term=OR10G5P	11q24.1		ATGACAGCATTCATCCTCATGGACCTTCCCCATGTCCCAGCTCTGGACGCCCCACTCTTT GGAGTCTTCCTGGTGGTTTATGTGCTTACTGTGCTGGGGAACCTCCTCATCCTGCTGGTG ATCAGGGTGTACTCTCACCTCCACACCCCCAAGTACTACTTCCTCACCAATCTGTCCTTC ATTGACTTGTGGTTCTTCACTGTCATGGTGCCCAAAATGCCGAGGACCTTGTTGTCCCTG TGTGGCAAGGCTGTGTCCTTCCACAGTTGTATGACCCAACTCTATTTCTTCTACTTCCTG GGGAGCACCGAGTGTTTGCTCTACACGGTCATGTCCTATGATCGCTATAGAGGAAATACT CAGCACTTCCCAGGTAGTGAAAACACTCCCCAC…
663	OR10G6	olfactory receptor, family 10, subfamily G, member 6	Intact gene	http://www.ncbi.nlm.nih.gov/gene?term=OR10G6	11q24.1		ATGTTAGAGGGTGTTGAGCATCTCCTTCTGCTACTTCTTTTGACAGATGTGAACAGCAAG GAACTGCAAAGTGGAAACCAGACTTCTGTGTCTCACTTCATTTTGGTGGGCCTGCACCAC CCACCACAGCTGGGAGCGCCACTCTTCTTAGCTTTCCTTGTCATCTATCTCCTCACTGTT TCTGGAAATGGGCTCATCATCCTCACTGTCTTAGTGGACATCCGGCTCCATCGTCCCATG TGCTTGTTCCTGTGTCACCTCTCCTTCTTGGACATGACCATTTCTTGTGCTATTGTCCCC AAGATGCTGGCTGGCTTTCTCTTGGGTAGTAGGATTATCTCCTTTGGGGGCTGTGTAATC CAACTATTTTCTTTCCATTTCCTGGGCTGTACT…
664	OR10G7	olfactory receptor, family 10, subfamily G, member 7	Intact gene	http://www.ncbi.nlm.nih.gov/gene/390265	11q24.2	Location: 11q24.1 in HGNC	ATGTCCAACGCCACCCTACTGACAGCGTTCATCCTCACGGGCCTTCCCCATGCCCCAGGG CTGGACGCCCCCCTCTTTGGAATCTTCCTGGTGGTTTACGTGCTCACTGTGCTGGGGAAC CTCCTCATCCTGCTGGTGATCAGGGTGGATTCTCACCTCCACACCCCCATGTACTACTTC CTCACCAACCTGTCCTTCATTGACATGTGGTTCTCCACTGTCACGGTGCCCAAAATGCTG ATGACCTTGGTGTCCCCAAGCGGCAGGACTATCTCCTTCCACAGCTGCGTGGCTCAGCTC TATTTTTTCCACTTCCTGGGGAGCACCGAGTGTTTCCTCTACACAGTCATGTCCTATGAT CGCTACCTGGCCATCAGTTACCCGCTCAGGTAC…
665	OR10G8	olfactory receptor, family 10, subfamily G, member 8	Intact gene	http://www.ncbi.nlm.nih.gov/gene/219869	11q24.2	Location: 11q24.1 in HGNC	ATGTCCAACGCCAGCCTACTGACAGCGTTCATCCTCATGGGCCTTCCCCATGCCCCAGCG CTGGACGCCCCCCTCTTTGGAGTCTTCCTGGTGGTTTACGTGCTCACTGTGCTGGGGAAC CTCCTCATCCTGCTGGTGATCAGGGTGGATTCTCACCTCCACACCACCATGTACTACTTC CTCACCAACCTGTCGTTCATTGACATGTGGTTCTCCACTGTCACGGTGCCCAAATTGCTG ATGACTTTGGTGTTCCCAAGTGGCAGGGCTATCTCCTTCCACAGCTGCATGGCTCAGCTC TATTTCTTTCACTTCCTAGGGGGCACCGAGTGTTTCCTCTACAGGGTCATGTCCTGTGAT CGCTACCTGGCCATCAGTTACCCGCTCAGGTAC…
666	OR10G9	olfactory receptor, family 10, subfamily G, member 9	Intact gene	http://www.ncbi.nlm.nih.gov/gene/219870	11q24.1		ATGTCCAAGACCAGCCTCGTGACAGCGTTCATCCTCACGGGCCTTCCCCATGCCCCAGGG CTGGACGCCCCACTCTTTGGAATCTTCCTGGTGGTTTACGTGCTCACTGTGCTGGGGAAC CTCCTCATCCTGCTGGTGATCAGGGTGGATTCTCACCTCCACACCCCCATGTACTACTTC CTCACCAACCTGTCCTTCATTGACATGTGGTTCTCCACTGTCACGGTGCCCAAAATGCTG ATGACCTTGGTGTCCCCAAGCGGCAGGGCTATCTCCTTCCACAGCTGCGTGGCTCAGCTC TATTTTTTCCACTTCCTGGGGAGCACCGAGTGTTTCCTCTACACAGTCATGTCCTATGAT CGCTACTTGGCCATCAGTTACCCGCTCAGGTAC…
667	OR10H1	olfactory receptor, family 10, subfamily H, member 1	Intact gene	http://www.ncbi.nlm.nih.gov/gene/26539	19p13.1		ATGCAGAGAGCCAATCACTCCACAGTGACCCAATTCATCCTCGTCGGCTTCTCTGTCTTC CCCCACCTCCAGCTGATGCTCTTCCTGCTGTTCCTGCTGATGTACCTGTTCACGCTGCTG GGCAACCTGCTCATCATGGCCACCGTCTGGAGCGAGCGCAGCCTCCACACGCCCATGTAC CTCTTCCTGTGCGCCCTCTCCGTCTCCGAGATCCTCTACACCGTGGCCATCATCCCGCGC ATGCTGGCCGACCTGCTGTCCACCCAGCGCTCCATCGCCTTCCTGGCCTGTGCCAGTCAG ATGTTCTTCTCCTTCAGCTTCGGCTTCACCCACTCCTTCCTGCTCACCGTCATGGGCTAC GACCGCTACGTGGCCATCTGCCACCCCCTGCGC…
668	OR10H2	olfactory receptor, family 10, subfamily H, member 2	Intact gene	http://www.ncbi.nlm.nih.gov/gene?term=OR10H2	19p13.1		ATGCTGGGGCTAAACCACACCTCCATGTCTGAATTCATCCTCGTCGGCTTCTCTGCCTTC CCCCACCTCCAACTGATGCTCTTCCTGCTGTTCCTGCTGATGTACCTGTTCACGCTGCTG GGCAACCTGCTCATCATGGCCACCGTCTGGAGCGAGCGCAGCCTCCACACGCCCATGTAC CTCTTCCTGTGCGTCCTCTCAGTCTCCGAGATCCTCTACACCGTGGCCATCATCCCGCGC ATGCTGGCCGACCTGCTGTCCACCCAGCGCTCCATCGCCTTCCTGGCCTGTGCCAGTCAG ATGTTCTTCTCCTTCAGCTTCGGCTTCACCCACTCCTTCCTGCTCACCGTCATGGGCTAC GACCGCTACGTGGCCATCTGCCACCCCCTGCGC…
669	OR10H3	olfactory receptor, family 10, subfamily H, member 3	Intact gene	http://www.ncbi.nlm.nih.gov/gene/26532	19p13.1		ATGCCTGGTCAGAACTACAGAACCATATCTGAATTTATCCTCTCTGGCTTCTCAGCCTTC CCCCAGCAGCTCCTGCCTGTCTTGTTCCTGCTGTACCTCCTGATGTTCCTGTTCACATTG CTTGGCAACCTTCTTATCATGGCCACAGTTTGGATTGAACGCAGACTCCACACACCCATG TACCTCTTCTTGTGTGCCCTCTCCATCTCTGAGATTCTGTTCACTGTTGCCATCACCCCT CGCATGCTGGCTGATCTGCTCTTCACCCATCGTTCCATCACCTTTGTGGCTTGTGCCATT CAGATGTTCTTCTCCTTCATGTTTGGCTTCACTCACTCCTTCCTTCTCATGGTCATGGGC TATGATCACTACGTGACCATCTGCCACCCACTG…
670	OR10H4	olfactory receptor, family 10, subfamily H, member 4	Intact gene	http://www.ncbi.nlm.nih.gov/gene/126541	19p13.12		ATGCCTAGTCAGAACTATAGCATCATATCTGAATTTAACCTCTTTGGCTTCTCAGCCTTC CCCCAGCACCTCCTGCCCATCTTGTTCCTGCTGTACCTCCTGATGTTCCTGTTCACATTG CTGGGCAACCTTCTCATCATGGCCACAATCTGGATTGAACACAGACTCCACACACCCATG TACCTCTTCTTGTGCACCCTCTCCGTCTCTGAGATTCTGTTCACTGTTGCCATCACCCCT CGCATGCTGGCTGATCTGCTTTCCACCCATCATTCCATCACCTTTGTGGCTTGTGCCAAC CAGATGTTCTTCTCCTTCATGTTTGGCTTCACTCACTCCTTCCTTCTCCTGGTCATGGGC TATGATCGCTATGTGGCCATCTGCCACCCACTG…
671	OR10H5	olfactory receptor, family 10, subfamily H, member 5	Intact gene	http://www.ncbi.nlm.nih.gov/gene/284433	19p13.12		ATGCAGGGGCTAAACCACACCTCCGTGTCTGAATTCATCCTCGTTGGCTTCTCTGCCTTC CCCCACCTCCAGCTGATGCTCTTCCTGCTGTTCCTGCTGATGTACCTGTTCACGCTGCTG GGCAACCTGCTCATCATGGCCACTGTCTGGAGCGAGCGCAGCCTCCACATGCCCATGTAC CTCTTCCTGTGTGCCCTCTCCATCACCGAGATCCTCTACACCGTGGCCATCATCCCGCGC ATGCTGGCCGACCTGCTGTCCACCCAGCGCTCCATCGCCTTCCTGGCCTGTGCCAGTCAG ATGTTCTTCTCCTTCAGCTTCGGCTTCACCCACTCCTTCCTGCTCACTGTCATGGGCTAC GACCGCTACGTGGCCATCTGCCACCCCCTGCGT…
672	OR10J1	olfactory receptor, family 10, subfamily J, member 1	Intact gene	http://www.ncbi.nlm.nih.gov/gene/26476	1q23.2		ATGAAAAGAGAGAACTTTACTCTCATCACTGACTTTGTTTTCCAAGGTTTCTCTAGCTTC CATGAGCAGCAGATCACCCTTTTTGGCGTGTTCCTTGCACTATACATCTTAACCTTAGCA GGCAATATCATCATTGTGACCATCATCCGAATGGATCTTCATCTTCACACACCCATGTAC TTCTTCCTGAGCATGCTGTCCACTTCAGAGACTGTATATACATTGGTCATTCTCCCAAGA ATGCTCTCCAGCCTCGTAGGTATGAGCCAGCCCATATCATTGGCAGGGTGTGCCACACAG ATGTTCTTTTTTGTAACCTTTGGCATCACTAACTGCTTCCTGCTCACAGCAATGGGATAT GACCGCTATGTGGCCATCTGCAACCCCCTGAGA…
673	OR10J2P	olfactory receptor, family 10, subfamily J, member 2 pseudogene	Pseudogene	http://www.ncbi.nlm.nih.gov/gene/391117	1q23.2		TCTGTACTTTCAATCTGTTTATTTATCCAACGAAGAGAGAGAACCACACAGTGATAAGGG AGTTTGTTTTCCAGGGTTTCTCCAGCTTTCATGAACACAAGCTTACCCTCTTTGTGGTAT TTCTTACCTTGTGTCTTTTAACCCTGGCTGGCAATGTCATAATTGTGACAATTATCAGCA TTGATCGTCACCTTCACACCCCCATGTACTTCTTTGTTAGTATGCTTTCCACTTCAGAGA CTGTCTACACATTAGTCATTGTACCACGGATGCTCTCCAGTCTCTTAAGTCTAAGCCAAC CTATCTCTTTGGGTGGCTGTGCCACCCAGATGTTTTTTTTATTACCTTGGCCATCAACAA CTGCTTTCTGCTCACAGCAATGGGGTATGATCG…
674	OR10J3	olfactory receptor, family 10, subfamily J, member 3	Intact gene	http://www.ncbi.nlm.nih.gov/gene/441911	1q23.2		ATGCCAAAGCTAAATTCCACTTTTGTGACTGAGTTCCTCTTTGAAGGTTTCTCCAGCTTC AGGCGGCAGCACAAACTTGTCTTCTTTGTTGTCTTCCTAACTTTGTACCTGCTGACTCTC TCTGGCAATGTGATTATCATGACCATTATTCGCCTGGACCATCATCTTCACACCCCCATG TACTTCTTCCTGTGCATGCTATCCATCTCTGAGACCTGCTACACTGTGGCCATCATTCCC CATATGCTTTCTGGTCTCTTGAATCCTCATCAGCCCATTGCCACCCAAAGCTGTGCCACT CAGCTCTTCTTCTATCTCACCTTTGGCATCAACAACTGCTTCCTGCTCACAGTCATGGGA TATGACCGCTATGTGGCCATCTGCAACCCCCTA…
675	OR10J4	olfactory receptor, family 10, subfamily J, member 4	Intact gene	http://www.ncbi.nlm.nih.gov/gene?term=OR10J4	1q23.2	Not found in HORDE	AAATACTGTGCAGAAAGATTTAAGACTCAGAGGAAATAGGGAAGCAGAAAATGAAGTTTTAAAACATTTA TTTTATTCCAAGGGAAAGTTTTCTGTTTGATTCTGAGGAACCACAGCATTATCTCCGAGTTCATCCTTCT TGGGGTGTCTACTAACAGCCATATTCAGGCTCTGCTATTTGTGCTGTTCCTGGGAGTTTACTTCCTGGCC CTGATAGAGAATTTGGTAATGCCACTGGTGATCAGAACTGATTCCACCTCTGCATACCCATGCACTTCTT TCTGGGATGTATTTGTTCATTTTTCTGCTGTCACATAATACCATAGATTGGGTAATTTATGAAGAAAAAA ATTTATTTGACTCATGATTGTGGAGGCTGGGAATCCAA
676	OR10J5	olfactory receptor, family 10, subfamily J, member 5	Intact gene	http://www.ncbi.nlm.nih.gov/gene/127385	1q23.2		ATGAAGAGAAAGAACTTCACAGAAGTGTCAGAATTCATTTTCTTGGGATTTTCTAGCTTT GGAAAGCATCAGATAACCCTCTTTGTGGTTTTCCTAACTGTCTACATTTTAACTCTGGTT GCTAACATCATCATTGTGACTATCATCTGCATTGACCATCATCTCCACACTCCCATGTAT TTCTTCCTAAGCATGCTGGCTAGTTCAGAGACGGTGTACACACTGGTCATTGTGCCACGA ATGCTTTTGAGCCTCATTTTTCATAACCAACCTATCTCCTTGGCAGGCTGTGCTACACAA ATGTTCTTTTTTGTTATCTTGGCCACTAATAATTGCTTCCTGCTTACTGCAATGGGGTAT GACCGCTATGTGGCCATCTGCAGACCCCTGAGA…
677	OR10J6P	olfactory receptor, family 10, subfamily J, member 6 pseudogene	Pseudogene	http://www.ncbi.nlm.nih.gov/gene/401973	1q23.2		ATGCGAAGAAAGAACCTCACAGAGGTAACAGAGTTTGTTTTCCTGGGATTCTCCAGATTC CACAAACATCACATCACTCTCTTTGTGGTTTTTCTCATCCTGTACACATTAACTGTGGCT GGCAATGCCATCATCATGACCATCATCTGCATTGACCGTCACCTCCACACTCCCATGTAC TTCTTCCTGAGCATGCTGGCTAGCTCAAAGACAGTGTACACACTGTTCATCATTCCACAG ATGCTCTCCAGCTTCGTAACCCAGACCCAGCCAATCTCCCTAGCAGGTTGTACCACCCAA ACGTTCTTCTTTGTTACCTTGGCCATCAACAATTGCTTCTTGCTCACAGTGATGGGCTAT GACCACTATATGGCCATCTGCAATCCCTTGAGA…
678	OR10J7P	olfactory receptor, family 10, subfamily J, member 7 pseudogene	Pseudogene	http://www.ncbi.nlm.nih.gov/gene/391119	1q23.2		TGTTGTGGACTTTGTCTTATTCTTTCAGACCTGAGATTCTCAATGAAGAGAGCCAATCAC ACAGAGTTAAGAGAGTTTGTTTTCCAAGGTTTCTCCAATTTTCCAGAACATCAGCTCACA TTTTTTGTGGTCTTTCTCGCCCTCTACATTCCTAACTCTGGCTGGCAATTTCATCATTCT GGCCATAATCTATGTTGACCATCACCTCCATACTCCTATGTACTTCTTTTTAAGTGTGCT ATCCACTTCAGAGACTTTCTATTCCCTGGTCATTATCCCACGCATGCTTTCCAGCCTTGT AGGCCTGAGCCAATCCATTTCCCTGGAGGGCTGTGGGACTCAGATCTTTTTTTTTCTTGG CTTTGCCATCACCAACTGCCTCCTGCTAGCAGT…
679	OR10J8P	olfactory receptor, family 10, subfamily J, member 8 pseudogene	Pseudogene	http://www.ncbi.nlm.nih.gov/gene/343409	1q23.2		ATGAAGAAAGAGAATCACTCTTTGATGAATGTGTTTATTTTTCAAGGTTTCTCCAGCTTC CGTGAGCACAAGCTCACCCTCTTTGTTGTGTTTCTTACGTTGTACATATTCTCCCTGGCA GGCAATGTTATCATTGTGAGTATCATTAGTATTGATCGTCACCTCCACACCCCCATGTAC TTCTTCGTCAGCATGCTGTCAGGTTCAGAGACTGTCTACACCCTTGTCATTATACCAAGG ATGCTGTTTAACCTCATAGGCCTGAGTCAGCCCATTTCCTTGGCAGGTTGTGCCACTCAG ATGTTTTTCTTCATTACTTTGGCTATCAACAACTGCTTCCTGCTCACAGCAATGGGGTAT GACCGCTATGTGACCATCTGCAACCCCTTGAGG…
680	OR10J9P	olfactory receptor, family 10, subfamily J, member 9 pseudogene	Pseudogene	http://www.ncbi.nlm.nih.gov/gene/391120	1q23.2		GTCTTTCCGTTGTCCATTTCCTTCAGATTTAGACATTCTTCAGTGCCAAGGTCAAAGTCC ACTGCTGTGACTGAGCTCTTCTTTGAAGGTTTCTCCAGCTTCAGGTGACAGCACAGATTT GTCTTCTTTGTTGTCTTTCTAACTTTGTACCTGCTGACTGTCTCTGGCAATGTGATTATT GTGACCATTACTCGCCTGGACATTCACCTCCACACCCCCATGTACTTCTTCCTGAGCATT GCTGTCTATCTCTGAGACCTGCTACATGGTGGCCATTACTCCCCATATGCTTTCTCGCCT CTTGAATCCTCACTAGCTTATTGTCATGCAAGGCTGTGTCACTCAGCTCTTCTATGTGAC TTTTGGCATCAACAACTGCTTTCTTCTCATAGC…
681	OR10K1	olfactory receptor, family 10, subfamily K, member 1	Intact gene	http://www.ncbi.nlm.nih.gov/gene/391109	1q23.1		ATGGAGCAAGTCAATAAGACTGTGGTGAGAGAGTTCGTCGTCCTCGGCTTCTCATCCCTG GCCAGGCTGCAGCAGCTGCTCTTTGTTATCTTCCTGCTCCTCTACCTGTTCACTCTGGGC ACCAATGCAATCATCATTTCCACCATTGTGCTGGACAGAGCCCTTCATACTCCCATGTAC TTCTTCCTTGCCATCCTTTCTTGCTCTGAGATTTGCTATACCTTTGTCATTGTACCCAAG ATGCTGGTTGACCTGCTGTCCCAGAAGAAGACCATTTCTTTCCTGGGCTGTGCCATCCAA ATGTTTTCCTTCCTCTTCTTTGGCTCCTCTCACTCCTTCCTGCTGGCAGCCATGGGCTAT GATCGCTATATGGCCATCTGTAACCCACTGCGC…
682	OR10K2	olfactory receptor, family 10, subfamily K, member 2	Intact gene	http://www.ncbi.nlm.nih.gov/gene/391107	1q23.1		ATGGAGCGGGTCAATGAGACTGTGGTGAGAGAGGTCATCTTCCTCGGCTTCTCATCCCTG GCCAGGCTGCAGCAGCTGCTCTTTGTTATCTTCCTGCTCCTCTACCTGTTCACTCTGGGC ACCAATGCAATCATCATTTCCACCATTGTCCTGGACAGGGCCCTTCATATCCCCATGTAC TTCTTCCTTGCCATCCTCTCTTGCTCTGAGATTTGCTACACCTTCATCATTGTACCCAAG ATGCTGGTTGACCTGCTGTCCCAGAAGAAGACCATTTCTTTCCTGGGCTGTGCCATCCAA ATGTTTTCCTTCCTCTTCCTTGGCTGCTCTCACTCCTTTCTGCTGGCAGTCATGGGTTAT GATCGTTACATAGCCATCTGTAACCCACTGCGC…
683	OR10N1P	olfactory receptor, family 10, subfamily N, member 1 pseudogene	Pseudogene	http://www.ncbi.nlm.nih.gov/gene/390267	11q24.2		ATGAACATGAGGAATCACACATTGCTGAATGAATTCATTCTACGGGGAATACCTCAGACA GAGGGACTGGAGGCTGTACTCTGTGCTGTCTTCTCATTCATCTACCTCTTCACCCTACTT GGAAATTTACTCATCCTTATAGCGATTGTTTCTTCACACTCCTATGTATTTCTTCTTGGG ACGCCTGTCTACTTTTGACATATTGTTCCCATCTGTAACATGTCCCAAGATGCTATTGTA TCTCTCTGGCCAGAGCCCAGTCATTTCTTTTAAGGGATGTGCTTCACAGCTCTTCTTCTA TCAGTTGCTGGGTTCTGCTGAAGGCTGCCTCTATTCTGTGATGTCTTATGATCGCTTTGT TGCCATACATCACACACTGAGATATATGCTCAT…
684	OR10P1	olfactory receptor, family 10, subfamily P, member 1	Intact gene	http://www.ncbi.nlm.nih.gov/gene/121130	12q13.2	Location: 12q13.13 in HGNC	ATGGCTGGGGAAAACCATACTACACTGCCTGAATTCCTCCTTCTGGGATTCTCTGACCTC AAGGCCCTGCAGGGCCCCCTGTTCTGGGTGGTGCTTCTGGTCTACCTGGTCACCTTGCTG GGTAACTCCCTGATCATCCTCCTCACACAGGTCAGCCCTGCCCTGCACTCCCCCATGTAC TTCTTCCTGCGCCAACTCTCAGTGGTGGAGCTCTTCTACACCACTGACATCGTGCCCAGG ACCCTGGCCAATCTGGGCTCCCCGCATCCCCAGGCCATCTCTTTCCAGGGCTGTGCAGCC CAGATGTACGTCTTCATTGTCCTGGGCATCTCGGAGTGCTGCCTGCTCACGGCCATGGCC TATGACCGATATGTTGCCATCTGCCAGCCCCTA…
685	OR10Q1	olfactory receptor, family 10, subfamily Q, member 1	Intact gene	http://www.ncbi.nlm.nih.gov/gene/219960	11q12.1		ATGCCTGTGGGGAAACTTGTCTTCAACCAGTCTGAGCCCACTGAGTTTGTGTTCCGTGCG TTCACCACAGCCACTGAATTCCAGGTTCTTCTCTTCCTTCTCTTCCTCCTCCTCTACTTG ATGATCCTCTGTGGCAACACAGCCATCATCTGGGTGGTGTGCACACACAGCACCCTCCGC ACCCCGATGTATTTCTTCCTGTCCAACCTGTCTTTCCTGGAACTCTGCTACACCACCGTG GTAGTACCCTTGATGCTTTCCAACATTTTGGGGGCCCAGAAGCCCATTTCGTTGGCTGGA TGTGGGGCCCAAATGTTCTTCTTTGTCACCCTCGGCAGCACGGACTGTTTCCTCTTGGCG ATCATGGCCTATGACCGCTATGTGGCTATCTGC…
686	OR10Q2P	olfactory receptor, family 10, subfamily Q, member 2 pseudogene	Pseudogene	http://www.ncbi.nlm.nih.gov/gene?term=OR10Q2P	11q12.1		CTTGCGTGGTAACCTGTCTTCAACCAGTCTGCCCCACTGAGTTTGTGTTCCGTGTGTTCA CCACAGTCCCTGAATTTCAGGTTCTTCTCTTCCTTCTCTTCCTCCTCTTCTACTTGATGA TCCTCTGTGGCAACACAGCCATCATCTGGGTTGTGTGCACATACAGCGTTCTCCGAACCC CAATGTATTTCTTCTTGTCCAACCTGTCCTTTGTAGAGATCTGCTACACCACCGTTGTGG TGCCCTTGATGCTTTCCAACATTTTTGGGGCCCAGAAGCCCATTCCATTGGCTGGATGTG GGGCCCAAATGTTCTTCTTTCTCACACTTGGTGGTGCTGACTGTTTCCTCTTGGCGATCG TGGCCTATGACCGCTATGTGGCCATCTGCCACC…
687	OR10R1P	olfactory receptor, family 10, subfamily R, member 1 pseudogene	Pseudogene	http://www.ncbi.nlm.nih.gov/gene?term=OR10R1P	1q23.1		CTATCTTCTTTCATTTTTGTTCTCTGTAGGTCAATCTCTGGGACCAAGTCAATCAAGCTA ACTTCTCTGTCAGAGTTCCTGCTTCTTGAGTTCTCCAGCCTTGAAGAAATCCAGCAGATC CTTTTTCTGTCTGCTTGTGGCTATATCTGATTGTTCTGAGTGGAAATATCACCACTGTCA CTGTCATCCGCCTGGATCAAAGCCTCCACATACCTGTATACTTATTCCTAGGGATCCTCT CCATTTCTGGGACATGCTATACCTTTGTCATTCTGCCCAAGATGCTCATAGATCTGTTGT CTTTGCTCAGAACAATCTCATTTATTAACTGCCACTCCAGTGTTCTTCTTTCTGGGTTTT GCTGTCACTAATTTCATGTTCCTGGGCATGACA…
688	OR10R2	olfactory receptor, family 10, subfamily R, member 2	Intact gene	http://www.ncbi.nlm.nih.gov/gene/343406	1q23.1		ATGTTTTACTTCTTTCCCCCTTTGCAGATCTTGGCAGAAAACCTCACCATGGTCACCGAA TTCCTGTTGCTGGGTTTTTCCAGCCTTGGTGAAATTCAGCTGGCCCTCTTTGTAGTTTTT CTTTTTCTGTATCTAGTCATTCTTAGTGGCAATGTCACCATTATCAGTGTCATCCACCTG GATAAAAGCCTCCACACACCAATGTACTTCTTCCTTGGCATTCTCTCAACATCTGAGACC TTCTACACCTTTGTCATTCTACCCAAGATGCTCATCAATCTACTTTCTGTGGCCAGGACA ATCTCCTTCAACTGTTGTGCTCTTCAAATGTTCTTCTTCCTTGGTTTTGCCATTACCAAC TGCCTGCTATTGGGTGTGATGGGTTATGATCGC…
689	OR10R3P	olfactory receptor, family 10, subfamily R, member 3 pseudogene	Pseudogene	http://www.ncbi.nlm.nih.gov/gene/391110	1q23.1		ATGGCCAATTCTTCCTCTGTCACTGAGTTCTTAGTGCTGGGCTTCTCTAGCCTTGGGGAA TTGCAGCTTGTCCTCTTTGCAGTCTTTCTCTGCCTCTATTTGATTATCTTGAGTGGAAAC ATCATCATCATCTCAGTCATTCATTTGGATCACAGCCTCCACACACCCATGTACTTCTTT CTAGGTATTCTTTCTATCTCTGAAATCTTCTACACAACTGTTATTCTGCCCAAGATGCTT ATCAACTTATTCTCTGTATTCAGGACACTCTCCTTTGTGAGTTGTGCCACCCAAATGTTC TTCTTCCTCGGTTTTGCTGTCACTAACTGTCTGCTTCTGGGAGTGATGGGTTATGATCGT TATGCTGCCATCTGTCAGCCTTTGCAATACGCT…
690	OR10S1	olfactory receptor, family 10, subfamily S, member 1	Intact gene	http://www.ncbi.nlm.nih.gov/gene/219873	11q24.1		ATGACAACGGAGAACCCCAACCAGACTGTGGTGAGCCACTTCTTCCTGGAGGGTTTGAGG TACACCGCTAAACATTCTAGCCTCTTCTTCCTCCTCTTCCTCCTCATCTACAGCATCACT GTGGCTGGGAATCTCCTCATCCTCCTAACTGTGGGCTCTGACTCTCACCTCAGCTTACCC ATGTACCACTTCCTGGGGCACCTCTCCTTCCTGGATGCCTGTTTGTCTACAGTGACAGTG CCCAAGGTCATGGCAGGCCTGCTGACTCTGGATGGGAAGGTGATCTCCTTTGAGGGCTGT GCCGTACAGCTTTATTGCTTCCACTTTCTGGCCAGCACTGAGTGCTTCCTGTACACAGTC ATGGCCTATGACCGCTATCTGGCTATCTGTCAA…
691	OR10T1P	olfactory receptor, family 10, subfamily T, member 1 pseudogene	Pseudogene	http://www.ncbi.nlm.nih.gov/gene?term=OR10T1P	1q23.1		ATGAAAAGACAGAACCAGAGCATGATCACCGAGTTCATCCTTATAGGCTTCTCAAACCTG GGGGATCTGCAGATCCTTCTCTTCTTTATCTTCCTATTAGTCTACCTGACCACTCTGATG GCCAACACCACCATCATGACAGTCATTCACCTGGACAGGGCTTTGCACACTCCTATGTAC TTCTTCCTCTTTGTCCTTTCATGTTCTGAAACCTGCTACACCTTGGTCATTGTACCCAAA ATGCTTACCAACCTGCTATCCGCAATTCCAACTATTTCTTTCTCTGGATGTGTGGTCCAG CTCTATTTATTTGTGGGCTTGGCTTGTACCAACTGTTTTCTCATTGCTGTGATGGGCTAC GATCGCTATGTTGCCATCTGCAACCCCCTTAAC…
692	OR10T2	olfactory receptor, family 10, subfamily T, member 2	Intact gene	http://www.ncbi.nlm.nih.gov/gene/128360	1q23.1		ATGCGAGGTTTCAACAAAACCACTGTGGTTACACAGTTCATCCTGGTGGGTTTCTCCAGC CTGGGGGAGCTCCAGCTGCTGCTTTTTGTCATCTTTCTTCTCCTATACTTGACAATCCTG GTGGCCAATGTGACCATCATGGCCGTTATTCGCTTCAGCTGGACTCTCCACACTCCCATG TATGGCTTTCTATTCATCCTTTCATTTTCTGAGTCCTGCTACACTTTTGTCATCATCCCT CAGCTGCTGGTCCACCTGCTCTCAGACACCAAGACCATCTCCTTCATGGCCTGTGCCACC CAGCTGTTCTTTTTCCTTGGCTTTGCTTGCACCAACTGCCTCCTCATTGCTGTGATGGGA TATGATCGCTATGTAGCAATTTGTCACCCTCTG…
693	OR10U1P	olfactory receptor, family 10, subfamily U, member 1 pseudogene	Pseudogene	http://www.ncbi.nlm.nih.gov/gene/390318	12q13.2		ATGTTTAGCTCTGAGCCCACCATAGATGGAAATCAGTCCCTGTGTGCCAAATTCACATTT GTGGCTTTTTCTTCTATAGAAGAATTACAGCTTGTACTCTTCATTGTGTTCTTAATCATC ACTTATGCACTATAGGAGGAAATATCATCATCATCTCCCTGATCTGGATCACCCCTGCCC TGCACACTCCAATGTATTTCTTCCTGGTGAACCTCTCATTTCTGGAGATGTGCTATACCA CCAGTGTGGTGCCTCATGCTGGTGCACCTGCTGGTGGAGACCAAAACCATAAGTGTGGGT GGCTGTGCAACCCAGATGTACATATTTGCCATCTTGGGACTGACAGAATGCTGCTTGCTA GCAGCTATGGCTTACGATCGCTTTGTAGCTATT…
694	OR10V1	olfactory receptor, family 10, subfamily V, member 1	Intact gene	http://www.ncbi.nlm.nih.gov/gene/390201	11q12.1		ATGGAAGGAATAAATAAAACTGCAAAGATGCAGTTTTTCTTTCGTCCATTCTCACCTGAC CCTGAGGTCCAGATGCTGATTTTTGTGGTCTTCCTGATGATGTATCTGACCAGCCTCGGT GGAAATGCTACAATTGCAGTCATTGTTCAGATCAATCATTCCCTCCACACCCCCATGTAC TTTTTCCTGGCTAATCTGGCAGTTCTAGAAATCTTCTATACATCTTCCATCACCCCATTG GCCTTGGCAAACCTCCTTTCAATGGGCAAAACTCCTGTTTCCATCACGGGATGTGGCACC CAGATGTTTTTCTTTGTCTTCTTGGGTGGGGCTGATTGTGTCCTGCTGGTAGTCATGGCT TATGACCAGTTTATAGCGATCTGTCACCCTCTG…
695	OR10V2P	olfactory receptor, family 10, subfamily V, member 2 pseudogene	Pseudogene	http://www.ncbi.nlm.nih.gov/gene?term=OR10V2P	11q12.1		TCCATGTACTTCTTCCTGACAAACTTTGCAGGTCTGGAGATCTTCTACTTTTTCACCATT GCCCCTCTGACTCTGGCCAATGTCCTACCCATGGGGAGAAACCTCATTTCCCTGCCCGGC TGTGGAGGCCAGATGTTCTTCTTCATCTTCCTGGGAAGGGCTGACTGCATCCTGCTGGCC GTCATGGCCTTTGACTGGTTTGTGGCCATCTGTTGTCCTCTCTGTTACGGCCTCATCATG AGCTGGAGGTTGTGTGTCCAGCTGACCCTGGGGTCTCTGCTGTTGGGGTTCTTCTTAGCC ATGCAGCTGACCGTGCTTATCTTCCAACTCCCTTTATGCAGCAGCAAAGAAATCAGCACG TTCTACTGTGATGTCCTCCCTGTCATGAGACTG…
696	OR10V3P	olfactory receptor, family 10, subfamily V, member 3 pseudogene	Pseudogene	http://www.ncbi.nlm.nih.gov/gene?term=OR10V3P	11q12.1		CCTCCCACCTTGGCCTCCCAAAGTGCTGGGATTACAGGCATGAGCCACCATGCCCAGCCA ACTTTCTTTTTTTAAACTAAAGATGTCAGGCAGGCCATAGCTCAGCTTTAGGTGGCCCCC CTCTGACACTCACGGTCTCTTTTTGCTGATTACCCACAATAGTGGAGGAAGATCCACATA TAAAGTCAAAAGTCTAGGTTAAAATCCCACATCAGCCACTGATGAACTGTGCAAGCTTGG AAAAATCATTTCACCTCTGTGAATTGTGGTTTTGCCATCTGCAGAGCTGAATGTTAACCA TAGCCCAAGATACTAAGTATTATAGGATTGAAATGAAATATAAATGAAACTTTGTAAATG TTAAATTATAACACAAATCATATGGTCAGTGTC…
697	OR10V7P	olfactory receptor, family 10, subfamily V, member 7 pseudogene	Pseudogene	http://www.ncbi.nlm.nih.gov/gene?term=OR10V7P	14q21.1	Location:14q21.2 in HGNC, Not found in HORDE	GAATCCAAAAATAAAGCCATGCACCTACAGACATCTAGTCTTCCACAAATTTGATAAAAATAAGCAATGG GAAAAGAACTCCCTGTTCAATAAACGGTGTGACAGATGCTGAAGAATGGAAATGGACTCCTACCCTGTCA CCATATGCAAAAATTAACTTCAGTATAGATGTACAAGCCTTGTCTACTTGTGCTCCACTTCTAGCAGCTC TCTTGAGAGGGGCCAGGTAGTGTCTACAGTTTATACATTTATTACCCCTGTGCTAGGCCCCTTGATCTGG AGCATGAGGAATAGAGAGCTTAAGGGTACTTTGAAAAGAGCAATGATGAGGTTCCTGTTGCTCTGTGAAC ATGCCACTCGTCAACACTGCTGGGTAGAGACACATGGGCATGCT…
698	OR10W1	olfactory receptor, family 10, subfamily W, member 1	Intact gene	http://www.ncbi.nlm.nih.gov/gene/81341	11q12.1		ATGGAATTTGTGTTCCTGGCCTATCCCTCCTGCCCAGAACTGCATATTCTGTCCTTCCTT GGGGTCAGCCTGGTTTATGGTTTGATCATCACTGGGAACATTCTCATTGTGGTGTCCATT CACACAGAAACCTGTCTATGCACATCCATGTACTATTTCCTGGGCAGCCTTTCTGGGATT GAAATATGCTACACTGCAGTGGTGGTGCCCCATATCCTGGCCAACACCCTACAGTCAGAG AAGACCATCACTCTCCTGGGCTGTGCCACCCAGATGGCTTTCTTCATTGCACTGGGCAGT GCTGATTGCTTCCTCTTGGCTGCCATGGCCTATGACCGCTATGTGGCCATTTGCCACCCG TTGCAGTACCCTCTCCTCATGACATTGACTCTT…
699	OR10X1	olfactory receptor, family 10, subfamily X, member 1	Intact gene	http://www.ncbi.nlm.nih.gov/gene/128367	1q23.1		ATGAAGATCAACCAGACAATCCTGAAGGAATTCATTCTTGTTGGCTTTTCTGTGTACCCA CATGTACAGACATTTCTTTTTGTGGTCTTCTTTTGTCTCTACCTTCTCACCCTTGCAGGT AATCTGATCATCATGGGTCTAACTTGGGTGGACAGGTCCCTCCACACCCCTATGTATCTC TTCCTTAGTGCACTCTCCTTCTCTGAGACCTGCTATACGCTGACCATCGTCCCCAAGATG CTGGAAGATCTACTGGCCAAGGACAGAAGCATTTCAGTCACAGGTTGTAGCTTACAGATG TGCTTCTTCTTGGGACTTGGTGGCACAAACTGTATCATTCTCACTTTGATGGGATATGAC CGCTTCCTGGCCATCTGTAACCCTCTAAGATAT…
700	OR10Y1P	olfactory receptor, family 10, subfamily Y, member 1 pseudogene	Pseudogene	http://www.ncbi.nlm.nih.gov/gene?term=OR10Y1P	11q12.1		ATGGAAGAGGAAAACCAGAGGGGAGTGGTACACTTCCACTTCCACTTCTTTTCAACAGAC CTGGTGGTGGCTTCCTTTATAATTGTGGCCTTGATGTTGCACCAAGAAGCCTTGTTGGAC ACTTCACCTTTGGGCCCACAGTCTGGCAAGATCCCTTCCTCCATATTCCAATGTATTTAT TTTTATTTTTTTGGCATTGACTATGTTGGAAATTGGCTACTCCACCAACATTTCTCCTCC AACACTGGCTACCGTCCTTTACATGGGGAAGATGCTTATCTCCCTCCCTGGCTATGGAAC TCAGATGCTCTTTGTCATCCTTTTGAGAGGATCTGAGTGTGTCTTGCTTGCTGTCATGGC TTATGATAGGTATATAACCATCTGTCATCCATT…
701	OR10Z1	olfactory receptor, family 10, subfamily Z, member 1	Intact gene	http://www.ncbi.nlm.nih.gov/gene/128368	1q23.1		ATGGGGCAGACCAACGTAACCTCCTGGAGGGATTTTGTCTTCCTGGGCTTCTCCAGTTCT GGGGAGTTGCAGCTCCTTCTCTTTGCCTTGTTCCTCTCTCTGTATCTAGTCACTCTGACC AGCAATGTCTTCATTATCATAGCCATCAGGCTGGATAGCCATCTGCACACCCCCATGTAC CTCTTCCTTTCCTTCCTATCCTTCTCTGAGACCTGCTACACTTTGGGCATCATCCCTAGA ATGCTCTCTGGCCTGGCTGGGGGGGACCAGGCTATCTCCTATGTGGGCTGTGCTGCCCAG ATGTTCTTTTCTGCCTCATGGGCCTGTACTAACTGCTTCCTTCTGGCTGCCATGGGCTTT GACAGATATGTGGCCATCTGTGCTCCACTCCAC…
702	OR11A1	olfactory receptor, family 11, subfamily A, member	Intact gene	http://www.ncbi.nlm.nih.gov/gene/26531	6p22.2-p21.31		ATGGAAATTGTCTCCACAGGAAACGAAACTATTACTGAATTTGTCCTCCTTGGCTTCTAT GACATCCCTGAACTGCATTTCTTGTTTTTTATTGTATTCACTGCTGTCTATGTCTTCATC ATCATAGGGAATATGCTGATTATTGTAGCAGTGGTTAGCTCCCAGAGGCTCCACAAACCC ATGTATATTTTCTTGGCGAATCTGTCCTTCCTGGATATTCTCTACACCTCCGCAGTGATG CCAAAAATGCTGGAGGGCTTCCTGCAAGAAGCAACTATCTCTGTGGCTGGTTGCTTGCTC CAGTTCTTTATCTTCGGCTCTCTAGCCACAGCTGAATGCTTACTGCTGGCTGTCATGGCA TATGACCGCTACCTGGCAATTTGCTACCCACTC…
703	OR11G1P	olfactory receptor, family 11, subfamily G, member 1 pseudogene	Pseudogene	http://www.ncbi.nlm.nih.gov/gene/390438	14q11.2		ATCTTCAACACCCCCAGCAACTCCAGCACCTTCACTGGCTTCATCCTCCTGGGCTTCCCT TGCCCCAGGGAGGGACAGATCCTCCTCGTTGTGCTCTTCACTGTTGTTTACCTCCTGACC CTCATGGGCAATGGTTCCATCAACTGTGCTGTGCACTGGGTCAGAGACTCCATGCCCCCA TGTACATCCTGCTCGCCAACTTCTCCTTCCTGGAGATCTGTTATGTCACCTCTACAGTCC CCAACGTGCTGGCCAACTTCCTCTCTGACACAAGATCATCTCGTTCTCTGGCTGCTTCCT CCAATTCTACTTTTTTTTCTCCTTGGGCTCTACAGAATGCTTTTTCCTGGGAGCTATGGC ATTTGACCTATACCTTGCCATCTGCCGGCCTCT…
704	OR11G2	olfactory receptor, family 11, subfamily G, member 2	Intact gene	http://www.ncbi.nlm.nih.gov/gene/390439	14q11.2		ATGAAAATCTTCAACAGCCCCAGCAACTCCAGCACCTTCACTGGCTTCATCCTCCTGGGC TTCCCTTGCCCCAGGGAGGGGCAGATCCTCCTCTTTGTGCTCTTCACTGTTGTTTACCTC CTGACCCTCATGGGCAATGGTTCCATCATCTGTGCTGTGCACTGGGATCAGAGACTCCAC GCCCCCATGTACATCCTGCTCGCCAACTTCTCCTTCTTGGAGATATGTTATGTCACCTCC ACAGTCCCCAGCATGCTGGCCAACTTCCTCTCTGACACCAAGATCATCTCGTTCTCTGGC TGCTTCCTCCAGTTCTACTTTTTCTTCTCCTTGGGCTCTACAGAATGCTTTTTCCTGGCA GTTATGGCATTTGATCGATACCTTGCCATCTGT…
705	OR11H1	olfactory receptor, family 11, subfamily H, member 1	Intact gene	http://www.ncbi.nlm.nih.gov/gene?term=OR11H1	22q11.2		ATGAATGTCTCTGAGCCAAATTCCAGCTTTGCTTTTGTAAATGAATTTATACTCCAAGGT TTCTCTTGTGAGTGGACAATTCAGATCTTCCTCTTCTCACTCTTTACTACAACATATGCA CTGACTATAACAGGGAATGGAGCCATTGCTTTTGTCCTGTGGTGTGACCGGCGACTTCAC ACTCCCATGTACATGTTCCTGGGAAATTTCTCCTTTTTAGAGATATGGTATGTCTCTTCT ACAGTTCCCAAGATGTTGGTCAACTTCCTTTCAGAGAAAAAAAACATCTCCTTTGCTGGA TGTTTTCTCCAGTTTTATTTCTTCTTCTCTTTGGGTACATCAGAATGCTTGCTTTTGACT GTGATGGCCTTTGATCAGTACCTTGCTATCTGC…
706	OR11H2	olfactory receptor, family 11, subfamily H, member 2	Intact gene	http://www.ncbi.nlm.nih.gov/gene?term=OR11H2	14q11.2		ATGAATGTCTCTGAGCCAAATTCCAGCTTTGCTTTTGTAAATGAATTTATACTCCAAGGT TTCTCTTGTGAGTGGACAATTCAGATCTTCCTCTTCTCACTCTTTACTACAATATATGCA CTGACTATAACAGGGAATGGAGCCATTGCTTTTGTCCTGTGGTGTGACCGGCGACTTCAC ACTCCCATGTACATGTTCCTGGGAAATTTCTCCTTTTTAGAGATATGGTATGTCTCTTCT ACAGTTCCCAAGATGTTGGTCAACTTCCTTTCAGAGAAAAAAAACATCTCCTTTGCTGGA TGTTTTCTCCAGTTTTATTTCTTCTTCTCTTTGGGTACATCAGAATGCTTGCTTTTGACT GTGATGGCCTTTGATCAGTACCTTGCTATCTGC…
707	OR11H3P	olfactory receptor, family 11, subfamily H, member 3 pseudogene	Pseudogene	http://www.ncbi.nlm.nih.gov/gene?term=OR11H3P	15q11.2		ATGAATGTCTCTGAGCCAAATTCCAGCTTTGCTTTAGTAAATGAATTTATACTCCAAGAT TTATCTTTTGAGTGGACAATTCAGATCTTCCTCTTCTCACTCTTCACTACAACATATGCA CTGACCATAACAGGAAATGGAGCCATTGCTTGCGCCCTGTGGTGTGACCGGCGACGTCAC ACTCCCATGTACATGTTCCTGGGAAATTTCTCCTTTTTAGAGATATGGTATGTCTCTTCT ACAGTTCCCAAGATGTTGGTCAACTTCCTTTCAGAGAAAAAAACCATCTCCTTTGCTGGA TGTTTTCTCCAATTTTATTTCTTCTTCTCTTTGGGTACATCTGAATGCTTGATTTTGACT GTGATGGCCTTTGATCAGTACCTTGTTATCTGC…
708	OR11H4	olfactory receptor, family 11, subfamily H, member 4	Intact gene	http://www.ncbi.nlm.nih.gov/gene/390442	14q11.2		ATGAACAGGTCAGCAACACACATCGTGACAGAGTTTATTCTCCTGGGATTCCCTGGTTGC TGGAAGATTCAGATTTTCCTCTTCTCATTGTTTTTGGTGATTTATGTCTTGACCTTGCTG GGAAATGGAGCCATCATCTATGCAGTGAGATGCAACCCACTACTACACACCCCCATGTAC TTTCTGCTGGGAAATTTTGCCTTCCTTGAGATCTGGTATGTGTCCTCCACTATTCCTAAC ATGCTAGTCAACATTCTCTCCAAGACCAAGGCCATCTCATTTTCTGGGTGCTTCCTCCAG TTCTATTTCTTCTTTTCACTGGGAACAACTGAATGTCTCTTTCTGGCAGTAATGGCTTAT GATCGATACCTGGCCATCTGCCACCCACTGCAG…
709	OR11H5P	olfactory receptor, family 11, subfamily H, member 5 pseudogene	Pseudogene	http://www.ncbi.nlm.nih.gov/gene/390440	14q11.2		ATGACGGAATTTGTTCTCCTTGGCTTTCCTGGTTGTCAGGAGATGCAAAGTTTCCTCTTC TCCCTGTTCTTTGTGATCTATGTATTTACCATAATAGGAAATGGGACCATTGTCTGTGCT GTGAGATTGGACAAACGGCTTCATACCCCAATGTATATTCTCCTAGGGAACTTTGCTTTC CTTGAAATCCGGTAAGTTACTTCCACTGTACCCAACATGCTAGTCAACTTCCTCTCAGAG ACAAAAACCATCTCTTTTGTTGGCTGTTTCCTCCAGTTCTACTTTTTTACTTCCCTTGGT ACAATAGAAGCATACTTCCTCTGCATCATGGCATATGATCGGTACCTTGCTATCTGCCGC CCATTGCACTACCCAACCATCATGACCCCACAA…
710	OR11H6	olfactory receptor, family 11, subfamily H, member 6	Intact gene	http://www.ncbi.nlm.nih.gov/gene/122748	14q11.2		ATGCATTTTGTGACTGAGTTTGTCCTCCTGGGTTTCCATGGTCAAAGGGAGATGCAGAGC TGCTTCTTCTCATTCATCCTGGTTCTCTATCTCCTGACACTGCTAGGGAATGGAGCTATT GTCTGTGCAGTGAAATTGGACAGGCGGCTCCACACACCCATGTACATCCTTCTGGGAAAC TTTGCCTTTCTAGAGATCTGGTACATTTCCTCCACTGTCCCAAACATGCTAGTCAATATC CTCTCTGAGATTAAAACCATCTCCTTCTCTGGTTGCTTCCTGCAATTCTATTTCTTTTTT TCACTGGGTACAACAGAGTGTTTCTTTTTATCAGTTATGGCTTATGATCGGTACCTGGCC ATCTGTCGTCCATTACACTACCCCTCCATCATG…
711	OR11H7	olfactory receptor, family 11, subfamily H, member 7	Intact gene	http://www.ncbi.nlm.nih.gov/gene?term=OR11H7	14q11.2	Not found in HORDE	TGAATAACTCACAGATATCTACTGTGACGCAGTTTGTGTTGTTGGGGTTTCCTGGTCCCTGGAAAATTCA GATCATCTTTTTCTCAATGATTTTGTTGGTCTACATCTTCACTCTGACTGGGAATATGGCCATCATCTGT GCAGTGAGGTGGGACCATCGACTCCATACCCCTATGTACGTGCTCCTAGCCAACTTCTCCTTCCTAGAGA TCTGGTATGTGACCTGCACAGTCCCCAACATGCTGGTAAATTTTTTCTCCAAAACTAAGACCATATCATT CTCTGGATGTTTCACTCAGTTCCACTTCTTCTTTTCCCTGGGCACAACTGAATGCTTCTTCCTCTGTGTC ATGGCTTATGATCGGTACCTGGCCATCTGCCACCCACTGCACTA…
712	OR11H12	olfactory receptor, family 11, subfamily H, member 12	Intact gene	http://www.ncbi.nlm.nih.gov/gene/440153	14q11.2		ATGTGTCCCTTGACCTTGCAGGTCACTGGCCTAATGAATGTCTCTGAGCCAAATTCCAGC TTTGCTTTTGTAAATGAATTTATACTCCAAGGTTTCACTTGTGAGTGGACAATTCAGATC TTCCTCTTCTCACTCTTTACTACAACATATGCACTGACTATAACAGGGAATGGAGCCATT GCTTTTGTCCTGTGGTGTGACTGGCGACTTCACACTCCCATGTACATGTTCCTGGGAAAT TTCTCCTTTTTAGAGATATGGTATGTCTCTTCTACAGTTCCCAAGATGTTGGTCAACTTC CTTTCAGAGAAAAAAAACATCTCCTTTGCTGGATGTTTTCTCCAGTTTTATTTCTTCTTC TCTTTGGGTACATCAGAATGCTTGCTTTTGACT…
713	OR11H13P	olfactory receptor, family 11, subfamily H, member 13 pseudogene	Pseudogene	http://www.ncbi.nlm.nih.gov/gene/440159	14q11.2		ATGAATGTCTCTGAGCCAAATTCCAGCTTTGCTTTTGTAAATGAATTTATACTCCAAGGT TTCTCTTGTGAGTGGACAATTCAGATCTTCCTCTTCTCACTCTTTACTACAATATATGCA CTGACTATAACAGGGAATGGAGCCATTGCTTTTGCCCTGTGGTGTGACCGGCGACTTCAC ACTCCCATGTACATGTTCCTGGGAGATTTCTCCTTTTTAGAGATATGGTATGTCTTTTCT ACAGTTCCCAAGATGTTGGTCAACTTCCTTTCAGAGAAAACAAACATCTCCTTTGCTGGA TTGTTTTCTCCAGTTTTATTTCTTCTTCTCTTTGGGTACATCAGAATGCTTGCTTTTGAC TGTGATGGCCTTTGATCAGTACCTTGCTATCTG…
714	OR11I1P	olfactory receptor, family 11, subfamily I, member 1 pseudogene	Pseudogene	http://www.ncbi.nlm.nih.gov/gene?term=OR11I1P	1p13.2		ATGGTGATCCTGTCCTGGGAAAACCAAACGATGAGAGTGGAATTCGTGCTTCAAGGATTC TCTTCCATCAGACAGTTAAATATTTTCCTCTTTATGATAATTTTAGTTTTCTACATCTTA ACTGTTTCTGGAAACATCCTCATTGTCCTTCTAGTTTTAGTCAGACATCATCTCCACACC CCTATGTACTTCCTCCTGGTGAACTTGTCCTGTCTGGAGATCTGGTATACCTCTAACATC ATCCCCAAAATGTTGCTGATTATCATAGCTGAATAGAAGACTATCTCTGTGGCTGGCTGG CTGGCACAATTCTACTTCTTCGGATCCCTGGCTGCCACGGAGTGCCTCTTGCTCACTGTG ATGTCCTATGATCGCTACCTAGCCATCTGCCAG…
715	OR11J1P	olfactory receptor, family 11, subfamily J, member 1 pseudogene	Pseudogene	http://www.ncbi.nlm.nih.gov/gene?term=OR11J1P	15q11.2		ATGAGTGTCATAGAAGCCAATAACATTTCTGGGCCTGTGAGTGAATTTATCCTCCTGGGC TTCCCCTGCCTGCTGCAGGGAGACCAAGATCCTCCTCTTTGTGGTCTTCTCCCTCATCTA CCTTCTGACCCTCATGGGTAACACATCCATCATCTGCGCTGTGTGGTCAAGCCAGAAACT CCACACACCTATGTACATCCTCTTGGCTAATTTCTCTTTCCTGGAGATCTGCTGCATTAG TTCTGATGTCCCAAAATGTTGGCCAATCTCATCTCCCATATCAAGAGCATCTCCTATGCT GGCTGCCTGCTCCAGTTCTTCTACTTCTCCATGTGTGCTGCAGAAGGCTACTTTCTGTCT GTGATGTCCTTTGATCGGTTCCTTACCATCTGT…
716	OR11J2P	olfactory receptor, family 11, subfamily J, member 2 pseudogene	Pseudogene	http://www.ncbi.nlm.nih.gov/gene?term=OR11J2P	15q11.2		GTGAGGACCTTGGAGACTACTAATATCACTGGATTTGTGAATGAGTTCATCCTCTTGGGC TTCCCCTGCCGCTGGGAGATCCAGATCCTCCTTTTTGTGGTCTTCTCTCTCATCTACCTT CTGACCCTCCTAGGTAACACATCCATCATCTGTGCTGTGTGGTCAAGCCAGAAACTCCAC ACACCTATGTACATCCTACTGGCCAATTTCTCCTTCCTGGAGATCTGCTGTGTCAGTTCT GACGTGCCCATAATGGCAGCCAATCTCATCTCCCAGACACAGAGCATCTCCTGTGCTGGC TGCCTGCTCCGGTTCTACTTCTTCTCCATGTGTGCTGCAGAGTGCTTATTTCTGTCAGTG ATGTCTTTTGATAGGTTTCCTGCCATTTGTAGA…
717	OR11J5P	olfactory receptor, family 11, subfamily J, member 5 pseudogene	Pseudogene	http://www.ncbi.nlm.nih.gov/gene?term=OR11J5P	15q11.2		ATGAGTGTCGTAGAAGCCAATAACATTTCTGGGCCTGTGAGTGAATTTATCCTCCTGGGC TTCCCCTGCCTGCTGCAGGGAGACCAAGATCCTCCTCTTTGTGGTCTTCTCCCTCATCTA CCTTCTGACCCTCATGGGTAACACATCCATCATCTGCGCTGTGTGGTCAAGCCAGAAACT CCACACACCTATGTACATCCTCTTGGCTAATTTCTCTTTCCTGGAGATCTGCTGCATTAG TTCTGATGTCCCAAAATGTTGGCCAATCTCATCTCCCATATCAAGAGCATCTCCTATGCT GGCTGCCTGCTCCAGTTCTTCTACTTCTCCATGTGTGCTGCAGAAGGCTACTTTCTGTCT GTGATGTCCTTTGATCGGTTCCTTACCATCTGT…
718	OR11J6P	olfactory receptor, family 11, subfamily J, member 6 pseudogene	Pseudogene	http://www.ncbi.nlm.nih.gov/gene?term=OR11J6P	15q11.2		ATGAGTGTCATAGAAGCCAATAACATTTCTGGGCCTGTGAGTGAATTTATCCTCCTGGGC TTCCCCTGCCTGCTGCAGGGAGACCAAGATCCTCCTCTTTGTGGTCTTCTCCCTCATCTA CCTTCTGACCCTCATGGGTAACACATCCATCATCTGCGCTGTGTGGTCAAGCCAGAAACT CCACACACCTATGTACATCCTCTTGGCTAATTTCTCTTTCCTGGAGATCTGCTGCATTAG TTCTGATGTCCCAAAATGTTGGCCAATCTCATCTCCCATATCAAGAGCATCTCCTATGCT GGCTGCCTGCTCCAGTTCTTCTACTTCTCCATGTGTGCTGCAGAAGGCTACTTTCTGTCT GTGATGTCCTTTGATCGGTTCCTTACCATCTGT…
719	OR11J7P	olfactory receptor, family 11, subfamily J, member 7 pseudogene	Pseudogene	http://www.ncbi.nlm.nih.gov/gene?term=OR11J7P	15q11.2		GTGAGGACCTTGGAGACTACTAATACCACTGGATTTGTAAATGAGTTCATCCTCTTGGGC TTCCCCTGCCGCTGGGAGATCCAGATCCTCCTTTTTGTGGTCTTCTCTCTCATCTACCTT CTGACCCTCCTAGGTAACACATCCATCATCTGTGCTGTGTGGTCAAGCCAGAAACTCCAC ACACCTATGTACATCCTACTGGCCAATTTCTCCTTCCTGGAGATCTGCTGTGTCAGTTCT GACGTGCCCATAATGGCAGCCAATCTCATCTCCCAGACACAGAGCATCTCCTGTGCTGGC TGCCTGCTCCGGTTCTACTTCTTCTCCATGTGTGCTGCAGAGTGCTTATTTCTGTCAGTG ATGTCTTTTGATAGGTTTCCTGCCATTTGTAGA…
720	OR11K1P	olfactory receptor, family 11, subfamily K, member 1 pseudogene	Pseudogene	http://www.ncbi.nlm.nih.gov/gene?term=OR11K1P	15q11.2		ATGGAAACTATCAATTTTGTTAGCTGCCTTATCCTCATGGGCTTTCCCTCAAGCCCAGAA ATGCAGCTCCTCTACTTCGGTCTCTTCTCAGTAGCCTATACTCTCACCCCGATGGGAAAT GCAGCCATTGTCTGTGCTGTGTGGTAGGACCAGCACCTTCACACTCCCATGTACACCCTC TTGGGAAATTTCTCTCTCCTGGAAATATGTTATGTTACTGCAACTAAACTGCTGGCCAAC TTCCTCTCCACAAGCAAGTCCATCTCATTCATGAGTTGTTTTGCACAGTTCTACTTCTTC TCTTTGGGGTATGATGAGGGCTTCTTCCTTTGCATCACGGCCTTTGACAGGTATCTTGCC ATCTGCCGCCCTCTACGTTATCCATGCATCATG…
721	OR11K2P	olfactory receptor, family 11, subfamily K, member 2 pseudogene	Pseudogene	http://www.ncbi.nlm.nih.gov/gene/401742	14q11.2		ATGTCCAGCATGGAAACGATTAATTTTGTTAGCTACTTTATCCTCATGGGCTTTCCCTCA AGCCCAGAAATGCAGCTCCTCTACTTTGGTCTCTTCTCATTAGCCTATACTCTCACCCTG ATGGGAAATGCATCCATTGTCTGTGCTGTGTGGTGGGACCAGCACCTTCACACTCCCATG TACACCCTCTTGGGAAATTTCTCTCTCCTGGAAATATGTTATGTTATTACAACTGTTCCT AAACTGCTGGCCAACTTCCTCTCCACAAGCAAGTCCATCTCATTCATGAGTTGTTTTGCA CAGTTCTACTTCTTCTTATCTTTGGGGTATGATGAGGGCTTCTTCCTTTGCATCATGGCC TTTGACAGGTATCTTGCCATCTGCCGCCCTCTA…
722	OR11L1	olfactory receptor, family 11, subfamily L, member 1	Intact gene	http://www.ncbi.nlm.nih.gov/gene/391189	1q44		ATGGAGCCCCAAAATACCTCCACTGTGACTAACTTTCAGCTGTTAGGATTCCAGAACCTT CTTGAATGGCAGGCCCTGCTCTTTGTCATTTTCCTGCTCATCTACTGCCTGACCATTATA GGGAATGTTGTCATCATCACCGTGGTGAGCCAGGGCCTGCGACTGCACTCCCCTATGTAC ATGTTCCTCCAGCATCTCTCCTTTCTGGAGGTCTGGTACACGTCCACCACTGTGCCCCTT CTCCTAGCCAACCTGCTGTCCTGGGGCCAAGCCATCTCCTTCTCTGCCTGCATGGCACAG CTCTACTTCTTCGTATTCCTCGGCGCCACCGAGTGCTTTCTCCTGGCCTTCATGGCCTAT GACCGTTACCTGGCCATCTGCAGCCCACTCCGC…
723	OR11M1P	olfactory receptor, family 11, subfamily M, member 1 pseudogene	Pseudogene	http://www.ncbi.nlm.nih.gov/gene/121270	12q13.11		CCTCTCTTCTCTTGGGCCCAGACCTGGAAGAAGAAGCAGTCCAGTGGTGACAGTGGGAAC CAGACCACCTGGCTGATCCTAGTGGGCTTCGGGGAGCTGCAATACCTGGGCTTCCTTCCC TTCACTCTCTTCCTGGCCATCTATGTGGTGACAGTTGGGGGCAATGCCCTCATCATGCTG GCTGTGGCCTCTAGTCGGACACTGCACCCACCAATGTACTTCTTCCTCTGCCACTTCTCC CTGCTGGAGATTGGCTATACCTCCAACGTCATACTATGGCTGTTGCAGAGTTTCTTGGAG GGGAAGGAAGTCATCTCTCTAGTCAGCTGTCTGGCTCAGTTCTACGTGTTTTCCTCGCTG GCTGCAGCTGAGTGCCTCCTGCTATCTGCCGTG…
724	OR11N1P	olfactory receptor, family 11, subfamily N, member 1 pseudogene	Pseudogene	http://www.ncbi.nlm.nih.gov/gene/392540	Xq26.2		ATGGCTGGAACTGAAGAAGAAAACACGATTCAAATTTCAGAAATTATCTTTTTGGGTTTT GGGGATCTCCATGGCCTTCAGTTTCTTCTTTTTGGGATATTTCTGGCCATCTATGTGGTG ACTGTAATGGGCAACATTGCGATCCTGTGGTGTCAGCTAATCATTTCCTTCACACGCCCA TGTTTTTCTTTCTTGGTCACTTCTTCCTAGAGATTGGCTGCACCAGTACCATTGAGCCCA TGAGGCTGAGGACTGCCATCAGCTCATATGCCTTTTTACTTTCTAGCCTGTGTTTCCCAG TTTTACTTTTTGCCTTGGTGGCTACAGAATGCTTCTTCCTGGCTGTAATGTCTTATGATT GCTATATAGCCACCTGTAACCCACTGCAATACT…
725	OR11P1P	olfactory receptor, family 11, subfamily P, member 1 pseudogene	Pseudogene	http://www.ncbi.nlm.nih.gov/gene?term=OR11P1P	14q11		CTGACAGCCTTTCCCTACACCGATGCCACATCTCAGAACATGCACTATGTAAATTTTCTT ATTATCATTCTCAGTATTTTGTACATCCCTGGACCATATACGTTGATCCTAAGAGCTATG CTTCAGCTGCTTTCAGCAGCTAGCCATCAAAATGCCTTTTCTATCCGTGGGTCTCACTTA ATAGTGGTGTCTCTGTTCTGTGAAACCATATGATGATGTGTGTGAATCTCATATCTGACC ATTTAGTATAAATGAAGATGACAAATCACAATATCATAATGATATCCTCCATAAAGACTC TAGTTTTAAACTTTGTCAATTACACCTTACTCAATATGAACTTAAAACCTATCTTCAGTT TTTTTTTTATGGAA
726	OR11Q1P	olfactory receptor, family 11, subfamily Q, member 1 pseudogene	Pseudogene	http://www.ncbi.nlm.nih.gov/gene?term=OR11Q1P	Xq26.1		CTATTGACTTCTGTGGGGCCAGAAAATACCACTACGGTGGTGACCGAGTTTATCATACTG GGGTTTGGAGACCTCAAAGAATTGAGTCCCTTGTCCTTCCTGGTGTTTGGGGTTACCTAT GTAGCCATCTTTTCTGGGAATCTTCCCCTCATGGTACTGGTGAGCACTCGACGGAGACCT CACACTCCAATGTTGTTCTTTTTGGTGAACCTCTCATGCCTGGAGATCTGTTATACAACC AACATTGTGCCCAGGATGCTGGTGGACCTGTTGACGGAAAACAGAATGATCTCTATGGTG GGTTGTATCATTCAAGCCTACTTATTTTTGGTCCTGGGCAGCACTGAATGTTATTTACTG GCAATGATGTTATATGATGGGTATCTGGCTATC…
727	OR12D1P	olfactory receptor, family 12, subfamily D, member 1 pseudogene	Pseudogene	http://www.ncbi.nlm.nih.gov/gene?term=OR12D1P	6p22.2-p21.31		ATGCTGAATACAACCTCAGTCACTGAATTTCTCCTTTTGGGAGTGACAGACATTCAAGAA CTGCAGCCTTTTCTCTTCGTTGTTTTCCTTACCATCTACTTCATCAGTGTGGCTGGGAAT GGAGCCATTCTGATGATTGTCATCTCTGATCCTAGACTCCATTCCCCTATGTATTTCTTC CTGGGAAACCTGTCCTGCCTGGACATCTGCTACTCCAGCGTAACACTGCCAAAAATGCTG CAGAACTTCCTCTCTGCACACAAAGCAATTTCTTTCTTGGGATGCATAAGCCAACTCCAT TTCTTCCACTTCCTGGGCAGCACAGAGGCCATGTTGTTGGCCGTGATGGCATTTGACCGC TTTGTGGCTATTTGCAAGCCACTTCGCTACACT…
728	OR12D2	olfactory receptor, family 12, subfamily D, member 2	Intact gene	http://www.ncbi.nlm.nih.gov/gene/26529	6p22.2-p21.31		ATGCTGAATACAACCTCAGTCACCGAATTTCTCCTCTTGGGAGTGACAGACATTCAAGAA CTGCAGCCTTTTCTCTTCGTGGTTTTCCTCACCATCTACTTCATCAGTGTGACTGGGAAT GGAGCCGTTCTGATGATTGTCATCTCCGATCCTAGACTCCATTCCCTTATGTATTTCTTC CTGGGAAACCTGTCCTACCTGGATATCTGTTACTCTACGGTGACACTGCCAAAAATGCTG CAGAACTTTCTCTCTACACACAAAGCAATTTCTTTCTTGGGATGCATAAGCCAGCTTCAT TTCTTCCACTTCCTGGGCAGCACGGAGTCCATGTTGTTCGCCGTGATGGCATTTGACCTC TCTGTGGCTATCTGCAAGCCACTTCGCTACACT…
729	OR12D3	olfactory receptor, family 12, subfamily D, member 3	Intact gene	http://www.ncbi.nlm.nih.gov/gene/81797	6p22.1		ATGGAGAATGTCACTACAATGAATGAGTTTCTTCTACTTGGCCTGACTGGTGTTCAGGAG CTGCAGCCTTTCTTCTTTGGGATTTTCTTAATCATTTACCTGATAAACTTGATTGGAAAT GGATCTATATTGGTGATGGTTGTTTTGGAACCACAACTCCACTCCCCTATGTATTTTTTT CTGGGAAACCTTTCTTGTCTGGATATTTCTTATTCTTCAGTGACACTGCCCAAGCTGCTC GTAAACCTCGTGTGCAGTCGCAGGGCTATATCTTTTCTAGGCTGTATCACCCAGCTACAC TTCTTCCACTTTTTGGGAAGCACAGAGGCCATTTTACTGGCTATCATGGCCTTTGACCGT TTTGTTGCCATCTGCAATCCTCTTCGCTACACT…
730	OR13A1	olfactory receptor, family 13, subfamily A, member 1	Intact gene	http://www.ncbi.nlm.nih.gov/gene/79290	10q11.21		ATGATGAGTAACCAGACGTTGGTAACCGAGTTCATCCTGCAGGGCTTTTCGGAGCACCCA GAATACCGGGTGTTCTTATTCAGCTGTTTCCTCTTCCTCTACTCTGGGGCCCTCACAGGT AATGTCCTCATCACCTTGGCCATCACGTTCAACCCTGGGCTCCACGCTCCTATGTACTTT TTCTTACTCAACTTGGCTACTATGGACATTATCTGCACCTCTTCCATCATGCCCAAGGCG CTGGCCAGTCTGGTGTCGGAAGAGAGCTCCATCTCCTACGGGGGCTGCATGGCCCAGCTC TATTTCCTCACGTGGGCTGCATCCTCAGAGCTGCTGCTCCTCACGGTCATGGCCTATGAC CGGTACGCAGCCATCTGCCACCCGCTGCATTAC…
731	OR13C1P	olfactory receptor, family 13, subfamily C, member 1 pseudogene	Pseudogene	http://www.ncbi.nlm.nih.gov/gene/392377	9q31.1		ATGGGAAACTCTAATCAGTCTTTCATGACAGAATTTGTCCTGCTGGGGCTTTCTGGCTAC CCAGAGCTAGAGGCCATTTACTTTGTGCTGGTCCTATGTATGTATTTGGTGATCCTGTTG GGAAATGGAGTCATCATCATTGTGAGTGTTTATGACACCCACTTGCACACCCCCATGTAC TTTTTCCTCAGTAACTTATCATTCTTGGACATCTGCTACACTAGTTCATCTATTCCACTA TTTCTCAGCAGCTTCTTAACGTCAAAGAAAACTATTTCCTTCTCTGGGTGTGGAGTGCAA ATGTTTCTCTCTTTTGCTATGGGAGCAACAGAGTGTGTCCTTCTAAGTATGATGGCGTTT GACTGCTATGTGGCCATCTGTAACCCTCTATGA…
732	OR13C2	olfactory receptor, family 13, subfamily C, member 2	Intact gene	http://www.ncbi.nlm.nih.gov/gene/392376	9q31.1		ATGGAATGGGAAAACCACACCATTCTGGTGGAATTTTTTCTGAAGGGACTTTCTGGTCAC CCAAGACTTGAGTTACTCTTTTTTGTGCTCATCTTCATAATGTATGTGGTCATCCTTCTG GGGAATGGTACTCTCATTTTAATCAGCATCTTGGACCCTCACCTTCACACCCCTATGTAC TTCTTTCTGGGGAACCTCTCCTTCTTGGACATCTGCTACACCACCACCTCTATTCCCTCC ACGCTAGTGAGCTTCCTTTCAGAAAGAAAGACCATTTCCCTTTCTGGCTGTGCAGTGCAG ATGTTCCTCGGCTTGGCCATGGGGACAACAGAGTGTGTGCTTCTGGGCATGATGGCCTTT GACCGCTATGTGGCTATCTGCAACCCTCTGAGA…
733	OR13C3	olfactory receptor, family 13, subfamily C, member 3	Intact gene	http://www.ncbi.nlm.nih.gov/gene/138803	9q31.1		ATGGGTGAGATTAACCAGACACTTGTGTCAGAATTTCTTCTTCTGGGTCTTTCTGGATAC CCAAAGATTGAGATTGTTTACTTTGCTCTCATTCTAGTTATGTACCTAGTGATTCTAATT GGCAATGGTGTTCTAATCATAGCCAGCATCTTTGATTCTCATTTTCACACACCAATGTAC TTCTTCCTGGGCAACCTCTCTTTCCTGGATATCTGCTATACATCCTCCTCTGTTCCCTCA ACATTGGTGAGCTTAATCTCAAAGAAAAGAAACATTTCCTTCTCTGGATGTGCAGTGCAG ATGTTCTTTGGGTTTGCAATGGGGTCAACAGAATGTCTGCTTCTTGGCATGATGGCATTT GATCGTTATGTGGCCATCTGCAACCCACTGAGA…
734	OR13C4	olfactory receptor, family 13, subfamily C, member 4	Intact gene	http://www.ncbi.nlm.nih.gov/gene/138804	9q31.1		ATGGACAAGATAAACCAGACATTTGTGAGAGAATTCATTCTTCTGGGACTCTCTGGTTAC CCCAAACTTGAGATCATTTTCTTTGCTCTGATTCTAGTTATGTACGTAGTGATTCTAATT GGCAATGGTGTTCTGATCATAGCAAGCATCTTGGATTCTCGTCTTCACATGCCCATGTAC TTCTTCCTGGGCAACCTCTCTTTCCTGGATATCTGCTATACAACCTCCTCCATTCCCTCA ACACTGGTGAGCTTAATCTCAAAGAAAAGAAACATTTCCTTCTCTGGATGTGCAGTGCAG ATGTTCTTTGGGTTTGCAATGGGGTCAACAGAATGTTTCCTCCTTGGCATGATGGCATTT GATCGTTATGTGGCCATCTGTAACCCTCTGAGA…
735	OR13C5	olfactory receptor, family 13, subfamily C, member 5	Intact gene	http://www.ncbi.nlm.nih.gov/gene/138799	9q31.1		ATGGAATGGGAAAACCACACCATTCTGGTGGAATTTTTTCTGAAGGGACTTTCTGGTCAC CCAAGACTTGAGTTACTCTTTTTTGTGCTCATCTTCATAATGTATGTGGTCATCCTTCTG GGGAATGGTACTCTCATTTTAATCAGCATCTTGGACCCTCACCTTCACACCCCTATGTAC TTCTTTCTGGGGAACCTCTCCTTCTTGGACATCTGCTACACCACCACCTCTATTCCCTCC ACGCTAGTGAGCTTCCTTTCAGAAAGAAAGACCATTTCCCTTTCTGGCTGTGCAGTGCAG ATGTTCCTCAGCTTGGCCATGGGGACAACAGAGTGTGTGCTTCTGGGCGTGATGGCCTTT GACCGCTATGTGGCTATCTGCAACCCTCTGAGA…
736	OR13C6P	olfactory receptor, family 13, subfamily C, member 6 pseudogene	Pseudogene	http://www.ncbi.nlm.nih.gov/gene/392311	9p13.3		ATGGTCAGTTCCAATCAGACCTCCCCTGTGCTGGGGTTCCTTCTCCTGGGGCTCTCTGCC CATCCAAAGCTGGAGAAGACATTCTTCGTGCTCATCCTGCTGATGTACCTGGTGATCCTA CTGGGCAATGGGGTCCTCATCCTGGTGACCATCCTTGACTCCCGCCTGGACACACCCATG TACTTCTTCCTGGGGAACCTCTCCTTCCTGGACATCTGCTATACAACCTCCTCATCCTTG ACAGCTTCCTGACCCCCAGGAAAACCATCTCCTTCTCAGCCTGTGCAGTACAGATGTTCC TCTCCCTTGCCATGGGAGCCACAGAGTGTGTTCTCCTGAGCATGATGGCGTTTGATCGCT ACGTGGCCATCTGCAACCCCCTTTGGTACCCTG…
737	OR13C7P	olfactory receptor, family 13, subfamily C, member 7 pseudogene	Pseudogene	http://www.ncbi.nlm.nih.gov/gene?term=OR13C7P	9p13.3		ATGGTAAGTGCCAATCAGACAGCCTCTGTGACCGAGTTTATTCTCCTGGGCCTCTCTGCC CACCCAAAGCTGGAGAAAACGTTCTTTGTGCTCATCCTGCTGATGTACCTGGTGATCCTA CTGGGCAATGGGGTCCTCATCCTGATGACTGTGTCCAACTCCCACCTGCACATGCCCATG TACTTCTTCCTGGGGAACCTCTCCTTCCTGGACATCTGCTATACAACATCCTCAGTCCCC CTCATCCTTGACAGCTTCTTGACCCCCAGGAAAACCATCTCCTTCTCAGCCTGTGCAGTG CAGATGTTCCTCTCCTTTGCCATGGGAGCCACAGAGTGTGTTCTCCTGAGCATGATGGCG TTTGATCGCTACGTGGCCATCTGCAACCCCCTT…
738	OR13C8	olfactory receptor, family 13, subfamily C, member 8	Intact gene	http://www.ncbi.nlm.nih.gov/gene/138802	9q31.1		ATGGAAAGGACCAACGATTCCACGTCGACAGAATTTTTCCTGGTAGGGCTTTCTGCCCAC CCAAAGCTCCAGACAGTTTTCTTCGTTCTAATTTTGTGGATGTACCTGATGATCCTGCTT GGAAATGGAGTCCTTATCTCAGTTATCATCTTTGATTCTCACCTGCACACCCCCATGTAT TTCTTCCTCTGTAATCTTTCCTTCCTCGACGTTTGCTACACAAGTTCCTCTGTCCCACTA ATTCTTGCCAGCTTTCTGGCAGTAAAGAAAAAGGTTTCCTTCTCTGGGTGTATGGTGCAA ATGTTTATTTCTTTTGCCATGGGGGCCACGGAGTGCATGATCTTAGGCACGATGGCACTG GACCGCTATGTGGCCATCTGCTACCCACTGAGA…
739	OR13C9	olfactory receptor, family 13, subfamily C, member 9	Pseudogene	http://www.ncbi.nlm.nih.gov/gene/286362	9q31.1		ATGGAATGGGAAAACCAAACCATTCTGGTGGAATTTTTTCTGAAGGGACATTCTGTTCAC CCAAGGCTTGAGTTACTCTTTTTTGTGCTAATCTTCATAATGTATGTGGTCATCCTTCTG GGGAATGGTACTCTCATTTTAATCAGCATCTTGGACCCTCACCTTCACACCCCTATGTAC TTCTTTCTGGGGAACCTCTCCTTCTTGGACATCTGCTACACCACCACCTCTATTCCCTCC ACACTAGTGAGCTTCCTTTCAGAAAGAAAGACCATTTCCTTTTCTGGCTGTGCAGTGCAG ATGTTCCTTGGCTTGGCCATGGGGACAACAGAGTGTGTGCTTCTGGGCATGATGGCCTTT GACCGCTATGTGGCTATCTGCAACCCTCTGAGA…
740	OR13D1	olfactory receptor, family 13, subfamily D, member 1	Intact gene	http://www.ncbi.nlm.nih.gov/gene/286365	9q31.1		ATGGAGACAAGAAATTACTCTGCCATGACTGAATTCTTTCTGGTGGGGCTTTCCCAATAT CCAGAGCTCCAGCTTTTTCTGTTCCTGCTCTGCCTCATCATGTACATGATAATCCTCCTG GGAAATAGCCTCCTCATTATCATCACCATCTTGGATTCTCGCCTCCATACTCCCATGTAT TTCTTTCTTGGAAACCTCTCATTCTTGGACATCTGTTACACATCCTCATCCATTCCTCCA ATGCTTATTATATTTATGTCTGAGAGAAAATCCATCTCCTTCATTGGCTGTGCTCTGCAG ATGGTTGTGTCCCTTGGCTTGGGCTCCACTGAGTGTGTCCTCCTGGCTGTGATGGCCTAT GACCACTATGTGGCCATCTGCAACCCACTGAGG…
741	OR13D2P	olfactory receptor, family 13, subfamily D, member 2 pseudogene	Pseudogene	http://www.ncbi.nlm.nih.gov/gene/392375	9q31.1		ATGGAAAGGACCAATTGGACAGAGATAGAGTTCATTCTGCAAGGACTTTCAGGGTACCCA AGAGCTGAAAAATTCCTTTTCGTGATGTGCTTAGTGATGTACCTGGTGATTCTCCTAGGT AATGGCACCTTGATCATTCTGACACTCCTGGATGCTCGTCTCCACACACCCATGTACTTC TTCCTTGGGAATCTTTCCTTCCTAGACATTTGGTACACATCCTCCTCCATCCCCTCAATG CTGATACACTTCCTATCAGAGAAGAAAACCATCTCCTTCACTAGATGTGTGATTCAAATG TCTGTCTCTTACACTATGGGATCCACCGAGTGTGTGCTTCTAGCAGTGATGGCATATGAC CGTTATGTAGCCATCTGCAACCCTCTGAGATAT…
742	OR13D3P	olfactory receptor, family 13, subfamily D, member 3 pseudogene	Pseudogene	http://www.ncbi.nlm.nih.gov/gene/402374	9q31.1		ATGGAGACAACAAATCACTCTGCCGTGACTGAATTCTTTCTGGTGGGGCTTTCCCAATAT CCAGAGCTCCAGCTTTTTCTGTTCCTGCTCTGCCTCATCATGTACATGATAATCCTCCTG GGAAATAGCTTCCTCATTATCATCACCATCTTGGATTCTCGCCTCCATACCCCCATGTAT TTCTTTCTTGGAAACCTCTCATTCTTGGGCATCTGTTACACATCATCATCCATTCCTCCA ATGCTTATTATATTTGTATCTGAGAGAAAATCCATCTCCTTCATTGGCTGTGCTCTGCAG ATGGTTGTGTCCCTTGGCTTGGGCTCCATTGAGTGTATCCTCCTGGCTGTGATGGCCTAT GACCGCTATGTGGCCATCTGCAACCCACTGAGG…
[truncated: 254 more rows]
